# Supplementary material for: Mendelian randomization study implicates inflammaging biomarkers in retinal vasculature, cardiovascular diseases, and longevity
Source: Sci Adv. 2025 Oct 24;11(43):eadu1985. doi: 10.1126/sciadv.adu1985 (PMC12551708; doi:10.1126/sciadv.adu1985)
Supplement: Supplementary file 2 — Tables S1 to S20 [file sciadv.adu1985_tables_s1_to_s20.zip]

Archive with 1 entries (1 files):
- adu1985_tables_s1_to_s20.xlsx
