# Supplementary material for: Mendelian randomization study implicates inflammaging biomarkers in retinal vasculature, cardiovascular diseases, and longevity
Source: Sci Adv. 2025 Oct 24;11(43):eadu1985. doi: 10.1126/sciadv.adu1985 (PMC12551708; doi:10.1126/sciadv.adu1985)
Supplement: Supplementary file 2 — Tables S1 to S20 [file sciadv.adu1985_tables_s1_to_s20.zip › adu1985_tables_s1_to_s20.xlsx]

## Sheet: index
Table	Description
Table S1	Demographic characteristics of CLSA participants
Table S2	Demographic characteristics of UKB participants
Table S3	Demographic characteristics of GODARTS participants
Table S4	Suggestive associations (P<10-6) of the GWAS meta-analysis for retinal Df from the CLSA-GODARTS-UKBB cohorts
Table S5	MAGMA gene analyses of GWAS meta-analysis of Df
Table S6	MAGMA pathway analyses of GWAS meta-analysis of Df
Table S7	Genetic correlations between Df and cardiovascular traits and longevity
Table S8	Two-Sample forward MR results of biomarkers on Df
Table S9	Two-Sample forward MR results of biomarkers on Df, stratifed by diabetes status (individuals without diabetes)
Table S10	Two-Sample forward MR results of biomarkers on Df, stratified by diabetes status (individuals with diabetes)
Table S11	Two-Sample reverse MR results of Df on biomarkers
Table S12	Two-Sample forward MR results of Df-related biomarkers on cardiometabolic outcomes
Table S13	Significant Two-Sample forward MR results of Df-related biomarkers on cardiometabolic outcomes
Table S14	Two-Sample forward MR results of cardiometabolic traits on Df
Table S15	Two-Sample reverse MR results of Df on cardiometabolic outcomes
Table S16	Colocalization of Df SNPs with biomarkers pQTLs
Table S17	Colocalization of FCGR2B pQTLs and sc-eQTL in peripheral blood mononuclear cells (PMBCs)
Table S18	STRING enrichment analyses of MR biomarkers associated with Df (P-value <0.001)
Table S19	DAVID enrichment analyses of MR biomarkers associated with Df (P-value <0.001)
Table S20	Expression and chromatin activity analysis on retinal tissue for the biomarkers identified for Df (P-value <0.0001) in the MR analyses

## Sheet: S1
Table S1: Demographic characteristics of CLSA participants
Variables	Study participants (n = 16,205)
Age (years)	59.71 (9.01)
Sex (% Female)	0.507
European ancestry (%)	0.9296
Diabetes (%)	0.154
Hypertension (%)	0.3234
Smokers (%)	0.5038
Body Fat Percentage (%)	33.76 (8.16)
Prior cardiac events (%)	0.0818
Prior stroke (%)	0.0312
Dementia (%)	0.0139
Macular Degeneration (%)	0.0294
Cataracts (%)	0.1977
Glaucoma	0.0352
Hemoglobin A1c (%)	5.60 (0.71)
C-Reactive Protein (mg/L)	2.44 (4.88)
Cholesterol (mmol/L)	5.22 (1.08)
High-Density Lipoprotein (HDL) (mmol/L)	1.49 (0.47)
Low-Density Lipoprotein (LDL) (mmol/L)	2.93 (0.94)
Non-HDL Cholesterol (mmol/L)	3.72 (1.06)
Triglycerides (mmol/L)	1.79 (1.03)
Estimated Glomerular Filtration Rate (mL/min/1.73m2)	81.12 (14.30)
Values given in mean (SD) or %

## Sheet: S2
Table S2: Demographic characteristics of UKB participants
Variables	Study participants (n = 49,712 )
Age (years)	55.27 (10.37)
Sex (% Female)	0.5435
Smokers (%)	0.1029
Diabetes(%)	0.0221
Fractal dimension (unitless)	1.48 (0.03)
IQS (unitless)	1.12 (0.49)

## Sheet: S3
Table S3: Demographic characteristics of GODARTS participants
Variables	Study participants (n = 8,817 )
Age (years) - median	67
Sex (% Female)	0.437
BMI (kg/m2) - median	31
Smokers (%)	0.63
Systolic blood pressure (mmHg) - median	141
Diastolic blood pressure (mmHg) - median	77
Total choelsterol (mmol/L) - median	4.3
HDL-cholesterol (mmol/L) - median	1.3
HbA1c (%) - median	7.7

## Sheet: S4
Table S4. Suggestive associations (P<10-6) of the GWAS meta-analysis for retinal Df from the CLSA-GODARTS-UKBB cohorts
SNP	CHR	POS	GENE	Effect allele	FREQ	META-ANALYSIS
						Effect estimate	SD	-Log (P-value)	Hetero-geneity P-Value
rs1180388686	2	230417819	SP100	CT	0.38	0.0008	2x10-4	6.7	1
rs34212425	5	65993849	MAST4	CT	0.09	-0.001	2x10-4	6.17	0.49
rs142448155	6	12205199	HIVEP1	T	0.009	-0.0034	7x10-4	6	0.63
rs144937719	10	127388123	LOC283038	A	0.007	-0.0036	7x10-4	6.13	0.48
rs1937758	13	37676130	CSNK1A1L	A	0.38	-0.0006	1x10-4	7.1	0.48
rs11839094	13	49697082	FNDC3A	A	0.007	0.0037	7x10-4	6.32	0.05
19:19397754_CA_C / rs1212184373	19	19286945	SUGP1	CA	0.15	-0.0015	3x10-4	7.088	1

## Sheet: S5
Table S5: MAGMA gene analyses of GWAS meta-analysis of Df
GENE	CHR	START	STOP	NSNPS	NPARAM	N	ZSTAT	P	SYMBOL
ENSG00000128731	15	28356186	28567298	460	31	66612	7.4365	5.1691e-14	HERC2
ENSG00000183629	15	28764757	28778160	2	1	66612	5.3498	4.402e-08	GOLGA8G
ENSG00000104044	15	28000021	28344504	1495	77	66612	5.1639	1.2091e-07	OCA2
ENSG00000129038	15	74218330	74244478	149	25	66612	4.7851	8.547e-07	LOXL1
ENSG00000100592	14	59655364	59838123	885	56	66612	4.6729	1.4847e-06	DAAM1
ENSG00000153684	15	28623767	28637170	2	1	66612	4.4558	4.1784e-06	GOLGA8F
ENSG00000180138	13	37677398	37679803	10	2	66612	4.3928	5.5956e-06	CSNK1A1L
ENSG00000237412	2	233385173	233390422	24	9	66612	4.035	2.7301e-05	PRSS56
ENSG00000187664	19	19366450	19373605	33	9	66612	3.9786	3.4656e-05	HAPLN4
ENSG00000213996	19	19375173	19384200	49	14	66612	3.8795	5.2331e-05	TM6SF2
ENSG00000196208	2	11674242	11782914	551	73	66612	3.8382	6.1971e-05	GREB1
ENSG00000140522	15	89753100	89764982	53	15	66612	3.7703	8.1536e-05	RLBP1
ENSG00000160161	19	19649057	19657468	28	6	66612	3.7587	8.5394e-05	CILP2
ENSG00000185664	12	56347889	56367101	46	25	66612	3.7494	8.8627e-05	PMEL
ENSG00000186010	19	19626545	19644285	77	15	66612	3.7038	0.00010622	NDUFA13
ENSG00000258674	19	19627036	19646885	79	15	66612	3.7015	0.00010717	CTC-260F20.3
ENSG00000250067	19	19627036	19648390	83	16	66612	3.699	0.00010822	YJEFN3
ENSG00000131069	20	33459949	33515769	156	18	66612	3.6872	0.00011338	ACSS2
ENSG00000127663	19	4969125	5153606	911	57	66612	3.6456	0.00013338	KDM4B
ENSG00000198646	20	33284722	33413452	343	31	66612	3.6455	0.00013345	NCOA6
ENSG00000100983	20	33516236	33543620	59	13	66612	3.6434	0.00013455	GSS
ENSG00000205090	1	1470554	1475833	17	8	66612	3.6207	0.00014692	TMEM240
ENSG00000101464	20	33148346	33264910	298	28	66612	3.599	0.00015973	PIGU
ENSG00000178093	19	19623227	19626838	7	3	66612	3.5885	0.00016631	TSSK6
ENSG00000131778	1	146714291	146767443	342	35	66612	3.5431	0.00019774	CHD1L
ENSG00000205213	11	27387508	27494322	352	52	66612	3.515	0.00021991	LGR4
ENSG00000134864	13	101183810	101241782	200	28	66612	3.4817	0.0002491	GGACT
ENSG00000123374	12	56360553	56366568	12	7	66612	3.4786	0.00025201	CDK2
ENSG00000140521	15	89859534	89878092	95	23	66612	3.4745	0.00025586	POLG
ENSG00000180626	17	5082831	5095178	54	23	66612	3.4731	0.00025723	ZNF594
ENSG00000101460	20	33134658	33148149	39	12	66612	3.4287	0.00030322	MAP1LC3A
ENSG00000069020	5	65892176	66465423	2765	160	66612	3.4231	0.00030957	MAST4
ENSG00000185404	2	231191899	231268447	474	44	66612	3.419	0.00031426	SP140L
ENSG00000198400	1	156785432	156851642	245	51	66612	3.4085	0.00032663	NTRK1
ENSG00000120055	10	104209594	104211300	4	2	66612	3.3811	0.00036102	C10orf95
ENSG00000185800	19	46286205	46296060	31	13	66612	3.3709	0.00037467	DMWD
ENSG00000108821	17	48260650	48278993	91	33	66612	3.3563	0.00039503	COL1A1
ENSG00000135437	12	56114151	56118489	14	6	66612	3.3039	0.00047683	RDH5
ENSG00000104671	8	30013813	30041156	124	26	66612	3.2812	0.00051681	DCTN6
ENSG00000140525	15	89787180	89860492	386	35	66612	3.2666	0.00054427	FANCI
ENSG00000144118	2	120997640	121052289	275	18	66612	3.2397	0.00059834	RALB
ENSG00000027869	1	156776035	156786654	34	11	66612	3.2244	0.0006311	SH2D2A
ENSG00000169347	16	20320894	20339130	84	22	66612	3.2197	0.00064156	GP2
ENSG00000105726	19	19756007	19774502	75	21	66612	3.2181	0.0006452	ATP13A1
ENSG00000160075	1	1477053	1510249	136	15	66612	3.2114	0.00066043	SSU72
ENSG00000105705	19	19386827	19431653	152	25	66612	3.1945	0.00070027	SUGP1
ENSG00000167491	19	19496635	19619740	467	43	66612	3.1788	0.00073937	GATAD2A
ENSG00000129204	17	5019733	5078329	214	37	66612	3.1652	0.00077489	USP6
ENSG00000171097	9	131595221	131644773	186	30	66612	3.1569	0.00079726	CCBL1
ENSG00000185420	1	245912642	246670614	5358	162	66612	3.1559	0.00080012	SMYD3
ENSG00000083097	6	83777385	83881069	306	36	66612	3.1425	0.0008376	DOPEY1
ENSG00000049246	1	7844380	7905237	345	37	66612	3.0996	0.00096897	PER3
ENSG00000107021	9	131549483	131572711	120	19	66612	3.0961	0.0009805	TBC1D13
ENSG00000132613	16	70695107	70719969	134	32	66612	3.0846	0.001019	MTSS1L
ENSG00000143294	1	156720402	156770607	214	37	66612	3.0621	0.0010988	PRCC
ENSG00000179981	18	72922710	73001905	383	50	66612	3.0534	0.0011314	TSHZ1
ENSG00000189325	6	36283534	36304662	86	34	66612	3.0417	0.0011761	C6orf222
ENSG00000214160	3	183960089	183967336	22	10	66612	3.0339	0.0012069	ALG3
ENSG00000140526	15	89630690	89745591	474	66	66612	3.0003	0.0013486	ABHD2
ENSG00000167139	15	74165949	74181555	63	16	66612	2.9733	0.001473	TBC1D21
ENSG00000161929	17	5112256	5138155	134	25	66612	2.9706	0.0014861	SCIMP
ENSG00000156966	2	232260254	232265875	18	8	66612	2.9683	0.0014971	B3GNT7
ENSG00000268434	19	46282695	46289231	15	6	66612	2.9682	0.0014976	AC011530.4
ENSG00000115840	2	172640880	172864766	1005	53	66612	2.9658	0.0015093	SLC25A12
ENSG00000137101	9	35609530	35646807	156	37	66612	2.9652	0.0015125	CD72
ENSG00000261190	16	52039399	52112386	340	60	66612	2.9635	0.0015208	C16orf97
ENSG00000162434	1	65298912	65432187	591	51	66612	2.9591	0.0015425	JAK1
ENSG00000129933	19	19431490	19469563	158	29	66612	2.9591	0.0015426	MAU2
ENSG00000110108	11	60681346	60690915	27	14	66612	2.9351	0.0016671	TMEM109
ENSG00000145198	3	183948217	183960117	40	13	66612	2.9307	0.001691	VWA5B2
ENSG00000145730	5	102089685	102366809	1089	47	66612	2.9168	0.0017682	PAM
ENSG00000136802	9	131644391	131680318	146	31	66612	2.9134	0.0017877	LRRC8A
ENSG00000148481	10	15820169	15902519	298	31	66612	2.911	0.0018015	FAM188A
ENSG00000143321	1	156711899	156736717	99	30	66612	2.8991	0.0018713	HDGF
ENSG00000163888	3	183977001	183979251	8	5	66612	2.8915	0.0019168	CAMK2N2
ENSG00000089639	19	19740285	19754476	36	14	66612	2.8837	0.0019653	GMIP
ENSG00000258311	12	56109820	56118487	24	11	66612	2.8816	0.0019785	RP11-644F5.10
ENSG00000237452	19	46236509	46267792	93	27	66612	2.8771	0.0020066	AC074212.3
ENSG00000255284	11	777578	784297	41	19	66612	2.871	0.0020459	AP006621.5
ENSG00000181693	11	56057529	56058566	5	2	66612	2.8636	0.0020942	OR8H1
ENSG00000184076	22	30163358	30166402	13	5	66612	2.8315	0.0023164	UQCR10
ENSG00000115966	2	175936978	176033110	432	32	66612	2.8285	0.0023384	ATF2
ENSG00000183780	1	234040679	234460262	2533	185	66612	2.8209	0.0023941	SLC35F3
ENSG00000112699	6	1624041	2245926	3017	178	66612	2.8202	0.0023999	GMDS
ENSG00000154096	11	119288090	119295695	32	9	66612	2.8084	0.0024891	THY1
ENSG00000140451	15	65107831	65117867	67	15	66612	2.8082	0.0024907	PIF1
ENSG00000120699	13	37572953	37583750	38	14	66612	2.8053	0.0025134	EXOSC8
ENSG00000157954	7	5229819	5273457	278	40	66612	2.7964	0.0025837	WIPI2
ENSG00000143303	1	156698234	156706752	28	11	66612	2.7782	0.0027334	RRNAD1
ENSG00000196655	11	118889142	118896164	47	9	66612	2.7635	0.0028592	TRAPPC4
ENSG00000132664	20	18447771	18465287	86	20	66612	2.7534	0.0029491	POLR3F
ENSG00000105388	19	42212504	42233718	102	31	66612	2.7534	0.0029494	CEACAM5
ENSG00000134443	18	56887400	56898006	72	12	66612	2.7524	0.0029584	GRP
ENSG00000186166	11	118868852	118886501	80	16	66612	2.7508	0.0029721	CCDC84
ENSG00000172878	2	172864490	172947158	437	50	66612	2.7504	0.0029765	METAP1D
ENSG00000163510	2	180809603	180871840	274	26	66612	2.75	0.0029802	CWC22
ENSG00000241839	15	65134088	65160206	128	23	66612	2.7494	0.0029851	PLEKHO2
ENSG00000140365	15	75628232	75634268	30	16	66612	2.7469	0.0030077	COMMD4
ENSG00000100941	14	39644387	39652422	32	14	66612	2.7463	0.0030139	PNN
ENSG00000095321	9	131857089	131873468	64	13	66612	2.7458	0.0030185	CRAT
ENSG00000106714	9	39072764	39288312	376	18	66612	2.7432	0.0030422	CNTNAP3
ENSG00000196352	1	207494853	207534311	157	27	66612	2.741	0.003063	CD55
ENSG00000186272	19	57922531	57933307	53	21	66612	2.7379	0.0030914	ZNF17
ENSG00000078814	20	33563206	33590240	112	19	66612	2.7364	0.0031058	MYH7B
ENSG00000198917	9	131581930	131592100	51	10	66612	2.7336	0.0031327	C9orf114
ENSG00000177666	11	818902	825573	28	13	66612	2.7251	0.0032139	PNPLA2
ENSG00000176635	22	30476163	30573064	339	39	66612	2.7098	0.0033664	HORMAD2
ENSG00000117525	1	94994781	95007356	50	21	66612	2.706	0.0034052	F3
ENSG00000144668	3	37493606	37865005	1836	141	66612	2.7057	0.0034084	ITGA9
ENSG00000197943	16	81772702	81991899	2085	179	66612	2.6859	0.0036169	PLCG2
ENSG00000119725	14	74353320	74399214	237	24	66612	2.6808	0.0036721	ZNF410
ENSG00000110315	11	10533225	10562777	163	29	66612	2.6806	0.0036743	RNF141
ENSG00000105708	19	19821280	19843906	96	18	66612	2.6784	0.0036989	ZNF14
ENSG00000013375	6	83870869	83903655	95	27	66612	2.6739	0.0037485	PGM3
ENSG00000040275	5	169010638	169031782	105	18	66612	2.6662	0.003836	SPDL1
ENSG00000123213	5	65018023	65167553	728	64	66612	2.6641	0.0038601	NLN
ENSG00000165338	10	93170096	93274586	353	30	66612	2.6609	0.0038962	HECTD2
ENSG00000119711	14	74523553	74551196	149	20	66612	2.6508	0.0040149	ALDH6A1
ENSG00000179403	1	1370241	1378262	29	8	66612	2.646	0.0040725	VWA1
ENSG00000167136	9	131580753	131584956	15	6	66612	2.6425	0.004115	ENDOG
ENSG00000111536	12	68595131	68619601	109	26	66612	2.6405	0.0041397	IL26
ENSG00000139343	12	96252706	96297606	250	42	66612	2.6361	0.0041934	SNRPF
ENSG00000224997	14	104177607	104179149	4	2	66612	2.634	0.0042194	AL049840.1
ENSG00000123411	12	56401443	56432219	71	21	66612	2.6327	0.004235	IKZF4
ENSG00000131067	20	33432523	33460663	78	14	66612	2.6326	0.0042367	GGT7
ENSG00000100092	22	38030661	38062939	176	27	66612	2.6319	0.0042452	SH3BP1
ENSG00000205336	16	57644564	57698944	362	78	66612	2.6317	0.0042473	GPR56
ENSG00000215014	1	1510355	1511373	6	2	66612	2.6257	0.0043236	AL645728.1
ENSG00000143314	1	156707095	156711382	18	10	66612	2.6252	0.0043298	MRPL24
ENSG00000143320	1	156669398	156675608	22	12	66612	2.6241	0.0043442	CRABP2
ENSG00000110107	11	60658202	60674060	57	17	66612	2.6151	0.0044606	PRPF19
ENSG00000181698	11	56043029	56044146	3	2	66612	2.6146	0.004467	OR5T1
ENSG00000167080	17	47209822	47247351	179	40	66612	2.6126	0.0044925	B4GALNT2
ENSG00000268533	19	57905551	57949825	175	44	66612	2.611	0.0045136	AC004076.7
ENSG00000130208	19	45417504	45422606	25	12	66612	2.6071	0.0045655	APOC1
ENSG00000153237	2	159027593	159313265	1934	69	66612	2.6036	0.0046123	CCDC148
ENSG00000110446	11	60704556	60720002	69	23	66612	2.5982	0.0046851	SLC15A3
ENSG00000144283	2	159313476	159539391	1138	43	66612	2.5981	0.0046872	PKP4
ENSG00000100319	22	30126945	30163000	163	20	66612	2.5972	0.0046998	ZMAT5
ENSG00000172425	11	118398187	118401912	8	6	66612	2.5956	0.0047217	TTC36
ENSG00000188425	19	46416475	46418036	5	3	66612	2.5954	0.0047246	NANOS2
ENSG00000125814	20	23355159	23402125	253	21	66612	2.5945	0.004736	NAPB
ENSG00000185963	9	95473645	95527094	213	26	66612	2.5877	0.004831	BICD2
ENSG00000027644	1	156809855	156828810	41	21	66612	2.5853	0.0048646	INSRR
ENSG00000156463	5	145316142	145461354	601	31	66612	2.5845	0.0048763	SH3RF2
ENSG00000115592	2	219687106	219696809	22	8	66612	2.5817	0.0049156	PRKAG3
ENSG00000140400	15	75648133	75660971	20	11	66612	2.5743	0.0050218	MAN2C1
ENSG00000169026	4	675618	683230	33	15	66612	2.5718	0.0050588	MFSD7
ENSG00000163466	2	219081817	219119079	147	27	66612	2.563	0.005188	ARPC2
ENSG00000186230	19	57946697	57956853	37	19	66612	2.5626	0.0051939	ZNF749
ENSG00000139531	12	56390964	56400425	23	14	66612	2.5626	0.0051949	SUOX
ENSG00000118420	6	83602117	83775560	725	45	66612	2.5624	0.0051981	UBE3D
ENSG00000049283	17	48609904	48621111	53	19	66612	2.5605	0.0052268	EPN3
ENSG00000126458	19	50138549	50143458	16	6	66612	2.5599	0.0052358	RRAS
ENSG00000198853	9	35490124	35561895	225	50	66612	2.5577	0.0052681	RUSC2
ENSG00000171169	9	130823512	130830485	22	11	66612	2.5572	0.0052763	NAIF1
ENSG00000184502	17	39868578	39872221	16	6	66612	2.553	0.0053395	GAST
ENSG00000160445	9	131492065	131534693	107	31	66612	2.5519	0.0053563	ZER1
ENSG00000049245	1	7831329	7841492	48	15	66612	2.5501	0.0053845	VAMP3
ENSG00000100330	22	30279144	30426855	620	47	66612	2.5485	0.0054092	MTMR3
ENSG00000011258	17	49254786	49337524	346	34	66612	2.5482	0.0054138	MBTD1
ENSG00000205659	14	74551499	74667936	593	27	66612	2.548	0.0054175	LIN52
ENSG00000120697	13	37523912	37574398	199	40	66612	2.543	0.0054955	ALG5
ENSG00000136929	9	100689073	100707138	58	13	66612	2.5425	0.0055036	HEMGN
ENSG00000143337	1	179851177	179894135	192	29	66612	2.5417	0.0055164	TOR1AIP1
ENSG00000168803	15	43622872	43646096	97	17	66612	2.5328	0.0056582	ADAL
ENSG00000137822	15	43661419	43699293	105	17	66612	2.5291	0.0057171	TUBGCP4
ENSG00000133800	11	10578513	10633236	261	40	66612	2.5287	0.0057236	LYVE1
ENSG00000203867	10	112404155	112599227	1075	91	66612	2.5284	0.0057294	RBM20
ENSG00000185130	6	27775257	27775709	2	1	66612	2.5243	0.0057969	HIST1H2BL
ENSG00000108021	10	5726801	5805703	382	43	66612	2.5238	0.0058041	FAM208B
ENSG00000111641	12	6666029	6677857	29	13	66612	2.5187	0.0058897	NOP2
ENSG00000131437	5	132028320	132073330	182	24	66612	2.5181	0.0058998	KIF3A
ENSG00000139899	14	24895738	24900160	29	10	66612	2.5146	0.0059581	CBLN3
ENSG00000181896	19	19779605	19794318	51	15	66612	2.5138	0.0059722	ZNF101
ENSG00000118939	13	76123619	76180085	259	27	66612	2.5136	0.005975	UCHL3
ENSG00000147852	9	2621834	2660053	248	57	66612	2.5131	0.0059838	VLDLR
ENSG00000173253	9	1050354	1057552	50	15	66612	2.5116	0.0060098	DMRT2
ENSG00000258388	6	32121622	32139755	73	26	66612	2.51	0.0060361	PPT2-EGFL8
ENSG00000113083	5	121398890	121413980	44	13	66612	2.5082	0.0060677	LOX
ENSG00000243501	6	73919469	73972919	250	43	66612	2.5044	0.0061323	RP11-257K9.8
ENSG00000129965	11	2153768	2182439	123	33	66612	2.5044	0.0061323	INS-IGF2
ENSG00000127318	12	68642022	68647387	26	13	66612	2.5026	0.0061647	IL22
ENSG00000146083	5	175953698	175965026	52	21	66612	2.499	0.0062271	RNF44
ENSG00000112655	6	43044006	43129457	360	59	66612	2.4981	0.0062432	PTK7
ENSG00000197044	19	11877815	11894893	111	10	66612	2.4957	0.0062848	ZNF441
ENSG00000143382	1	150521884	150533413	43	18	66612	2.4941	0.0063133	ADAMTSL4
ENSG00000177045	19	46268043	46272484	7	3	66612	2.4939	0.006318	SIX5
ENSG00000177600	11	809647	812880	12	8	66612	2.4906	0.006376	RPLP2
ENSG00000171223	19	12902310	12904124	3	2	66612	2.4894	0.0063972	JUNB
ENSG00000139629	12	51745031	51786651	156	50	66612	2.4885	0.006415	GALNT6
ENSG00000145194	3	183967438	184010819	155	33	66612	2.4883	0.0064182	ECE2
ENSG00000171848	2	10262455	10271545	27	10	66612	2.487	0.0064414	RRM2
ENSG00000258653	14	74318674	74398981	431	24	66612	2.4863	0.0064548	RP5-1021I20.4
ENSG00000125812	20	23342787	23353700	48	13	66612	2.4859	0.0064603	GZF1
ENSG00000120210	9	5131979	5185668	281	15	66612	2.4824	0.0065248	INSL6
ENSG00000117528	1	94883933	94984222	281	40	66612	2.4782	0.0066016	ABCD3
ENSG00000132661	20	23331373	23335414	23	10	66612	2.4758	0.006647	NXT1
ENSG00000113739	5	172741716	172756506	45	15	66612	2.4754	0.0066535	STC2
ENSG00000116580	1	155719508	155829191	330	32	66612	2.4736	0.0066877	GON4L
ENSG00000241404	6	32132360	32136058	20	9	66612	2.4707	0.0067432	EGFL8
ENSG00000259458	15	62929371	62937490	39	19	66612	2.469	0.0067745	RP11-625H11.1
ENSG00000145882	5	148737570	148749216	34	17	66612	2.4686	0.0067829	PCYOX1L
ENSG00000163660	3	156864297	156878549	45	12	66612	2.468	0.0067937	CCNL1
ENSG00000203618	22	19710468	19712294	3	2	66612	2.4679	0.0067959	GP1BB
ENSG00000186575	22	29999545	30094587	317	36	66612	2.4646	0.0068574	NF2
ENSG00000172349	15	81451916	81605104	747	65	66612	2.4638	0.0068743	IL16
ENSG00000049247	1	7903143	7913572	64	22	66612	2.4599	0.0069495	UTS2
ENSG00000169679	2	111395275	111435691	94	32	66612	2.4557	0.0070312	BUB1
ENSG00000167945	16	855443	863861	59	20	66612	2.4549	0.0070461	PRR25
ENSG00000127922	7	96110938	96339203	892	45	66612	2.4536	0.0070719	SHFM1
ENSG00000106344	7	127937738	127983962	195	36	66612	2.4517	0.0071088	RBM28
ENSG00000158270	18	319361	500722	1253	107	66612	2.4482	0.0071795	COLEC12
ENSG00000100991	20	33590207	33680674	407	25	66612	2.4471	0.0072013	TRPC4AP
ENSG00000119636	14	74486056	74549566	353	29	66612	2.4457	0.0072293	CCDC176
ENSG00000186119	11	55587086	55588073	3	2	66612	2.439	0.0073642	OR5D18
ENSG00000185245	17	4835592	4838325	12	8	66612	2.4383	0.0073783	GP1BA
ENSG00000198914	2	105471969	105476929	15	7	66612	2.438	0.0073847	POU3F3
ENSG00000258729	14	96741383	96743060	2	1	66612	2.4377	0.0073913	DKFZP434O1614
ENSG00000165972	12	96260826	96336752	449	52	66612	2.4376	0.0073916	CCDC38
ENSG00000226209	10	13350145	13350447	1	1	66612	2.4373	0.007399	AL138764.1
ENSG00000103043	16	70721342	70835064	460	60	66612	2.4309	0.0075309	VAC14
ENSG00000198657	11	124293807	124294789	5	2	66612	2.4308	0.0075329	OR8B4
ENSG00000067066	2	231280657	231408805	623	58	66612	2.4294	0.007562	SP100
ENSG00000165434	11	74041363	74109518	317	32	66612	2.4294	0.0075621	PGM2L1
ENSG00000177225	11	767220	777488	47	12	66612	2.4292	0.0075652	PDDC1
ENSG00000245680	19	37672481	37709055	104	26	66612	2.4259	0.0076356	ZNF585B
ENSG00000184281	11	2421718	2425106	18	11	66612	2.4246	0.0076633	TSSC4
ENSG00000150527	14	39734488	39856156	616	39	66612	2.4245	0.0076645	CTAGE5
ENSG00000104936	19	46272975	46285810	45	9	66612	2.4244	0.0076672	DMPK
ENSG00000130511	19	18529674	18545372	59	19	66612	2.4232	0.0076923	SSBP4
ENSG00000177051	19	46213887	46234162	44	22	66612	2.4214	0.0077314	FBXO46
ENSG00000148339	9	130830480	130871524	203	11	66612	2.4198	0.0077645	SLC25A25
ENSG00000196622	22	20456003	20461786	2	1	66612	2.4195	0.0077716	RIMBP3
ENSG00000242485	1	1337288	1342693	26	12	66612	2.4188	0.0077859	MRPL20
ENSG00000053918	11	2465914	2870339	1980	229	66612	2.4183	0.007797	KCNQ1
ENSG00000151615	4	147560045	147563626	15	7	66612	2.4123	0.0079266	POU4F2
ENSG00000172922	11	65482367	65488418	21	8	66612	2.4123	0.0079269	RNASEH2C
ENSG00000165325	11	93063137	93171653	521	29	66612	2.4096	0.0079856	CCDC67
ENSG00000204308	6	32146131	32151930	32	12	66612	2.4085	0.0080097	RNF5
ENSG00000205238	7	102191679	102202755	2	1	66612	2.404	0.0081093	SPDYE2
ENSG00000184716	15	44086360	44092419	16	10	66612	2.4027	0.0081363	SERINC4
ENSG00000146215	6	43267448	43276535	24	10	66612	2.4025	0.0081409	CRIP3
ENSG00000218739	2	37423631	37443336	99	31	66612	2.3997	0.0082047	CEBPZ-AS1
ENSG00000171443	19	56111388	56114504	12	3	66612	2.3989	0.0082227	ZNF524
ENSG00000128708	2	172778958	172848599	295	42	66612	2.3972	0.0082613	HAT1
ENSG00000215568	22	17442826	17489112	272	25	66612	2.3969	0.0082683	GAB4
ENSG00000197576	7	27168126	27170418	11	2	66612	2.3933	0.008349	HOXA4
ENSG00000185477	4	90157537	90229161	330	55	66612	2.3929	0.0083577	GPRIN3
ENSG00000125462	1	156374042	156400493	68	25	66612	2.3919	0.0083803	C1orf61
ENSG00000119318	9	110045418	110094475	275	28	66612	2.3886	0.0084567	RAD23B
ENSG00000137767	15	45923346	45983492	336	47	66612	2.3884	0.008462	SQRDL
ENSG00000182400	14	39617015	39639736	107	25	66612	2.388	0.008471	TRAPPC6B
ENSG00000122507	7	33168856	33645680	2518	91	66612	2.387	0.0084922	BBS9
ENSG00000198517	7	1570350	1582679	54	13	66612	2.3856	0.0085266	MAFK
ENSG00000120733	5	137688285	137772717	349	39	66612	2.3853	0.0085324	KDM3B
ENSG00000130734	19	10654571	10664094	45	18	66612	2.3825	0.0085984	ATG4D
ENSG00000072952	11	10594638	10715535	614	68	66612	2.3787	0.0086861	MRVI1
ENSG00000185418	15	102193801	102264807	246	40	66612	2.378	0.0087031	TARSL2
ENSG00000183751	16	2022038	2032934	80	12	66612	2.3774	0.0087171	TBL3
ENSG00000258941	14	39703106	39820397	541	37	66612	2.3763	0.0087425	RP11-407N17.3
ENSG00000154518	2	176040986	176049335	47	11	66612	2.376	0.0087502	ATP5G3
ENSG00000164896	7	150773711	150777953	7	4	66612	2.3717	0.0088535	FASTK
ENSG00000172772	11	58034264	58035732	6	2	66612	2.3694	0.0089091	OR10W1
ENSG00000184838	5	119799973	120023027	1404	88	66612	2.3677	0.0089507	PRR16
ENSG00000082701	3	119540170	119813264	1025	63	66612	2.3672	0.0089605	GSK3B
ENSG00000137700	11	118894824	118901616	42	17	66612	2.3665	0.0089775	SLC37A4
ENSG00000170801	4	8271492	8308838	204	28	66612	2.3661	0.0089887	HTRA3
ENSG00000105717	19	19672522	19729725	252	20	66612	2.3648	0.0090208	PBX4
ENSG00000269533	19	57901252	57931362	129	35	66612	2.364	0.0090396	AC003002.6
ENSG00000096968	9	4985033	5128183	761	34	66612	2.3627	0.0090716	JAK2
ENSG00000029725	17	5185558	5289129	569	41	66612	2.3582	0.009183	RABEP1
ENSG00000162407	1	56960419	57110974	796	61	66612	2.3575	0.0091996	PPAP2B
ENSG00000141002	16	89940000	89977792	265	20	66612	2.3561	0.0092343	TCF25
ENSG00000169218	1	38076951	38100595	109	28	66612	2.3549	0.009263	RSPO1
ENSG00000124688	6	43597277	43608689	38	15	66612	2.3543	0.0092799	MAD2L1BP
ENSG00000048740	10	11047259	11378674	1868	156	66612	2.3536	0.0092959	CELF2
ENSG00000168301	3	58477841	58488087	35	16	66612	2.3535	0.0092979	KCTD6
ENSG00000107816	10	102756375	102767593	46	13	66612	2.3517	0.0093441	LZTS2
ENSG00000188716	10	76797594	76818272	89	24	66612	2.349	0.0094132	DUPD1
ENSG00000118181	11	118886422	118889401	27	8	66612	2.3484	0.0094262	RPS25
ENSG00000082293	6	70576463	70919679	1553	127	66612	2.3458	0.0094929	COL19A1
ENSG00000057608	10	5807186	5884095	397	52	66612	2.3454	0.0095027	GDI2
ENSG00000221869	8	48649471	48651648	5	3	66612	2.3452	0.0095096	CEBPD
ENSG00000163811	2	29117509	29171088	284	27	66612	2.3434	0.0095545	WDR43
ENSG00000125148	16	56642111	56643409	7	4	66612	2.342	0.0095904	MT2A
ENSG00000268133	19	57874934	57909952	162	39	66612	2.3409	0.0096186	AC003002.4
ENSG00000261221	19	56116771	56128635	30	14	66612	2.3373	0.0097111	ZNF865
ENSG00000151304	5	121297656	121411265	446	42	66612	2.3368	0.0097252	SRFBP1
ENSG00000092470	15	44119161	44160617	139	26	66612	2.3367	0.0097279	WDR76
ENSG00000115368	2	190306159	190340291	236	11	66612	2.3317	0.0098587	WDR75
ENSG00000105655	19	18545198	18549111	12	4	66612	2.3302	0.0098978	ISYNA1
ENSG00000228157	17	18996287	19000150	2	1	66612	2.3243	0.010054	AC007952.5
ENSG00000146233	6	46517541	46620523	448	50	66612	2.3233	0.010082	CYP39A1
ENSG00000011260	17	49337889	49375297	190	34	66612	2.3219	0.01012	UTP18
ENSG00000164093	4	111538579	111563279	74	21	66612	2.3194	0.010187	PITX2
ENSG00000121380	12	12202778	12364018	907	103	66612	2.3191	0.010196	BCL2L14
ENSG00000064989	2	188207856	188313187	420	38	66612	2.3177	0.010233	CALCRL
ENSG00000113196	5	153854532	153857824	12	7	66612	2.3148	0.010311	HAND1
ENSG00000206538	3	86987119	87040269	203	31	66612	2.3131	0.010359	VGLL3
ENSG00000187116	19	54818353	54824409	25	8	66612	2.3111	0.010412	LILRA5
ENSG00000015171	10	180405	300577	407	42	66612	2.3098	0.010448	ZMYND11
ENSG00000088298	20	33703167	33865928	608	45	66612	2.308	0.010499	EDEM2
ENSG00000188542	2	241499471	241503431	20	9	66612	2.308	0.010501	DUSP28
ENSG00000048342	4	15471489	15603180	491	63	66612	2.3077	0.010507	CC2D2A
ENSG00000054277	1	241753404	241840678	444	90	66612	2.3062	0.010549	OPN3
ENSG00000175104	11	36508577	36531822	88	21	66612	2.3056	0.010566	TRAF6
ENSG00000220256	2	240684554	240724577	327	34	66612	2.3055	0.010569	AC093802.1
ENSG00000171703	20	62681189	62703700	105	28	66612	2.3042	0.010606	TCEA2
ENSG00000140265	15	43650370	43663223	45	10	66612	2.303	0.01064	ZSCAN29
ENSG00000128524	7	128502880	128505898	13	5	66612	2.3023	0.01066	ATP6V1F
ENSG00000163734	4	74902306	74904524	8	5	66612	2.3016	0.010678	CXCL3
ENSG00000130287	19	19322782	19363042	144	25	66612	2.3001	0.010722	NCAN
ENSG00000204469	6	31588497	31605548	93	25	66612	2.2999	0.010728	PRRC2A
ENSG00000156150	1	110602616	110613322	35	9	66612	2.2993	0.010744	ALX3
ENSG00000111642	12	6679249	6716642	150	24	66612	2.297	0.010809	CHD4
ENSG00000118094	11	118528026	118550399	89	16	66612	2.2955	0.010852	TREH
ENSG00000006606	7	75398851	75419214	130	20	66612	2.2945	0.010882	CCL26
ENSG00000161202	3	183873176	183891398	62	20	66612	2.2919	0.010954	DVL3
ENSG00000078902	11	1295601	1330884	183	44	66612	2.2914	0.010971	TOLLIP
ENSG00000203740	1	170115142	170136931	96	21	66612	2.2893	0.01103	METTL11B
ENSG00000185339	22	31002825	31023265	186	32	66612	2.2832	0.01121	TCN2
ENSG00000125845	20	6748311	6760927	51	17	66612	2.2826	0.011228	BMP2
ENSG00000143319	1	156691683	156698591	18	9	66612	2.2814	0.011264	ISG20L2
ENSG00000108559	17	5264258	5323480	384	26	66612	2.2808	0.01128	NUP88
ENSG00000166068	15	38544527	38649450	577	21	66612	2.2797	0.011312	SPRED1
ENSG00000119950	10	111967363	112047123	376	36	66612	2.2791	0.01133	MXI1
ENSG00000204538	6	31105313	31107127	23	11	66612	2.2787	0.011341	PSORS1C2
ENSG00000101310	20	18488137	18542059	337	30	66612	2.2787	0.011343	SEC23B
ENSG00000105677	19	36036497	36038428	7	5	66612	2.2759	0.011426	TMEM147
ENSG00000117707	1	214156524	214214595	240	48	66612	2.2757	0.011432	PROX1
ENSG00000256391	6	166307330	166309725	19	4	66612	2.2727	0.011521	SDIM1
ENSG00000011105	12	3186521	3395730	1411	134	66612	2.2726	0.011526	TSPAN9
ENSG00000183653	21	30968360	31003067	164	29	66612	2.2705	0.01159	GRIK1-AS2
ENSG00000186350	9	137208944	137332431	666	62	66612	2.2671	0.011691	RXRA
ENSG00000164855	7	1581871	1600457	97	15	66612	2.2671	0.011693	TMEM184A
ENSG00000269650	20	34756461	34758180	9	3	66612	2.267	0.011694	AL121895.1
ENSG00000172568	5	156768608	156772729	21	7	66612	2.2659	0.011728	FNDC9
ENSG00000138379	2	190920423	190927455	25	7	66612	2.2659	0.01173	MSTN
ENSG00000153822	17	68049570	68131749	437	34	66612	2.2607	0.01189	KCNJ16
ENSG00000132676	1	155657751	155708801	131	34	66612	2.2597	0.011921	DAP3
ENSG00000150054	10	28339922	28623415	1771	56	66612	2.2594	0.011928	MPP7
ENSG00000135119	12	117176096	117291436	580	50	66612	2.2539	0.012102	RNFT2
ENSG00000227868	1	23337327	23342343	14	6	66612	2.2535	0.012115	C1orf234
ENSG00000177685	11	826144	831991	35	13	66612	2.2519	0.012163	EFCAB4A
ENSG00000136011	12	103981051	104160505	970	127	66612	2.2506	0.012206	STAB2
ENSG00000105357	19	50691443	50813802	804	85	66612	2.2504	0.012212	MYH14
ENSG00000092208	14	39583427	39606177	105	24	66612	2.2499	0.012228	GEMIN2
ENSG00000115107	2	119981384	120023228	231	38	66612	2.2479	0.012293	STEAP3
ENSG00000162367	1	47681962	47697892	59	18	66612	2.2477	0.012297	TAL1
ENSG00000068976	11	64513861	64527769	42	7	66612	2.2437	0.012427	PYGM
ENSG00000183655	15	86302554	86338261	195	36	66612	2.2427	0.012458	KLHL25
ENSG00000124578	6	26246886	26247259	2	1	66612	2.2423	0.012472	HIST1H4G
ENSG00000196455	3	130397779	130465673	293	22	66612	2.2392	0.012572	PIK3R4
ENSG00000088727	3	47269516	47324941	146	30	66612	2.2386	0.012592	KIF9
ENSG00000078804	20	33292094	33301243	21	10	66612	2.2369	0.012646	TP53INP2
ENSG00000167825	11	55702932	55703876	10	3	66612	2.2357	0.012686	OR5I1
ENSG00000167487	19	18747775	18781309	147	31	66612	2.2345	0.012727	KLHL26
ENSG00000153944	17	55333212	55762046	2005	238	66612	2.2341	0.012739	MSI2
ENSG00000100097	22	38071615	38075813	17	8	66612	2.2338	0.012748	LGALS1
ENSG00000135930	2	233414762	233448354	159	15	66612	2.2312	0.012834	EIF4E2
ENSG00000140043	14	74318547	74353530	200	18	66612	2.2308	0.012846	PTGR2
ENSG00000048545	6	42123144	42147794	160	29	66612	2.2306	0.012853	GUCA1A
ENSG00000172977	11	65479467	65487075	32	10	66612	2.2271	0.012969	KAT5
ENSG00000059915	10	104162376	104181296	40	19	66612	2.2271	0.01297	PSD
ENSG00000156639	6	37787275	38122400	1600	50	66612	2.2263	0.012998	ZFAND3
ENSG00000169139	8	48920960	48977268	115	49	66612	2.2248	0.013046	UBE2V2
ENSG00000150261	11	56113421	56114507	6	3	66612	2.2237	0.013086	OR8K1
ENSG00000109063	17	10531843	10560626	162	16	66612	2.2233	0.013098	MYH3
ENSG00000152217	18	42260138	42648475	1369	160	66612	2.2231	0.013105	SETBP1
ENSG00000113520	5	132009678	132018368	31	6	66612	2.2214	0.013161	IL4
ENSG00000205126	11	44069531	44081527	54	15	66612	2.2207	0.013187	ACCSL
ENSG00000137265	6	391739	411447	98	25	66612	2.2203	0.013199	IRF4
ENSG00000104907	19	13215716	13228381	42	21	66612	2.2181	0.013273	TRMT1
ENSG00000180071	9	38540566	38620657	488	80	66612	2.218	0.013276	ANKRD18A
ENSG00000254647	11	2181009	2182571	6	2	66612	2.2177	0.013289	INS
ENSG00000163964	3	196366646	196462878	617	104	66612	2.2161	0.013341	PIGX
ENSG00000231880	11	47599277	47599823	1	1	66612	2.2159	0.01335	KBTBD4
ENSG00000175130	1	32799433	32801980	3	2	66612	2.2131	0.013444	MARCKSL1
ENSG00000182611	6	27782112	27782607	5	2	66612	2.2124	0.01347	HIST1H2AJ
ENSG00000166002	11	93211638	93276674	323	39	66612	2.2112	0.01351	SMCO4
ENSG00000170298	17	20352708	20370852	47	14	66612	2.2075	0.01364	LGALS9B
ENSG00000106780	9	123363091	123476748	309	36	66612	2.2073	0.013646	MEGF9
ENSG00000196248	11	123847368	123848488	8	4	66612	2.2059	0.013695	OR10S1
ENSG00000106018	7	158820866	158937649	703	51	66612	2.2047	0.013736	VIPR2
ENSG00000136944	9	129376722	129463311	427	68	66612	2.202	0.013834	LMX1B
ENSG00000188785	19	57901218	57912786	50	24	66612	2.2016	0.013848	ZNF548
ENSG00000150551	2	133402426	133429152	130	19	66612	2.2014	0.013854	LYPD1
ENSG00000149043	11	1848709	1858751	58	19	66612	2.2	0.013905	SYT8
ENSG00000170145	11	111473115	111601577	450	28	66612	2.1991	0.013936	SIK2
ENSG00000112320	6	107811162	107981357	587	76	66612	2.199	0.01394	SOBP
ENSG00000118564	4	15606162	15683302	366	34	66612	2.1983	0.013965	FBXL5
ENSG00000030304	9	113431051	113563859	625	70	66612	2.1978	0.013982	MUSK
ENSG00000249240	15	65134082	65223118	408	35	66612	2.1961	0.014043	AC069368.3
ENSG00000184564	13	86366925	86373623	35	7	66612	2.1954	0.014066	SLITRK6
ENSG00000072849	17	5374571	5390131	72	23	66612	2.1927	0.014164	DERL2
ENSG00000150907	13	41129804	41240734	405	40	66612	2.192	0.014191	FOXO1
ENSG00000166856	12	57388230	57390468	4	2	66612	2.1915	0.014209	GPR182
ENSG00000064218	9	976964	991731	91	20	66612	2.19	0.014264	DMRT3
ENSG00000145723	5	102421704	102455855	170	17	66612	2.1892	0.014292	GIN1
ENSG00000164284	5	148724993	148734146	34	16	66612	2.189	0.014297	GRPEL2
ENSG00000165879	10	99079022	99081672	9	4	66612	2.189	0.014299	FRAT1
ENSG00000179615	12	55968199	55969128	6	4	66612	2.1867	0.014383	OR2AP1
ENSG00000145242	4	66185281	66536213	2167	108	66612	2.1864	0.014392	EPHA5
ENSG00000197992	12	10183276	10218565	111	26	66612	2.1855	0.014428	CLEC9A
ENSG00000267881	19	42212531	42265190	236	42	66612	2.1851	0.01444	CEA
ENSG00000131791	1	146626685	146644129	92	18	66612	2.1847	0.014454	PRKAB2
ENSG00000269407	20	23330015	23334066	19	8	66612	2.184	0.01448	AL096677.1
ENSG00000186973	1	43610824	43622067	67	15	66612	2.1836	0.014497	FAM183A
ENSG00000128250	22	29834572	29838444	21	6	66612	2.1831	0.014515	RFPL1
ENSG00000151353	2	667335	677439	42	11	66612	2.1811	0.014589	TMEM18
ENSG00000107815	10	102747124	102754158	19	5	66612	2.1796	0.014644	C10orf2
ENSG00000153930	17	54188319	54589020	1563	96	66612	2.1771	0.014736	ANKFN1
ENSG00000205323	12	56146247	56211540	168	49	66612	2.1762	0.014772	SARNP
ENSG00000221988	6	32121218	32134011	54	21	66612	2.1744	0.014839	PPT2
ENSG00000236338	7	135611542	135613214	4	2	66612	2.1738	0.014861	AC015987.2
ENSG00000204991	16	89884587	89937727	310	27	66612	2.1721	0.014924	SPIRE2
ENSG00000117385	1	43212006	43232755	84	27	66612	2.171	0.014965	LEPRE1
ENSG00000150526	14	39699435	39722859	93	19	66612	2.1676	0.015095	MIA2
ENSG00000174937	11	56236964	56238014	4	2	66612	2.1637	0.015244	OR5M3
ENSG00000168255	7	102178365	102213103	13	9	66612	2.1634	0.015254	POLR2J3
ENSG00000248511	4	93218402	93225329	15	9	66612	2.1633	0.015258	RP11-9B6.1
ENSG00000120709	5	137667624	137685416	68	21	66612	2.1617	0.015322	FAM53C
ENSG00000173621	11	66624118	66627946	4	2	66612	2.1615	0.015329	LRFN4
ENSG00000119669	14	77490888	77495034	16	8	66612	2.16	0.015388	IRF2BPL
ENSG00000178467	3	49027319	49044587	27	12	66612	2.1569	0.015506	P4HTM
ENSG00000257390	12	56151059	56221330	187	55	66612	2.1562	0.015533	RP11-762I7.5
ENSG00000168306	3	58490863	58523046	107	35	66612	2.1543	0.015609	ACOX2
ENSG00000170558	18	25530930	25757410	884	75	66612	2.1523	0.015685	CDH2
ENSG00000177595	11	799179	809753	61	15	66612	2.1519	0.015704	PIDD
ENSG00000173821	17	78234665	78372586	734	82	66612	2.1518	0.015707	RNF213
ENSG00000125285	13	95361886	95364389	7	4	66612	2.1494	0.015802	SOX21
ENSG00000125831	20	23431040	23433494	7	4	66612	2.1485	0.015838	CST11
ENSG00000270106	1	231664399	231954990	1228	110	66612	2.1476	0.015871	TSNAX-DISC1
ENSG00000103544	16	19566562	19718115	835	66	66612	2.1433	0.016043	C16orf62
ENSG00000204262	2	189896622	190044605	634	32	66612	2.1432	0.016048	COL5A2
ENSG00000074964	1	17866330	18024369	690	83	66612	2.1407	0.016148	ARHGEF10L
ENSG00000152404	11	107197071	107328572	733	43	66612	2.1386	0.016234	CWF19L2
ENSG00000184465	6	169857307	170102159	1294	54	66612	2.1385	0.016238	WDR27
ENSG00000140259	15	44096690	44117000	57	14	66612	2.136	0.016339	MFAP1
ENSG00000144895	3	150264465	150302029	162	31	66612	2.1352	0.016372	EIF2A
ENSG00000122729	9	32384618	32454767	330	58	66612	2.1342	0.016415	ACO1
ENSG00000196427	1	108765963	108786689	22	9	66612	2.1341	0.016418	NBPF4
ENSG00000140157	15	23004684	23034427	200	25	66612	2.1336	0.016437	NIPA2
ENSG00000203942	10	99349450	99350690	5	2	66612	2.1331	0.016459	C10orf62
ENSG00000105656	19	18553473	18632937	348	26	66612	2.1322	0.016495	ELL
ENSG00000186862	10	102767440	102790890	120	41	66612	2.131	0.016544	PDZD7
ENSG00000148053	9	87283466	87638505	1544	111	66612	2.13	0.016587	NTRK2
ENSG00000173960	2	24150155	24227779	394	34	66612	2.1294	0.016609	UBXN2A
ENSG00000170166	2	177015950	177017954	6	3	66612	2.1278	0.016675	HOXD4
ENSG00000100934	14	39501123	39578850	303	34	66612	2.1253	0.016781	SEC23A
ENSG00000145743	5	107194736	107717799	2354	79	66612	2.125	0.016792	FBXL17
ENSG00000157538	21	38595721	38640262	179	47	66612	2.1246	0.01681	DSCR3
ENSG00000242028	15	44088340	44095241	22	13	66612	2.1246	0.016812	HYPK
ENSG00000006118	11	60691935	60704631	69	12	66612	2.1234	0.016861	TMEM132A
ENSG00000068831	11	64494383	64512928	47	12	66612	2.1231	0.016871	RASGRP2
ENSG00000107831	10	103529899	103535854	8	5	66612	2.1219	0.016925	FGF8
ENSG00000132718	1	155829300	155854990	65	19	66612	2.1193	0.017033	SYT11
ENSG00000181718	11	55999490	56000737	13	4	66612	2.1191	0.017041	OR5T2
ENSG00000180917	16	71315292	71323618	36	13	66612	2.1183	0.017073	CMTR2
ENSG00000196341	11	124179708	124180733	6	2	66612	2.1168	0.01714	OR8D1
ENSG00000143870	2	10923517	10978103	501	26	66612	2.1164	0.017154	PDIA6
ENSG00000237289	15	43885252	43897099	37	9	66612	2.1147	0.017229	CKMT1B
ENSG00000159618	16	57576333	57625593	275	35	66612	2.1128	0.017308	GPR114
ENSG00000117868	7	158523686	158622944	652	30	66612	2.1122	0.017334	ESYT2
ENSG00000204592	6	30457244	30461982	13	7	66612	2.112	0.017343	HLA-E
ENSG00000257482	7	63505821	63538927	227	20	66612	2.1107	0.0174	ZNF727
ENSG00000120693	13	37418968	37494902	327	49	66612	2.1102	0.017421	SMAD9
ENSG00000171189	21	30909254	31312351	1943	108	66612	2.1095	0.017451	GRIK1
ENSG00000165782	14	20925878	20929771	8	5	66612	2.1086	0.017488	TMEM55B
ENSG00000204305	6	32148745	32152101	21	11	66612	2.1074	0.017543	AGER
ENSG00000267360	19	37583921	37701414	417	38	66612	2.1068	0.017568	CTC-454I21.3
ENSG00000185499	1	155158300	155162707	9	5	66612	2.1056	0.017619	MUC1
ENSG00000179603	7	126078652	126893348	3647	122	66612	2.1051	0.01764	GRM8
ENSG00000136449	17	48585745	48608862	106	20	66612	2.1043	0.017676	MYCBPAP
ENSG00000152785	4	81952119	81978685	116	29	66612	2.1036	0.017705	BMP3
ENSG00000108384	17	56769934	56811703	140	31	66612	2.1029	0.017739	RAD51C
ENSG00000188133	9	32783497	32787397	13	6	66612	2.1025	0.017756	TMEM215
ENSG00000173599	11	66615704	66725847	306	41	66612	2.1021	0.017772	PC
ENSG00000166444	11	8714898	8932498	1007	67	66612	2.1017	0.01779	ST5
ENSG00000163026	2	24252210	24272445	73	20	66612	2.1013	0.017806	C2orf44
ENSG00000132688	1	156638555	156647189	32	9	66612	2.1012	0.017812	NES
ENSG00000065534	3	123328896	123603178	1039	110	66612	2.1007	0.017835	MYLK
ENSG00000111540	12	56367697	56388490	70	17	66612	2.1003	0.017852	RAB5B
ENSG00000144504	2	241418839	241508626	464	70	66612	2.0997	0.017877	ANKMY1
ENSG00000101337	20	30697309	30755061	212	23	66612	2.0992	0.017899	TM9SF4
ENSG00000077092	3	25215823	25639423	2862	164	66612	2.0983	0.017939	RARB
ENSG00000197594	6	132129156	132216295	389	51	66612	2.0967	0.01801	ENPP1
ENSG00000076201	3	47422501	47454931	61	14	66612	2.0961	0.018038	PTPN23
ENSG00000121390	13	20248896	20357142	531	36	66612	2.0949	0.01809	PSPC1
ENSG00000127125	1	42921788	42939056	58	12	66612	2.0916	0.018239	PPCS
ENSG00000067369	15	43699407	43802926	369	27	66612	2.0892	0.018344	TP53BP1
ENSG00000187612	11	55681126	55682058	9	3	66612	2.0888	0.018363	OR5W2
ENSG00000149634	20	44515128	44516274	4	2	66612	2.0888	0.018363	SPATA25
ENSG00000162688	1	100315640	100389579	395	32	66612	2.0865	0.018468	AGL
ENSG00000001036	6	143815948	143832827	72	15	66612	2.0851	0.018531	FUCA2
ENSG00000236398	7	142880512	142881528	4	2	66612	2.0848	0.018546	TAS2R39
ENSG00000175600	7	40174575	40900362	2605	162	66612	2.0844	0.018563	SUGCT
ENSG00000120742	3	150259781	150321015	279	29	66612	2.0836	0.0186	SERP1
ENSG00000164300	5	79407050	79551898	863	88	66612	2.0813	0.018702	SERINC5
ENSG00000114650	3	47455203	47518616	131	31	66612	2.0802	0.018754	SCAP
ENSG00000167840	17	5008836	5026411	79	28	66612	2.0778	0.018862	ZNF232
ENSG00000106803	9	101984346	101992897	51	13	66612	2.0774	0.018882	SEC61B
ENSG00000269783	10	99627889	99631294	11	2	66612	2.0768	0.018911	GOLGA7B
ENSG00000170369	20	23804406	23807368	24	8	66612	2.0764	0.018927	CST2
ENSG00000100503	14	51186481	51297839	486	82	66612	2.0752	0.018982	NIN
ENSG00000269179	19	50412758	50461648	256	49	66612	2.0742	0.01903	CTC-326K19.6
ENSG00000174521	19	40721965	40724306	6	3	66612	2.0742	0.019032	TTC9B
ENSG00000135083	5	159678659	159772403	459	58	66612	2.0734	0.019066	CCNJL
ENSG00000167244	11	2150342	2170833	97	28	66612	2.0732	0.019079	IGF2
ENSG00000129521	14	34393437	34931980	3101	263	66612	2.0725	0.019107	EGLN3
ENSG00000164175	5	33944721	33984835	126	26	66612	2.0701	0.019221	SLC45A2
ENSG00000135414	12	56137064	56150911	30	17	66612	2.0673	0.019354	GDF11
ENSG00000145191	3	183852826	184402546	2849	251	66612	2.0669	0.019373	EIF2B5
ENSG00000167131	17	42976510	42982758	27	7	66612	2.0663	0.0194	CCDC103
ENSG00000184276	11	71544246	71548756	34	10	66612	2.065	0.019461	DEFB108B
ENSG00000197123	7	63688852	63727309	234	34	66612	2.0637	0.019525	ZNF679
ENSG00000129353	19	10713133	10755235	214	35	66612	2.0627	0.019571	SLC44A2
ENSG00000181555	3	47057919	47205457	361	31	66612	2.0623	0.019589	SETD2
ENSG00000177706	7	192969	300711	533	53	66612	2.0618	0.019612	FAM20C
ENSG00000170260	7	148936742	148952700	98	32	66612	2.0615	0.019629	ZNF212
ENSG00000251695	12	69186125	69187743	7	4	66612	2.0601	0.019697	AC124890.1
ENSG00000161609	19	49891475	49921251	141	20	66612	2.0583	0.019781	CCDC155
ENSG00000165985	10	16555742	16564004	44	11	66612	2.0557	0.019905	C1QL3
ENSG00000120211	9	5231419	5235304	15	7	66612	2.0526	0.020054	INSL4
ENSG00000187801	1	40915774	40929390	83	30	66612	2.0522	0.020077	ZFP69B
ENSG00000125815	20	23471738	23476655	21	7	66612	2.0516	0.020103	CST8
ENSG00000269205	16	2031633	2032918	14	5	66612	2.0509	0.020137	AC005606.1
ENSG00000158805	16	89786808	89807311	166	25	66612	2.0509	0.020139	ZNF276
ENSG00000183723	16	66648653	66730610	297	23	66612	2.0503	0.020166	CMTM4
ENSG00000163113	1	149909705	149982625	182	35	66612	2.0474	0.020307	OTUD7B
ENSG00000113719	5	172261278	172379688	581	93	66612	2.0464	0.020358	ERGIC1
ENSG00000223572	15	43985084	43991420	10	5	66612	2.0463	0.020365	CKMT1A
ENSG00000105679	19	36024314	36036218	54	20	66612	2.0462	0.020369	GAPDHS
ENSG00000159248	15	35043233	35047166	13	6	66612	2.0461	0.020372	GJD2
ENSG00000131634	16	1578689	1605581	156	27	66612	2.0445	0.020451	TMEM204
ENSG00000175606	8	74884672	74895018	58	10	66612	2.044	0.020479	TMEM70
ENSG00000233276	3	49394609	49396033	6	3	66612	2.0435	0.020502	GPX1
ENSG00000149506	11	60635035	60643166	30	13	66612	2.0432	0.020517	ZP1
ENSG00000140264	15	44069285	44094787	79	20	66612	2.0423	0.020561	SERF2
ENSG00000196860	14	58862634	58875419	28	18	66612	2.042	0.020576	TOMM20L
ENSG00000196458	12	133498019	133532892	53	12	66612	2.0415	0.020599	ZNF605
ENSG00000070018	12	12268959	12419946	613	46	66612	2.0411	0.02062	LRP6
ENSG00000182621	20	8112824	8949003	4164	280	66612	2.0398	0.020687	PLCB1
ENSG00000172037	3	49158547	49170551	20	13	66612	2.0371	0.020822	LAMB2
ENSG00000143093	1	110574199	110617263	147	31	66612	2.0369	0.020831	STRIP1
ENSG00000205029	11	55606228	55607214	5	3	66612	2.0359	0.020879	OR5D16
ENSG00000116675	1	65713902	65881552	739	56	66612	2.0357	0.020892	DNAJC6
ENSG00000262560	15	44064815	44091331	82	21	66612	2.0343	0.020959	RP11-296A16.1
ENSG00000135925	2	219745085	219764303	50	19	66612	2.0329	0.021031	WNT10A
ENSG00000204536	6	31110216	31126015	197	28	66612	2.0329	0.021033	CCHCR1
ENSG00000090402	3	164696686	164796283	388	34	66612	2.0326	0.021047	SI
ENSG00000115956	2	68592305	68624585	237	24	66612	2.0324	0.021058	PLEK
ENSG00000268657	14	92038788	92041383	12	5	66612	2.0315	0.021104	AL133373.1
ENSG00000215504	11	85563600	85565986	20	4	66612	2.0305	0.021152	AP000974.1
ENSG00000163283	2	233243244	233247599	31	13	66612	2.0302	0.021168	ALPP
ENSG00000075223	7	80371854	80551675	738	113	66612	2.0284	0.021261	SEMA3C
ENSG00000113460	5	34915481	34926101	30	14	66612	2.028	0.02128	BRIX1
ENSG00000196408	16	2028918	2034193	44	10	66612	2.0278	0.021288	NOXO1
ENSG00000131398	19	50815194	50836772	98	31	66612	2.0259	0.021386	KCNC3
ENSG00000106615	7	151163098	151217206	208	40	66612	2.0252	0.021422	RHEB
ENSG00000064201	11	2323227	2339430	105	19	66612	2.0245	0.021458	TSPAN32
ENSG00000161640	19	50452242	50464429	56	16	66612	2.0245	0.021459	SIGLEC11
ENSG00000067715	12	79257773	79845788	2514	128	66612	2.0239	0.021493	SYT1
ENSG00000180475	11	57995354	57996390	3	2	66612	2.0197	0.021707	OR10Q1
ENSG00000196465	12	56546040	56553431	20	11	66612	2.0192	0.021736	MYL6B
ENSG00000137204	6	43263432	43273276	29	13	66612	2.0189	0.021746	SLC22A7
ENSG00000169136	19	50431959	50437192	34	11	66612	2.0187	0.02176	ATF5
ENSG00000166337	11	6627526	6633898	28	8	66612	2.018	0.021797	TAF10
ENSG00000236882	5	95187936	95195837	48	14	66612	2.0154	0.02193	C5orf27
ENSG00000013392	6	83903098	83908651	16	6	66612	2.014	0.022004	RWDD2A
ENSG00000089195	20	5917881	5931182	88	20	66612	2.0136	0.022028	TRMT6
ENSG00000102710	13	37583449	37633850	174	37	66612	2.0117	0.022124	SUPT20H
ENSG00000181767	11	55872519	55873457	9	2	66612	2.0107	0.022181	OR8H2
ENSG00000261567	16	85391069	85393055	9	5	66612	2.0087	0.022282	RP11-680G10.1
ENSG00000143556	1	153430220	153433177	14	7	66612	2.0064	0.022404	S100A7
ENSG00000164010	1	43282795	43310660	99	35	66612	2.0047	0.022497	ERMAP
ENSG00000179715	12	47473386	47630443	834	83	66612	2.0034	0.022566	PCED1B
ENSG00000065357	12	56321103	56347811	52	23	66612	2.0034	0.022566	DGKA
ENSG00000204655	6	29624758	29640149	152	27	66612	2.0033	0.022574	MOG
ENSG00000143420	1	150573327	150602088	105	28	66612	2.0028	0.022602	ENSA
ENSG00000204703	6	29053985	29055090	6	4	66612	2.0016	0.022665	OR2B3
ENSG00000214447	17	42977135	42982758	22	6	66612	2.0013	0.022682	FAM187A
ENSG00000177868	1	43272723	43282954	55	20	66612	2.001	0.022698	CCDC23
ENSG00000168066	11	64532078	64546258	33	16	66612	2.0006	0.02272	SF1
ENSG00000130204	19	45393826	45406946	78	20	66612	1.9992	0.022793	TOMM40
ENSG00000154237	15	101459420	101610317	867	73	66612	1.9985	0.02283	LRRK1
ENSG00000171867	20	4666882	4682236	72	21	66612	1.9953	0.023007	PRNP
ENSG00000186231	6	97372605	97588630	1168	83	66612	1.9949	0.023028	KLHL32
ENSG00000109881	11	27352374	27385415	130	28	66612	1.9948	0.023032	CCDC34
ENSG00000104408	8	109213445	109447562	1202	47	66612	1.994	0.023076	EIF3E
ENSG00000171596	2	232387871	232395206	45	6	66612	1.9924	0.023165	NMUR1
ENSG00000170271	5	154198051	154238812	145	38	66612	1.9902	0.023285	FAXDC2
ENSG00000187741	16	89803957	89883065	680	28	66612	1.9896	0.023318	FANCA
ENSG00000112984	5	137514408	137523404	25	15	66612	1.9895	0.023321	KIF20A
ENSG00000204310	6	32135989	32145873	29	14	66612	1.9882	0.023393	AGPAT1
ENSG00000124171	20	49348081	49373332	118	28	66612	1.988	0.023404	PARD6B
ENSG00000168887	2	85833777	85839189	21	14	66612	1.9864	0.023495	C2orf68
ENSG00000268155	9	5077163	5084580	40	13	66612	1.986	0.023518	AL161450.1
ENSG00000110900	12	31079362	31149534	398	58	66612	1.9857	0.023531	TSPAN11
ENSG00000145934	5	166711804	167691162	4158	341	66612	1.9826	0.023704	TENM2
ENSG00000167004	15	44038590	44065477	80	21	66612	1.9824	0.023719	PDIA3
ENSG00000132639	20	10199478	10288066	355	55	66612	1.9821	0.023733	SNAP25
ENSG00000237765	4	15683285	15707188	98	21	66612	1.9803	0.023834	FAM200B
ENSG00000147905	9	37120536	37358146	699	59	66612	1.9795	0.023882	ZCCHC7
ENSG00000005059	4	110481361	110609874	622	42	66612	1.9781	0.023961	CCDC109B
ENSG00000104140	15	41164412	41166487	4	2	66612	1.9754	0.02411	RHOV
ENSG00000088726	3	12775024	12810956	203	42	66612	1.9754	0.024111	TMEM40
ENSG00000100325	22	30184597	30234271	222	32	66612	1.975	0.024136	ASCC2
ENSG00000233822	6	27806323	27823487	62	18	66612	1.9739	0.024196	HIST1H2BN
ENSG00000115816	2	37428755	37458856	152	38	66612	1.9734	0.024224	CEBPZ
ENSG00000198211	16	89985573	90002500	97	23	66612	1.973	0.02425	TUBB3
ENSG00000095261	9	123577774	123605262	71	21	66612	1.971	0.024363	PSMD5
ENSG00000173039	11	65421067	65430565	22	10	66612	1.9703	0.024403	RELA
ENSG00000066185	1	42896000	42921938	122	16	66612	1.9681	0.024526	ZMYND12
ENSG00000131747	17	38544768	38574202	87	19	66612	1.9672	0.024581	TOP2A
ENSG00000104055	15	43524793	43559055	98	21	66612	1.9664	0.024626	TGM5
ENSG00000165300	13	88324870	88331871	17	11	66612	1.9644	0.024741	SLITRK5
ENSG00000161714	17	43186335	43210721	115	37	66612	1.9643	0.024748	PLCD3
ENSG00000159899	9	35792151	35809729	49	11	66612	1.9635	0.024794	NPR2
ENSG00000054118	1	36690017	36770958	214	36	66612	1.9635	0.024795	THRAP3
ENSG00000167941	17	41831099	41836156	12	8	66612	1.9634	0.024799	SOST
ENSG00000145020	3	49454211	49460186	15	4	66612	1.9633	0.024807	AMT
ENSG00000154016	17	18923986	18950950	17	8	66612	1.963	0.024823	GRAP
ENSG00000180376	3	56591189	56655846	424	36	66612	1.9619	0.024885	CCDC66
ENSG00000184117	22	29950797	29977326	127	21	66612	1.9617	0.0249	NIPSNAP1
ENSG00000078403	10	21823094	22032559	532	93	66612	1.9605	0.02497	MLLT10
ENSG00000065978	1	43148098	43168020	77	28	66612	1.9602	0.024984	YBX1
ENSG00000128342	22	30636436	30642840	20	9	66612	1.9584	0.025091	LIF
ENSG00000184898	2	152104454	152118393	58	14	66612	1.9573	0.025157	RBM43
ENSG00000082515	5	154320630	154348971	97	22	66612	1.9569	0.02518	MRPL22
ENSG00000214688	10	73471458	73497581	107	27	66612	1.9566	0.025196	C10orf105
ENSG00000099899	22	20099389	20104915	31	14	66612	1.9563	0.025216	TRMT2A
ENSG00000166794	15	64448011	64455404	27	10	66612	1.9561	0.025227	PPIB
ENSG00000204616	6	30070674	30080883	108	30	66612	1.9559	0.025239	TRIM31
ENSG00000119906	10	102672326	102724893	173	43	66612	1.9554	0.025271	FAM178A
ENSG00000137494	11	82904781	82971736	289	44	66612	1.955	0.025294	ANKRD42
ENSG00000099250	10	33466420	33625190	864	78	66612	1.9541	0.025347	NRP1
ENSG00000178951	19	4044362	4066943	67	17	66612	1.9534	0.025389	ZBTB7A
ENSG00000135966	2	105880871	105946491	335	43	66612	1.9517	0.025484	TGFBRAP1
ENSG00000161999	16	731671	734529	10	6	66612	1.9505	0.025559	JMJD8
ENSG00000114648	3	47324407	47388306	131	37	66612	1.9501	0.02558	KLHL18
ENSG00000176182	19	46393278	46405862	70	16	66612	1.9501	0.025583	MYPOP
ENSG00000066468	10	123237848	123357972	485	99	66612	1.95	0.025587	FGFR2
ENSG00000144644	3	30767692	30936257	1075	77	66612	1.9496	0.025611	GADL1
ENSG00000138829	5	127593601	127994878	2022	64	66612	1.9493	0.025631	FBN2
ENSG00000125823	20	23420322	23425567	25	10	66612	1.9493	0.025631	CSTL1
ENSG00000103174	16	5074845	5084142	55	16	66612	1.948	0.025709	NAGPA
ENSG00000185630	1	164524821	164868533	1495	179	66612	1.9467	0.025783	PBX1
ENSG00000119523	9	101978708	101984238	23	9	66612	1.9466	0.02579	ALG2
ENSG00000105173	19	30302805	30315215	45	17	66612	1.9454	0.025864	CCNE1
ENSG00000176659	20	58630980	58648008	74	18	66612	1.945	0.025889	C20orf197
ENSG00000155229	10	99218081	99258551	151	38	66612	1.9421	0.026063	MMS19
ENSG00000198948	4	170907748	170954182	210	41	66612	1.9417	0.026085	MFAP3L
ENSG00000119953	10	112050488	112064709	56	21	66612	1.9416	0.026095	SMNDC1
ENSG00000124299	19	33877856	34012700	846	45	66612	1.9413	0.026108	PEPD
ENSG00000032742	13	21140585	21265503	581	34	66612	1.9393	0.02623	IFT88
ENSG00000083896	4	69176105	69215807	142	42	66612	1.9389	0.026255	YTHDC1
ENSG00000121964	2	144695635	145090135	1214	98	66612	1.9389	0.026259	GTDC1
ENSG00000136932	9	100666771	100684852	79	17	66612	1.9388	0.026261	C9orf156
ENSG00000197364	1	153409534	153412425	20	10	66612	1.9378	0.026321	S100A7L2
ENSG00000136834	9	125239220	125240235	8	3	66612	1.9369	0.026381	OR1J1
ENSG00000176273	10	95653730	95715819	205	27	66612	1.9365	0.026403	SLC35G1
ENSG00000204930	9	35816388	35828744	42	15	66612	1.9357	0.026452	FAM221B
ENSG00000213390	10	98978996	99052413	397	36	66612	1.9357	0.026455	ARHGAP19
ENSG00000168781	15	43825660	43882430	86	20	66612	1.9339	0.026561	PPIP5K1
ENSG00000104228	8	27142404	27168836	95	25	66612	1.9335	0.02659	TRIM35
ENSG00000138411	2	197059094	197458416	1881	111	66612	1.9334	0.026594	HECW2
ENSG00000141349	17	42148103	42153709	18	10	66612	1.9332	0.026603	G6PC3
ENSG00000100814	14	20779527	20801471	109	23	66612	1.9328	0.026628	CCNB1IP1
ENSG00000129347	19	10663761	10676713	78	15	66612	1.9327	0.026637	KRI1
ENSG00000181408	17	80332153	80333462	2	1	66612	1.9321	0.026674	UTS2R
ENSG00000163840	3	122283085	122294050	39	21	66612	1.9319	0.026685	DTX3L
ENSG00000121897	4	39460620	39479273	100	19	66612	1.9318	0.026694	LIAS
ENSG00000237388	11	48510269	48511332	6	3	66612	1.9318	0.026695	OR4A47
ENSG00000167414	19	47137333	47137942	3	2	66612	1.9314	0.026717	GNG8
ENSG00000168883	2	85829979	85876403	172	52	66612	1.9309	0.026749	USP39
ENSG00000182634	11	123908773	123909717	12	3	66612	1.9308	0.026752	OR10G7
ENSG00000131095	17	42982376	42994305	63	19	66612	1.9307	0.026761	GFAP
ENSG00000135540	6	138743180	139013708	1235	103	66612	1.9303	0.026787	NHSL1
ENSG00000104941	19	46298968	46318577	96	20	66612	1.9302	0.026788	RSPH6A
ENSG00000168591	17	42264338	42269099	16	7	66612	1.9292	0.026853	TMUB2
ENSG00000116883	1	36789335	36794822	27	10	66612	1.9292	0.026854	RP11-268J15.5
ENSG00000268162	12	57390745	57391335	3	2	66612	1.9289	0.026872	HBCBP
ENSG00000109113	17	27041299	27045447	6	4	66612	1.9285	0.026894	RAB34
ENSG00000134352	5	55230923	55290821	246	55	66612	1.9281	0.026922	IL6ST
ENSG00000134779	18	34359987	34409158	180	22	66612	1.9275	0.02696	TPGS2
ENSG00000249139	20	44165625	44176065	68	5	66612	1.926	0.02705	EPPIN-WFDC6
ENSG00000141437	18	29339525	29340843	6	4	66612	1.926	0.027055	SLC25A52
ENSG00000196628	18	52889562	53332018	1458	121	66612	1.9255	0.027084	TCF4
ENSG00000239672	17	49230897	49239789	44	9	66612	1.9243	0.027161	NME1
ENSG00000164576	5	153825517	153840614	50	29	66612	1.9237	0.027199	SAP30L
ENSG00000171488	1	90098631	90235462	448	42	66612	1.9236	0.027205	LRRC8C
ENSG00000268069	12	48178706	48179787	12	4	66612	1.923	0.02724	AC004466.1
ENSG00000141441	18	29704840	30050447	1588	94	66612	1.9225	0.027271	GAREM
ENSG00000172487	11	56127691	56128764	11	5	66612	1.9222	0.027288	OR8J1
ENSG00000176160	17	56497528	56565745	202	35	66612	1.9217	0.027322	HSF5
ENSG00000166963	15	43803156	43823818	42	16	66612	1.9216	0.027331	MAP1A
ENSG00000164082	3	51741086	51752629	16	11	66612	1.9215	0.027335	GRM2
ENSG00000127080	9	95375466	95432547	237	36	66612	1.9211	0.027362	IPPK
ENSG00000079101	18	596988	650334	285	65	66612	1.9207	0.027382	CLUL1
ENSG00000101448	20	44165625	44176391	70	5	66612	1.9204	0.027403	EPPIN
ENSG00000177025	19	58469805	58485902	97	14	66612	1.9176	0.027581	C19orf18
ENSG00000256980	6	73933267	73935493	6	2	66612	1.9159	0.027687	KHDC1L
ENSG00000095596	10	94833232	94837647	14	7	66612	1.9154	0.027722	CYP26A1
ENSG00000171456	20	30946155	31027122	243	32	66612	1.9137	0.027831	ASXL1
ENSG00000224870	1	1334902	1337426	12	4	66612	1.9125	0.027908	RP4-758J18.2
ENSG00000203326	19	53868946	53895470	201	34	66612	1.9117	0.027956	ZNF525
ENSG00000116478	1	32757687	32799236	107	37	66612	1.9115	0.027971	HDAC1
ENSG00000149435	20	23965690	23969416	32	12	66612	1.9112	0.02799	GGTLC1
ENSG00000010626	12	6982733	7023407	201	14	66612	1.9104	0.028041	LRRC23
ENSG00000174576	11	66188475	66194178	10	5	66612	1.9103	0.028046	NPAS4
ENSG00000137501	11	85405267	85522184	500	46	66612	1.9097	0.028083	SYTL2
ENSG00000004487	1	23345941	23410182	172	35	66612	1.9088	0.028146	KDM1A
ENSG00000126062	3	50392180	50397041	11	8	66612	1.9081	0.028188	TMEM115
ENSG00000131183	5	176806236	176825849	52	14	66612	1.9076	0.028221	SLC34A1
ENSG00000183354	9	5881596	6007901	638	54	66612	1.9075	0.02823	KIAA2026
ENSG00000132975	13	27329341	27334922	18	7	66612	1.9071	0.028251	GPR12
ENSG00000181061	3	42798669	42846023	163	37	66612	1.9069	0.028266	HIGD1A
ENSG00000176393	1	201951500	201975275	179	28	66612	1.9065	0.028294	RNPEP
ENSG00000124900	11	55650773	55659286	29	11	66612	1.906	0.028323	TRIM51
ENSG00000124249	20	43374421	43379675	21	8	66612	1.906	0.028326	KCNK15
ENSG00000198663	6	36839646	36896740	329	32	66612	1.9048	0.028405	C6orf89
ENSG00000099797	19	14627897	14676792	246	49	66612	1.9048	0.028405	TECR
ENSG00000142224	1	206972215	207016324	199	39	66612	1.9039	0.028461	IL19
ENSG00000115596	2	219724544	219738955	34	12	66612	1.9037	0.028472	WNT6
ENSG00000187908	10	124320181	124403252	509	37	66612	1.903	0.028521	DMBT1
ENSG00000151414	1	198126093	198291550	845	40	66612	1.9027	0.02854	NEK7
ENSG00000215906	1	23279536	23291831	48	14	66612	1.9017	0.028603	LACTBL1
ENSG00000181939	11	55321783	55322895	12	3	66612	1.9006	0.028678	OR4C15
ENSG00000197273	1	42628362	42630389	7	5	66612	1.8991	0.028775	GUCA2A
ENSG00000055950	10	102729215	102747272	54	17	66612	1.8978	0.028863	MRPL43
ENSG00000128268	22	39853349	39888199	114	39	66612	1.8975	0.028883	MGAT3
ENSG00000184357	6	27834570	27835359	11	7	66612	1.8973	0.028896	HIST1H1B
ENSG00000242866	15	43891596	44010458	286	26	66612	1.8972	0.028901	STRC
ENSG00000064205	20	43343485	43357150	52	22	66612	1.8969	0.028919	WISP2
ENSG00000104660	8	29952914	30034724	368	34	66612	1.8959	0.028989	LEPROTL1
ENSG00000150783	11	112038095	112043282	29	14	66612	1.8959	0.028989	TEX12
ENSG00000077498	11	88910620	89028927	531	35	66612	1.8955	0.029014	TYR
ENSG00000163145	4	15341442	15447790	449	38	66612	1.8953	0.029026	C1QTNF7
ENSG00000172154	11	55860753	55861762	10	3	66612	1.8946	0.029075	OR8I2
ENSG00000077080	7	100240720	100254084	38	20	66612	1.8942	0.029102	ACTL6B
ENSG00000077585	1	236305832	236385165	448	46	66612	1.893	0.029177	GPR137B
ENSG00000137103	9	35814448	35854844	156	39	66612	1.8925	0.029212	TMEM8B
ENSG00000181761	11	55889849	55890787	14	3	66612	1.8916	0.029274	OR8H3
ENSG00000004468	4	15779898	15854853	382	35	66612	1.8905	0.029349	CD38
ENSG00000184361	17	43331760	43339479	34	7	66612	1.8904	0.029355	SPATA32
ENSG00000104886	19	2230002	2237703	30	12	66612	1.8894	0.029419	PLEKHJ1
ENSG00000176973	11	65339820	65341669	3	2	66612	1.8893	0.029423	FAM89B
ENSG00000107679	10	124134212	124191867	278	39	66612	1.8883	0.029493	PLEKHA1
ENSG00000109911	11	31531297	31805546	801	44	66612	1.8879	0.029517	ELP4
ENSG00000204954	12	104343980	104359486	105	22	66612	1.8877	0.029534	C12orf73
ENSG00000196878	1	209788215	209825811	201	37	66612	1.8869	0.029588	LAMB3
ENSG00000175182	3	184053714	184064063	37	18	66612	1.886	0.029646	FAM131A
ENSG00000155792	8	120885957	121063152	1043	40	66612	1.8855	0.029684	DEPTOR
ENSG00000006695	17	13972813	14111994	635	63	66612	1.8836	0.029811	COX10
ENSG00000182446	17	79523913	79615495	657	30	66612	1.8828	0.029865	NPLOC4
ENSG00000186866	21	46683843	46707813	122	22	66612	1.8816	0.029943	POFUT2
ENSG00000188100	10	88780063	88784487	28	7	66612	1.8813	0.029964	FAM25A
ENSG00000128886	15	44064798	44069741	15	8	66612	1.8813	0.029964	ELL3
ENSG00000185453	19	48673949	48700877	141	27	66612	1.8792	0.030106	C19orf68
ENSG00000145029	3	49460379	49466759	10	4	66612	1.8784	0.030164	NICN1
ENSG00000204673	19	50372295	50381716	34	12	66612	1.8781	0.030186	AKT1S1
ENSG00000129255	17	7486847	7496107	21	10	66612	1.8772	0.030246	MPDU1
ENSG00000187535	16	1560428	1662111	556	36	66612	1.8761	0.030323	IFT140
ENSG00000198799	1	113615831	113674882	217	45	66612	1.8757	0.030347	LRIG2
ENSG00000168672	8	127564687	127570638	10	7	66612	1.8728	0.030547	FAM84B
ENSG00000171557	4	155525286	155534119	19	13	66612	1.8723	0.030581	FGG
ENSG00000149133	11	55761157	55762101	10	5	66612	1.872	0.030605	OR5F1
ENSG00000005471	7	87031013	87109751	316	32	66612	1.8718	0.030619	ABCB4
ENSG00000110435	11	34937376	35042138	638	32	66612	1.8713	0.030652	PDHX
ENSG00000089050	20	18467184	18477887	51	16	66612	1.8711	0.030669	RBBP9
ENSG00000110768	11	18343842	18388591	173	33	66612	1.8709	0.030678	GTF2H1
ENSG00000181752	11	55926870	55927793	2	1	66612	1.8699	0.030748	OR8K5
ENSG00000085999	1	46713360	46744145	74	31	66612	1.8695	0.030779	RAD54L
ENSG00000106397	7	100849258	100861701	47	20	66612	1.8684	0.030851	PLOD3
ENSG00000115109	2	120770581	120936695	655	37	66612	1.8671	0.030945	EPB41L5
ENSG00000131781	1	146646930	146714700	542	26	66612	1.8666	0.030981	FMO5
ENSG00000065361	12	56473641	56497289	77	30	66612	1.8649	0.031095	ERBB3
ENSG00000100033	22	18900294	18924066	174	32	66612	1.8649	0.0311	PRODH
ENSG00000176771	2	133429374	134326034	4055	279	66612	1.8647	0.031111	NCKAP5
ENSG00000177599	19	11908482	11920437	37	10	66612	1.861	0.031369	ZNF491
ENSG00000205929	21	34162985	34186053	107	13	66612	1.8605	0.031405	C21orf62
ENSG00000188694	21	31653629	31655276	9	5	66612	1.8604	0.031414	KRTAP24-1
ENSG00000104957	19	13842574	13874110	139	23	66612	1.8603	0.031422	CCDC130
ENSG00000109458	4	144257915	144395721	510	65	66612	1.8602	0.03143	GAB1
ENSG00000181322	3	137980279	138048728	168	60	66612	1.86	0.031443	NME9
ENSG00000057252	1	179262925	179327815	401	32	66612	1.8594	0.031486	SOAT1
ENSG00000095539	10	102729275	102745628	48	15	66612	1.8584	0.031554	SEMA4G
ENSG00000169020	4	666225	668127	7	4	66612	1.8569	0.031661	ATP5I
ENSG00000034693	6	143771944	143811147	125	23	66612	1.8566	0.031682	PEX3
ENSG00000169718	17	80015382	80023763	24	9	66612	1.855	0.031799	DUS1L
ENSG00000100038	22	22311397	22337213	108	18	66612	1.8542	0.031855	TOP3B
ENSG00000066777	8	68085747	68255912	584	58	66612	1.8532	0.031927	ARFGEF1
ENSG00000270249	7	102181948	102232891	17	10	66612	1.853	0.031938	RP11-514P8.7
ENSG00000167799	11	67395409	67397401	7	4	66612	1.8525	0.031974	NUDT8
ENSG00000254585	15	23888691	23891175	4	2	66612	1.851	0.032086	MAGEL2
ENSG00000172489	11	56019676	56020698	2	1	66612	1.8506	0.032114	OR5T3
ENSG00000214513	2	73429386	73439641	57	9	66612	1.85	0.03216	NOTO
ENSG00000143105	1	111059839	111061797	8	4	66612	1.8497	0.03218	KCNA10
ENSG00000198374	6	27833034	27833606	4	2	66612	1.8495	0.032193	HIST1H2AL
ENSG00000182272	11	369796	382116	60	13	66612	1.849	0.032229	B4GALNT4
ENSG00000168830	6	87647024	87726349	351	40	66612	1.8487	0.03225	HTR1E
ENSG00000137168	6	36822603	36842800	102	23	66612	1.8483	0.032283	PPIL1
ENSG00000180479	19	38045684	38085673	142	24	66612	1.8478	0.032317	ZNF571
ENSG00000197050	19	37498759	37621216	482	25	66612	1.8477	0.032321	ZNF420
ENSG00000268488	15	44075041	44075231	2	1	66612	1.8477	0.032324	AC018512.1
ENSG00000121101	17	56634039	56769416	494	45	66612	1.8472	0.032359	TEX14
ENSG00000164162	4	145888264	146019693	366	66	66612	1.846	0.032448	ANAPC10
ENSG00000145725	5	102455853	102548500	361	33	66612	1.845	0.032521	PPIP5K2
ENSG00000163875	1	37958176	37980375	118	27	66612	1.8444	0.032561	MEAF6
ENSG00000273274	1	32930670	32962287	88	32	66612	1.8441	0.032583	ZBTB8B
ENSG00000069764	16	14766405	14788526	43	23	66612	1.8438	0.032606	PLA2G10
ENSG00000168907	15	42433332	42448839	78	20	66612	1.8438	0.032607	PLA2G4F
ENSG00000136003	12	108956358	108963160	32	9	66612	1.8435	0.032625	ISCU
ENSG00000113312	5	159436120	159492550	262	28	66612	1.8423	0.032716	TTC1
ENSG00000170891	4	5016313	5021199	36	8	66612	1.8415	0.032774	CYTL1
ENSG00000104946	19	50380682	50392005	34	12	66612	1.8413	0.032788	TBC1D17
ENSG00000148795	10	104590288	104597290	25	6	66612	1.8401	0.032876	CYP17A1
ENSG00000175550	11	65686728	65689032	2	1	66612	1.8399	0.032891	DRAP1
ENSG00000198453	19	37407231	37489602	524	21	66612	1.8391	0.032951	ZNF568
ENSG00000268424	5	101569696	101571279	6	3	66612	1.8384	0.033001	AC008948.1
ENSG00000163781	3	133317019	133380737	289	28	66612	1.8384	0.033002	TOPBP1
ENSG00000103226	16	16326352	16388668	112	16	66612	1.8364	0.033151	NOMO3
ENSG00000172159	9	85857905	86153461	1785	117	66612	1.8363	0.033157	FRMD3
ENSG00000138083	2	45168902	45173216	25	10	66612	1.8349	0.033257	SIX3
ENSG00000243678	17	49230920	49249108	84	21	66612	1.8347	0.033273	NME1-NME2
ENSG00000011052	17	49230951	49249105	84	21	66612	1.8347	0.033273	NME2
ENSG00000007306	19	42177235	42210895	182	25	66612	1.8333	0.033381	CEACAM7
ENSG00000159337	15	42359207	42386752	158	13	66612	1.8332	0.033385	PLA2G4D
ENSG00000256060	19	57874879	57876721	9	5	66612	1.8331	0.033395	TRAPPC2P1
ENSG00000138600	15	50999506	51058005	300	24	66612	1.8326	0.033431	SPPL2A
ENSG00000212719	17	21428051	21477722	130	27	66612	1.8323	0.033456	C17orf51
ENSG00000174032	13	45967451	45992590	95	24	66612	1.8321	0.033467	SLC25A30
ENSG00000226479	2	120978854	120980984	10	5	66612	1.8321	0.033471	TMEM185B
ENSG00000091704	7	130020180	130027955	25	8	66612	1.8312	0.033533	CPA1
ENSG00000265944	18	6511415	6590652	481	74	66612	1.8285	0.033738	C18orf64
ENSG00000169570	5	118173017	118324240	633	72	66612	1.8278	0.033788	DTWD2
ENSG00000165714	12	12510013	12619840	607	62	66612	1.8275	0.03381	LOH12CR1
ENSG00000188725	5	60453536	60458301	10	7	66612	1.8275	0.033811	SMIM15
ENSG00000197061	6	26104104	26104518	2	1	66612	1.827	0.03385	HIST1H4C
ENSG00000169813	10	43881065	43904614	130	29	66612	1.8267	0.033872	HNRNPF
ENSG00000082516	5	154266976	154317769	210	32	66612	1.8266	0.03388	GEMIN5
ENSG00000143226	1	161475220	161493803	110	27	66612	1.8258	0.033937	FCGR2A
ENSG00000214026	11	1968508	2005752	201	34	66612	1.8258	0.03394	MRPL23
ENSG00000159495	15	43568478	43594453	84	19	66612	1.8243	0.034053	TGM7
ENSG00000130202	19	45349432	45392485	257	34	66612	1.8219	0.034232	PVRL2
ENSG00000162290	3	53317447	53381654	225	47	66612	1.8219	0.034237	DCP1A
ENSG00000228727	6	31730576	31732628	9	6	66612	1.8208	0.034317	SAPCD1
ENSG00000173660	1	46769303	46782448	40	17	66612	1.8203	0.034356	UQCRH
ENSG00000125966	20	33814457	33864801	150	29	66612	1.8199	0.034389	MMP24
ENSG00000145321	4	72607410	72669758	279	42	66612	1.8175	0.034573	GC
ENSG00000006128	7	97361220	97369784	40	8	66612	1.8174	0.034577	TAC1
ENSG00000064547	19	19734477	19739739	17	9	66612	1.8174	0.034578	LPAR2
ENSG00000134262	1	114437370	114447823	29	12	66612	1.817	0.03461	AP4B1
ENSG00000174963	3	147103833	147124647	63	23	66612	1.8167	0.034631	ZIC4
ENSG00000152433	19	57874845	57890933	81	25	66612	1.8162	0.034671	ZNF547
ENSG00000078747	20	32951041	33099198	432	37	66612	1.8145	0.034797	ITCH
ENSG00000198286	7	2945775	3083579	955	126	66612	1.8142	0.03482	CARD11
ENSG00000155265	10	99609996	99631337	80	23	66612	1.8142	0.034826	GOLGA7B
ENSG00000196099	11	123676043	123677095	6	4	66612	1.8139	0.034843	OR6M1
ENSG00000164325	5	72469022	72470970	7	3	66612	1.8137	0.034863	TMEM174
ENSG00000135218	7	79998891	80308593	1424	101	66612	1.8136	0.034871	CD36
ENSG00000174807	11	66081958	66084515	6	3	66612	1.8128	0.034928	CD248
ENSG00000171681	12	14518610	14651697	604	42	66612	1.8125	0.034951	ATF7IP
ENSG00000123609	2	152126979	152146571	108	17	66612	1.8123	0.03497	NMI
ENSG00000175664	13	31506840	31549639	217	39	66612	1.8115	0.035035	TEX26
ENSG00000013573	12	31226779	31257725	226	13	66612	1.8112	0.035057	DDX11
ENSG00000141098	16	67708434	67753324	131	35	66612	1.8102	0.035136	GFOD2
ENSG00000168876	11	94226795	94232749	26	10	66612	1.81	0.035149	ANKRD49
ENSG00000100209	22	29138019	29153503	67	21	66612	1.8097	0.03517	HSCB
ENSG00000113369	5	90664541	90679176	46	25	66612	1.8069	0.035389	ARRDC3
ENSG00000167107	17	48503519	48552206	195	33	66612	1.8049	0.035541	ACSF2
ENSG00000158792	16	89762751	89768113	32	15	66612	1.8043	0.035594	SPATA2L
ENSG00000260027	17	46684594	46710934	118	32	66612	1.8041	0.035608	HOXB7
ENSG00000137707	11	111338251	111383079	163	32	66612	1.8035	0.035655	BTG4
ENSG00000065000	19	2100988	2164464	415	40	66612	1.803	0.035691	AP3D1
ENSG00000164104	4	174252846	174256276	7	3	66612	1.8024	0.03574	HMGB2
ENSG00000155393	16	50099852	50140298	193	24	66612	1.8018	0.035786	HEATR3
ENSG00000186113	11	55563032	55563976	6	3	66612	1.8009	0.035862	OR5D14
ENSG00000144445	2	210886147	211036107	367	84	66612	1.8008	0.035866	KANSL1L
ENSG00000108523	17	4843303	4848517	20	10	66612	1.8006	0.03588	RNF167
ENSG00000153879	19	33864236	33873592	41	18	66612	1.8003	0.035907	CEBPG
ENSG00000144771	3	54952264	55001115	249	43	66612	1.8002	0.035916	LRTM1
ENSG00000170689	17	46698518	46703839	24	9	66612	1.7996	0.035961	HOXB9
ENSG00000175697	3	119883492	120003941	534	40	66612	1.799	0.036005	GPR156
ENSG00000071909	2	171034655	171511681	2760	258	66612	1.7988	0.036022	MYO3B
ENSG00000112983	5	137475455	137514675	112	29	66612	1.797	0.036171	BRD8
ENSG00000075239	11	107992243	108018503	100	25	66612	1.7969	0.036174	ACAT1
ENSG00000124783	6	7268539	7347679	691	40	66612	1.7959	0.036257	SSR1
ENSG00000160214	21	45209394	45225174	119	18	66612	1.7957	0.036273	RRP1
ENSG00000175175	17	56833230	57058983	670	45	66612	1.7957	0.036275	PPM1E
ENSG00000155506	5	154092462	154197167	336	48	66612	1.7956	0.03628	LARP1
ENSG00000127928	7	93220885	93540577	1418	96	66612	1.7938	0.036423	GNGT1
ENSG00000133884	11	65101225	65120720	83	29	66612	1.793	0.036483	DPF2
ENSG00000139372	12	104359582	104382652	138	29	66612	1.7928	0.036502	TDG
ENSG00000166704	19	58488421	58514717	125	16	66612	1.7926	0.036516	ZNF606
ENSG00000094880	5	137523339	137549032	84	29	66612	1.7913	0.036624	CDC23
ENSG00000178537	3	48894369	48936426	90	24	66612	1.7909	0.036657	SLC25A20
ENSG00000099998	22	24615622	24641110	157	37	66612	1.7906	0.036682	GGT5
ENSG00000221840	11	51411378	51412448	8	4	66612	1.7902	0.03671	OR4A5
ENSG00000101425	20	36888551	36965907	356	69	66612	1.7887	0.03683	BPI
ENSG00000159763	7	142829170	142836839	28	10	66612	1.7886	0.036837	PIP
ENSG00000173715	11	66511922	66610987	200	58	66612	1.7878	0.036901	C11orf80
ENSG00000133962	14	92047040	92247051	1033	84	66612	1.7866	0.037004	CATSPERB
ENSG00000088205	2	118572226	118589955	96	29	66612	1.7862	0.037037	DDX18
ENSG00000149527	1	2357419	2436969	431	62	66612	1.7854	0.037101	PLCH2
ENSG00000114209	3	167401086	167452727	165	23	66612	1.7849	0.037142	PDCD10
ENSG00000137312	6	30695486	30710510	120	11	66612	1.7846	0.037167	FLOT1
ENSG00000154493	10	128113566	128359079	1292	142	66612	1.7829	0.037301	C10orf90
ENSG00000143412	1	150954493	150968110	57	18	66612	1.7825	0.03733	ANXA9
ENSG00000163638	3	64501333	64673676	917	91	66612	1.7825	0.037332	ADAMTS9
ENSG00000171611	6	42883727	42893573	52	14	66612	1.7814	0.037426	PTCRA
ENSG00000064490	19	19303008	19312678	31	12	66612	1.7799	0.037548	RFXANK
ENSG00000088367	20	34679426	34820721	327	48	66612	1.7792	0.037601	EPB41L1
ENSG00000163832	3	47537130	47555251	50	14	66612	1.7791	0.037612	ELP6
ENSG00000173166	2	204259068	204400133	440	69	66612	1.7789	0.037626	RAPH1
ENSG00000269558	7	65112081	65113280	2	1	66612	1.7783	0.037676	AC104057.1
ENSG00000166333	11	6624961	6632102	46	10	66612	1.7777	0.037729	ILK
ENSG00000221882	17	3181193	3182268	6	3	66612	1.7772	0.037769	OR3A2
ENSG00000154080	18	24495595	24765281	1278	68	66612	1.7768	0.037797	CHST9
ENSG00000100034	22	22273793	22307209	121	21	66612	1.7768	0.037803	PPM1F
ENSG00000178997	15	41474923	41522941	308	21	66612	1.7766	0.037818	EXD1
ENSG00000134444	18	59854491	59974355	587	35	66612	1.7762	0.037853	KIAA1468
ENSG00000204381	11	111411005	111432264	57	16	66612	1.7759	0.037874	LAYN
ENSG00000103184	16	5008318	5069159	409	45	66612	1.7758	0.037886	SEC14L5
ENSG00000124574	6	43395104	43418168	95	34	66612	1.7755	0.037906	ABCC10
ENSG00000155324	5	125695824	125832186	636	97	66612	1.7753	0.037926	GRAMD3
ENSG00000106144	7	142985308	143004789	54	29	66612	1.7735	0.038077	CASP2
ENSG00000134389	1	196946667	196978804	140	39	66612	1.7732	0.038098	CFHR5
ENSG00000085365	5	77656339	77776562	581	29	66612	1.7731	0.038103	SCAMP1
ENSG00000188624	19	46623328	46627931	21	7	66612	1.7707	0.038306	IGFL3
ENSG00000120438	6	160199530	160210781	53	13	66612	1.7705	0.038323	TCP1
ENSG00000204227	6	33176272	33180499	19	11	66612	1.7703	0.038342	RING1
ENSG00000136367	14	23990066	24025401	82	29	66612	1.7698	0.038376	ZFHX2
ENSG00000107185	9	35749203	35758572	30	11	66612	1.7686	0.038479	RGP1
ENSG00000171612	1	9599541	9645237	159	40	66612	1.7682	0.038515	SLC25A33
ENSG00000152454	19	58452201	58459043	24	13	66612	1.7679	0.038541	ZNF256
ENSG00000116819	1	36038971	36060929	73	25	66612	1.7678	0.038549	TFAP2E
ENSG00000103275	16	1355548	1377019	185	20	66612	1.7667	0.038636	UBE2I
ENSG00000174970	11	55734975	55735990	12	1	66612	1.7667	0.038639	OR10AG1
ENSG00000177301	1	111136202	111174096	166	29	66612	1.7653	0.038757	KCNA2
ENSG00000197786	11	58125597	58126542	3	1	66612	1.7635	0.038908	OR5B17
ENSG00000198846	8	59717977	60031767	1373	115	66612	1.7619	0.03904	TOX
ENSG00000164022	4	107236701	107270383	135	26	66612	1.7618	0.039052	AIMP1
ENSG00000213828	2	240083493	240084053	3	1	66612	1.7606	0.03915	AC017028.1
ENSG00000173805	17	39873994	39890896	124	17	66612	1.7605	0.039164	HAP1
ENSG00000128322	22	23915312	23922495	74	20	66612	1.7602	0.039183	IGLL1
ENSG00000183066	22	42394729	42454460	229	31	66612	1.7601	0.039198	WBP2NL
ENSG00000101350	20	30865467	30922814	190	30	66612	1.7594	0.039254	KIF3B
ENSG00000100296	22	29901868	29951205	232	34	66612	1.7593	0.039262	THOC5
ENSG00000076685	10	104845940	104953056	412	31	66612	1.7581	0.039363	NT5C2
ENSG00000105662	19	18794487	18893004	415	53	66612	1.7581	0.039369	CRTC1
ENSG00000105258	19	36604612	36606248	10	6	66612	1.7579	0.039378	POLR2I
ENSG00000141756	17	39968932	39979465	44	14	66612	1.7571	0.039453	FKBP10
ENSG00000163810	3	44916100	44956482	226	22	66612	1.7563	0.039515	TGM4
ENSG00000175445	8	19759228	19824769	418	36	66612	1.7556	0.03958	LPL
ENSG00000116991	1	232533711	232697304	871	85	66612	1.7555	0.039587	SIPA1L2
ENSG00000198860	1	184020811	184043346	111	14	66612	1.7552	0.039613	TSEN15
ENSG00000149177	11	48002113	48189670	526	42	66612	1.7552	0.039616	PTPRJ
ENSG00000087884	11	77532155	77629478	338	34	66612	1.7543	0.039686	AAMDC
ENSG00000215375	4	667369	675822	41	16	66612	1.7542	0.039702	MYL5
ENSG00000160410	19	41082757	41097305	73	20	66612	1.7539	0.039725	SHKBP1
ENSG00000125971	20	33104214	33128762	62	24	66612	1.7532	0.039786	DYNLRB1
ENSG00000138152	10	124030821	124097677	374	40	66612	1.7532	0.039788	BTBD16
ENSG00000099256	10	25137536	25241533	547	54	66612	1.7528	0.039815	PRTFDC1
ENSG00000179943	19	56102746	56113336	41	13	66612	1.7527	0.039827	FIZ1
ENSG00000176293	19	58570607	58597677	121	20	66612	1.7524	0.039855	ZNF135
ENSG00000251246	1	155036224	155059283	57	15	66612	1.7516	0.039923	EFNA3
ENSG00000173786	17	40118759	40129749	35	16	66612	1.7507	0.040002	CNP
ENSG00000163564	1	158900586	158946844	203	35	66612	1.7504	0.040022	PYHIN1
ENSG00000115361	2	211052663	211090215	91	28	66612	1.7503	0.040036	ACADL
ENSG00000163686	3	58223233	58281420	320	24	66612	1.7497	0.040086	ABHD6
ENSG00000156049	9	80037995	80263223	1310	164	66612	1.7491	0.040138	GNA14
ENSG00000178338	5	178286954	178315123	272	12	66612	1.7484	0.040196	ZNF354B
ENSG00000104901	19	49865040	49878373	64	8	66612	1.747	0.040317	DKKL1
ENSG00000169991	1	19230775	19283180	303	52	66612	1.747	0.040323	IFFO2
ENSG00000270316	10	104614029	104661656	223	29	66612	1.7465	0.040359	C10orf32-ASMT
ENSG00000125144	16	56700643	56701977	14	7	66612	1.7463	0.04038	MT1G
ENSG00000131471	17	41003201	41010147	15	10	66612	1.7462	0.040389	AOC3
ENSG00000120093	17	46626232	46682274	204	43	66612	1.7457	0.040428	HOXB3
ENSG00000169981	3	44690219	44702283	30	20	66612	1.7449	0.040499	ZNF35
ENSG00000108840	17	42154114	42201070	139	25	66612	1.7449	0.040505	HDAC5
ENSG00000181035	19	19174808	19223697	160	30	66612	1.7441	0.040571	SLC25A42
ENSG00000100604	14	93389425	93401638	65	17	66612	1.7435	0.040626	CHGA
ENSG00000130957	9	97321002	97356075	274	25	66612	1.7421	0.040746	FBP2
ENSG00000145087	3	120626919	121143608	2890	50	66612	1.742	0.040757	STXBP5L
ENSG00000168890	2	85825671	85830319	8	4	66612	1.7418	0.040776	TMEM150A
ENSG00000183401	19	11455360	11465620	29	10	66612	1.7411	0.04083	CCDC159
ENSG00000033050	7	150904923	150924316	104	22	66612	1.7406	0.040875	ABCF2
ENSG00000138443	2	204192942	204312446	403	61	66612	1.7402	0.040908	ABI2
ENSG00000214435	10	104629273	104661656	168	23	66612	1.7392	0.041	AS3MT
ENSG00000181935	11	55339604	55340536	16	6	66612	1.7389	0.041027	OR4C16
ENSG00000181958	11	55135360	55136394	5	3	66612	1.7389	0.041029	OR4A15
ENSG00000109685	4	1873151	1983934	284	72	66612	1.7384	0.041067	WHSC1
ENSG00000167600	19	41698954	41713444	57	17	66612	1.7382	0.041088	CYP2S1
ENSG00000138035	2	55861400	55921045	345	37	66612	1.7347	0.041395	PNPT1
ENSG00000161594	17	39991937	40004636	60	9	66612	1.7346	0.041404	KLHL10
ENSG00000172724	9	34689564	34691274	7	4	66612	1.7342	0.041444	CCL19
ENSG00000095906	16	1832902	1839192	45	15	66612	1.7341	0.041446	NUBP2
ENSG00000129028	15	71173681	71185124	21	12	66612	1.7333	0.041522	THAP10
ENSG00000170279	7	148287657	148312952	120	31	66612	1.7313	0.041697	C7orf33
ENSG00000172209	7	107110463	107116098	14	7	66612	1.7309	0.041732	GPR22
ENSG00000170608	19	46367247	46377055	37	15	66612	1.7304	0.041778	FOXA3
ENSG00000108557	17	17584787	17714767	392	62	66612	1.7301	0.041806	RAI1
ENSG00000186446	3	44771088	44778575	25	9	66612	1.7299	0.041821	ZNF501
ENSG00000172653	17	34181955	34195895	51	16	66612	1.7293	0.041874	C17orf66
ENSG00000053900	4	25378835	25420120	222	22	66612	1.7293	0.041877	ANAPC4
ENSG00000196182	1	36805225	36851497	125	29	66612	1.7288	0.04192	STK40
ENSG00000137267	6	3153903	3157760	13	7	66612	1.7287	0.04193	TUBB2A
ENSG00000119321	9	115923286	115983641	338	29	66612	1.7284	0.04196	FKBP15
ENSG00000164163	4	146019084	146050331	54	28	66612	1.7271	0.042075	ABCE1
ENSG00000105675	19	36040945	36054560	46	19	66612	1.727	0.042083	ATP4A
ENSG00000147443	8	21766384	21771371	20	10	66612	1.7255	0.042218	DOK2
ENSG00000047346	15	52873514	53002014	490	59	66612	1.725	0.042261	FAM214A
ENSG00000082929	4	5526296	5529528	14	7	66612	1.7245	0.042304	C4orf6
ENSG00000065833	6	83920108	84140797	890	38	66612	1.7233	0.042421	ME1
ENSG00000184492	2	114256661	114258728	14	7	66612	1.7229	0.042452	FOXD4L1
ENSG00000181013	17	56618948	56621729	8	4	66612	1.7221	0.04253	C17orf47
ENSG00000144834	3	111717511	111732734	111	27	66612	1.722	0.042536	TAGLN3
ENSG00000132357	5	40841286	40860275	63	20	66612	1.7208	0.042646	CARD6
ENSG00000113456	5	34905369	34919094	41	15	66612	1.7206	0.042665	RAD1
ENSG00000197837	12	14920933	14924065	14	5	66612	1.72	0.042715	HIST4H4
ENSG00000173898	11	66452719	66496697	77	42	66612	1.7198	0.042739	SPTBN2
ENSG00000205143	9	34621376	34628104	23	11	66612	1.7184	0.042862	ARID3C
ENSG00000131759	17	38465444	38513094	110	28	66612	1.7177	0.042922	RARA
ENSG00000131746	17	38632080	38657849	126	33	66612	1.7174	0.042952	TNS4
ENSG00000176383	12	122688090	122693499	24	9	66612	1.717	0.042991	B3GNT4
ENSG00000164306	4	185570767	185616117	326	25	66612	1.716	0.04308	PRIMPOL
ENSG00000214013	15	42565431	42645864	445	33	66612	1.7148	0.04319	GANC
ENSG00000186925	21	31913854	31914183	2	1	66612	1.7132	0.04334	KRTAP19-6
ENSG00000019144	11	118477155	118528741	152	32	66612	1.713	0.043355	PHLDB1
ENSG00000136059	3	38029550	38048679	84	14	66612	1.711	0.043537	VILL
ENSG00000135837	1	179923873	180084015	727	42	66612	1.7109	0.043549	CEP350
ENSG00000105497	19	52074551	52092991	110	27	66612	1.7103	0.043604	ZNF175
ENSG00000114302	3	48782030	48885279	161	43	66612	1.7098	0.043651	PRKAR2A
ENSG00000160321	19	22115760	22193751	466	28	66612	1.7091	0.043712	ZNF208
ENSG00000186191	20	31667450	31699557	199	30	66612	1.7089	0.043739	BPIFB4
ENSG00000075290	10	102222798	102243501	69	9	66612	1.7087	0.043753	WNT8B
ENSG00000271786	10	18931405	18944123	70	17	66612	1.7086	0.043763	RP11-139J15.7
ENSG00000128591	7	128470431	128499328	112	26	66612	1.7082	0.043798	FLNC
ENSG00000163946	3	56654161	56717265	391	32	66612	1.708	0.043819	FAM208A
ENSG00000042062	20	49202645	49308065	536	68	66612	1.7076	0.043852	FAM65C
ENSG00000101290	20	5107432	5178533	280	30	66612	1.706	0.044	CDS2
ENSG00000269891	10	98757795	99052413	1419	133	66612	1.7053	0.044065	ARHGAP19-SLIT1
ENSG00000180185	16	1876968	1890208	156	6	66612	1.7052	0.044077	FAHD1
ENSG00000183765	22	29083731	29138410	237	44	66612	1.7049	0.044105	CHEK2
ENSG00000143418	1	150933059	150947479	56	17	66612	1.7043	0.044164	CERS2
ENSG00000164007	1	43198764	43205925	32	14	66612	1.7041	0.044178	CLDN19
ENSG00000103023	16	58313901	58328951	110	11	66612	1.7037	0.044216	PRSS54
ENSG00000166762	15	43920701	43960316	144	23	66612	1.7037	0.044217	CATSPER2
ENSG00000081087	6	108362613	108487058	588	85	66612	1.7035	0.044239	OSTM1
ENSG00000129194	17	7491496	7493488	7	4	66612	1.7034	0.044246	SOX15
ENSG00000099904	22	20116979	20135530	101	16	66612	1.7026	0.044321	ZDHHC8
ENSG00000137154	9	19375713	19380252	16	6	66612	1.7011	0.044462	RPS6
ENSG00000170456	12	31535157	31744031	1186	40	66612	1.7005	0.044514	DENND5B
ENSG00000184271	12	51580719	51611477	107	25	66612	1.7004	0.04453	POU6F1
ENSG00000100523	14	53510686	53620000	389	45	66612	1.7004	0.044531	DDHD1
ENSG00000181751	5	102594403	102614361	74	11	66612	1.6999	0.044575	C5orf30
ENSG00000163131	1	150702672	150738433	110	17	66612	1.6996	0.044606	CTSS
ENSG00000175938	16	30960387	30967782	10	6	66612	1.6993	0.04463	ORAI3
ENSG00000140941	16	87417601	87438385	126	35	66612	1.6993	0.044632	MAP1LC3B
ENSG00000241360	22	38054734	38062941	32	7	66612	1.6992	0.044642	PDXP
ENSG00000122642	7	32997017	33046543	296	41	66612	1.6983	0.044724	FKBP9
ENSG00000168676	16	67323331	67360666	88	22	66612	1.6982	0.044738	KCTD19
ENSG00000065268	19	983174	994569	103	13	66612	1.6981	0.044748	WDR18
ENSG00000146521	6	168185217	168197539	81	17	66612	1.6974	0.044813	C6orf123
ENSG00000180869	1	85093913	85100703	30	14	66612	1.697	0.044851	C1orf180
ENSG00000128709	2	176987088	176989853	10	5	66612	1.6968	0.044867	HOXD9
ENSG00000146453	6	160221298	160241736	106	28	66612	1.6959	0.044957	PNLDC1
ENSG00000173041	7	63980262	64023484	270	21	66612	1.6953	0.045007	ZNF680
ENSG00000170324	10	49364601	49482941	436	57	66612	1.6952	0.045022	FRMPD2
ENSG00000168002	11	62529016	62534182	13	8	66612	1.6951	0.04503	POLR2G
ENSG00000128652	2	177001340	177037830	124	26	66612	1.6948	0.045056	HOXD3
ENSG00000196811	2	233404437	233411113	37	11	66612	1.6945	0.045082	CHRNG
ENSG00000105997	7	27145803	27192200	159	27	66612	1.6941	0.045127	HOXA3
ENSG00000134259	1	115828539	115880857	262	46	66612	1.6936	0.045168	NGF
ENSG00000107929	10	855484	977564	493	35	66612	1.6936	0.04517	LARP4B
ENSG00000171307	10	99205927	99217127	37	14	66612	1.6931	0.045217	ZDHHC16
ENSG00000140153	14	102605840	102691184	337	39	66612	1.6929	0.045238	WDR20
ENSG00000164011	1	43312280	43318148	12	7	66612	1.6927	0.045259	ZNF691
ENSG00000173914	11	66432469	66445392	37	22	66612	1.6925	0.045272	RBM4B
ENSG00000115825	2	37477645	37551951	495	45	66612	1.692	0.045322	PRKD3
ENSG00000145022	3	49449639	49453908	12	6	66612	1.6917	0.045347	TCTA
ENSG00000198795	18	22641890	22932154	1302	131	66612	1.6915	0.045374	ZNF521
ENSG00000154760	17	33762115	33775856	65	17	66612	1.6913	0.045392	SLFN13
ENSG00000112182	6	90636248	91006627	1383	145	66612	1.691	0.04542	BACH2
ENSG00000130758	19	40697651	40721482	70	24	66612	1.6905	0.045466	MAP3K10
ENSG00000143590	1	155036224	155060014	60	16	66612	1.6903	0.045484	EFNA3
ENSG00000154768	17	34087916	34092098	16	7	66612	1.6902	0.045497	C17orf50
ENSG00000155254	10	99472930	99477907	15	7	66612	1.6898	0.045534	MARVELD1
ENSG00000185379	17	33426811	33448541	68	31	66612	1.6894	0.04557	RAD51D
ENSG00000169905	1	179809102	179846938	145	29	66612	1.6892	0.045589	TOR1AIP2
ENSG00000106330	7	100209725	100213007	8	2	66612	1.6888	0.045628	MOSPD3
ENSG00000105486	19	48618702	48673860	330	23	66612	1.6882	0.045685	LIG1
ENSG00000174942	11	56184734	56185708	9	3	66612	1.6867	0.045828	OR5R1
ENSG00000152578	11	105480721	105852819	1414	79	66612	1.6864	0.045863	GRIA4
ENSG00000141447	18	21742008	21977844	956	126	66612	1.6859	0.045907	OSBPL1A
ENSG00000172888	3	40566369	40616176	215	47	66612	1.6852	0.045975	ZNF621
ENSG00000197951	19	57106632	57137849	186	31	66612	1.6851	0.045986	ZNF71
ENSG00000189320	7	135413096	135433594	125	30	66612	1.6846	0.046036	FAM180A
ENSG00000175198	13	100741269	101182686	1575	97	66612	1.6844	0.046052	PCCA
ENSG00000147889	9	21967751	21995300	93	30	66612	1.6839	0.046096	CDKN2A
ENSG00000219626	2	24299396	24392509	455	38	66612	1.6839	0.046101	FAM228B
ENSG00000107371	9	37766975	37801434	156	25	66612	1.6833	0.046157	EXOSC3
ENSG00000170191	20	25593571	25604811	44	10	66612	1.6831	0.046177	NANP
ENSG00000248458	1	67131547	67142710	55	15	66612	1.683	0.046184	AL139147.1
ENSG00000258947	16	89987800	90005169	106	22	66612	1.6822	0.046262	TUBB3
ENSG00000197226	5	179289066	179334859	151	31	66612	1.682	0.046284	TBC1D9B
ENSG00000124610	6	26017260	26018040	6	4	66612	1.6819	0.04629	HIST1H1A
ENSG00000188243	13	76099350	76123575	113	22	66612	1.6813	0.046355	COMMD6
ENSG00000170961	8	122624356	122653630	112	17	66612	1.6812	0.046364	HAS2
ENSG00000039650	19	50364461	50371166	33	14	66612	1.6811	0.046371	PNKP
ENSG00000171817	19	38042308	38104998	213	35	66612	1.6807	0.046408	ZNF540
ENSG00000071242	6	166822852	167319939	2905	237	66612	1.6802	0.046463	RPS6KA2
ENSG00000102595	13	96453834	96705736	963	51	66612	1.6796	0.046518	UGGT2
ENSG00000132128	1	46726868	46769280	91	37	66612	1.679	0.046581	LRRC41
ENSG00000103657	15	63900817	64126141	979	52	66612	1.6781	0.04666	HERC1
ENSG00000237515	16	12995477	13334272	2180	163	66612	1.678	0.046675	SHISA9
ENSG00000074527	12	96051583	96184930	835	72	66612	1.6776	0.04671	NTN4
ENSG00000256229	19	20278037	20311299	198	22	66612	1.6775	0.04672	ZNF486
ENSG00000103326	16	577717	604636	159	44	66612	1.6773	0.046737	CAPN15
ENSG00000132182	3	13357737	13461809	468	32	66612	1.6772	0.046756	NUP210
ENSG00000138435	2	175612320	175629200	81	15	66612	1.6767	0.046801	CHRNA1
ENSG00000173402	3	49506146	49573048	199	29	66612	1.6767	0.046804	DAG1
ENSG00000133256	4	619373	664571	236	26	66612	1.676	0.046867	PDE6B
ENSG00000100253	22	50925213	50929077	30	12	66612	1.6757	0.046895	MIOX
ENSG00000003436	2	188328957	188430487	440	56	66612	1.6754	0.04693	TFPI
ENSG00000163877	1	38000050	38019903	75	22	66612	1.6748	0.046986	SNIP1
ENSG00000186468	5	81569177	81574396	28	8	66612	1.6747	0.046992	RPS23
ENSG00000158055	1	24645812	24690972	172	45	66612	1.6732	0.047143	GRHL3
ENSG00000173531	3	49721380	49726934	9	4	66612	1.6724	0.047226	MST1
ENSG00000184206	15	84904525	84914120	5	3	66612	1.6722	0.047246	GOLGA6L4
ENSG00000088888	20	3827487	3849280	122	44	66612	1.6721	0.047248	MAVS
ENSG00000130707	9	133320316	133376661	237	54	66612	1.6718	0.04728	ASS1
ENSG00000170043	17	7833663	7835441	6	3	66612	1.6715	0.047313	TRAPPC1
ENSG00000108733	17	33901814	33905882	13	5	66612	1.6695	0.047512	PEX12
ENSG00000117598	1	99355806	99470588	652	77	66612	1.6688	0.047578	LPPR5
ENSG00000196159	4	126237554	126414087	839	72	66612	1.6681	0.047644	FAT4
ENSG00000134668	1	32256023	32281652	103	24	66612	1.6676	0.047699	SPOCD1
ENSG00000196967	19	37597636	37663643	271	25	66612	1.6669	0.047771	ZNF585A
ENSG00000177673	2	232457575	232458994	6	4	66612	1.6661	0.047845	C2orf57
ENSG00000108883	17	42927311	42977030	252	30	66612	1.6652	0.047938	EFTUD2
ENSG00000160796	3	47021173	47051193	71	13	66612	1.6648	0.04798	NBEAL2
ENSG00000108242	10	96443251	96495947	290	33	66612	1.6647	0.047983	CYP2C18
ENSG00000122741	9	37800499	37867663	264	10	66612	1.6637	0.048088	DCAF10
ENSG00000143457	1	150618701	150669630	207	20	66612	1.6631	0.048142	GOLPH3L
ENSG00000088179	2	120517207	120741394	843	49	66612	1.6628	0.048176	PTPN4
ENSG00000145526	5	19473060	20575982	5718	195	66612	1.6615	0.048306	CDH18
ENSG00000197329	2	64319786	64371588	218	38	66612	1.6614	0.048316	PELI1
ENSG00000143119	1	111415775	111442550	126	19	66612	1.6607	0.048391	CD53
ENSG00000137100	9	34613548	34620515	13	7	66612	1.66	0.048452	DCTN3
ENSG00000117114	1	81771845	82458120	3909	269	66612	1.6599	0.048467	LPHN2
ENSG00000166598	12	104323885	104347423	141	29	66612	1.6592	0.048542	HSP90B1
ENSG00000166275	10	104613980	104624718	39	13	66612	1.6591	0.048552	C10orf32
ENSG00000120526	8	110253148	110346614	396	32	66612	1.6589	0.048567	NUDCD1
ENSG00000135902	2	233390703	233401377	44	12	66612	1.6588	0.048582	CHRND
ENSG00000112419	6	143857982	144152322	1495	94	66612	1.6585	0.04861	PHACTR2
ENSG00000163807	3	44779153	44803154	63	24	66612	1.6584	0.048623	KIAA1143
ENSG00000143437	1	150782181	150849244	201	34	66612	1.6569	0.048771	ARNT
ENSG00000101161	20	62612488	62664453	188	28	66612	1.6549	0.048972	PRPF6
ENSG00000132563	5	137774706	137782658	34	10	66612	1.6549	0.048974	REEP2
ENSG00000127920	7	93551011	93557922	38	17	66612	1.6541	0.049049	GNG11
ENSG00000196388	17	4891425	4900905	44	16	66612	1.6539	0.04907	INCA1
ENSG00000102452	13	101706130	102068843	2094	129	66612	1.6536	0.049103	NALCN
ENSG00000249915	5	271736	353971	497	37	66612	1.6519	0.049274	PDCD6
ENSG00000163687	3	58177984	58200424	122	24	66612	1.6515	0.049317	DNASE1L3
ENSG00000204314	6	32116136	32122150	14	8	66612	1.6512	0.049354	PRRT1
ENSG00000124225	20	56223448	56286592	317	57	66612	1.6504	0.049428	PMEPA1
ENSG00000181785	11	55797895	55798869	7	2	66612	1.6499	0.049482	OR5AS1
ENSG00000071994	6	170884383	170893780	41	9	66612	1.6499	0.049486	PDCD2
ENSG00000147457	8	23101150	23119512	127	35	66612	1.6489	0.049589	CHMP7
ENSG00000131015	6	150263136	150270371	43	14	66612	1.6485	0.049625	ULBP2
ENSG00000170345	14	75745477	75748933	12	5	66612	1.6474	0.049739	FOS
ENSG00000121388	13	19756173	19761496	59	6	66612	1.6464	0.049845	RP11-408E5.4
ENSG00000100167	22	42372276	42394225	103	25	66612	1.646	0.049882	2003-09-01
ENSG00000180644	10	72357104	72362531	27	13	66612	1.6459	0.049894	PRF1
ENSG00000174007	3	196433148	196439164	41	9	66612	1.6451	0.04997	CEP19
ENSG00000118655	1	114447763	114456708	26	11	66612	1.6442	0.050068	DCLRE1B
ENSG00000116833	1	199996730	200146552	848	94	66612	1.6442	0.050069	NR5A2
ENSG00000125827	20	7957995	8000476	197	29	66612	1.6438	0.050113	TMX4
ENSG00000117877	19	45909467	45914024	32	10	66612	1.6437	0.050123	CD3EAP
ENSG00000206384	3	130279178	130396999	426	68	66612	1.6418	0.050321	COL6A6
ENSG00000167613	19	54865362	54882165	114	32	66612	1.6417	0.050329	LAIR1
ENSG00000205930	21	34144411	34266043	503	46	66612	1.6416	0.050332	C21orf49
ENSG00000157873	1	2487078	2496821	39	12	66612	1.6416	0.050339	TNFRSF14
ENSG00000117305	1	24128375	24165110	90	14	66612	1.6404	0.050465	HMGCL
ENSG00000186409	1	42929001	43120335	885	34	66612	1.6401	0.050491	CCDC30
ENSG00000008018	6	170844205	170862429	79	12	66612	1.6386	0.050646	PSMB1
ENSG00000108395	17	57059999	57184282	402	50	66612	1.6385	0.050661	TRIM37
ENSG00000119778	2	23971534	24149984	813	34	66612	1.6381	0.050699	ATAD2B
ENSG00000108528	17	4840425	4843546	5	3	66612	1.636	0.050919	SLC25A11
ENSG00000080802	7	135046547	135194875	578	47	66612	1.6356	0.050959	CNOT4
ENSG00000114796	3	183353356	183402265	300	10	66612	1.6353	0.050998	KLHL24
ENSG00000170959	11	30851916	31391357	1709	76	66612	1.6348	0.051047	DCDC1
ENSG00000064692	5	121647049	121799914	493	60	66612	1.6347	0.051055	SNCAIP
ENSG00000154640	21	18965971	18985265	50	21	66612	1.6345	0.051079	BTG3
ENSG00000177156	11	747329	765024	54	20	66612	1.6337	0.051163	TALDO1
ENSG00000128185	22	20301799	20307603	15	4	66612	1.6335	0.051181	DGCR6L
ENSG00000151005	4	164392257	164395047	5	3	66612	1.6327	0.051265	TKTL2
ENSG00000131473	17	40023161	40086795	202	27	66612	1.6319	0.051353	ACLY
ENSG00000164506	6	147525561	147706866	616	56	66612	1.6317	0.051376	STXBP5
ENSG00000112715	6	43737921	43754224	71	22	66612	1.6299	0.051558	VEGFA
ENSG00000112964	5	42423879	42721979	1173	75	66612	1.6292	0.051634	GHR
ENSG00000149089	11	34874641	34938046	454	27	66612	1.6286	0.051697	APIP
ENSG00000115306	2	54683422	54896812	1121	56	66612	1.6278	0.051781	SPTBN1
ENSG00000240747	3	42850975	42984284	495	54	66612	1.6273	0.051841	KRBOX1
ENSG00000171195	4	71296209	71348714	304	29	66612	1.6264	0.05193	MUC7
ENSG00000186470	6	26365387	26378546	121	13	66612	1.6263	0.051943	BTN3A2
ENSG00000120262	6	151815165	151942328	834	69	66612	1.6257	0.052006	CCDC170
ENSG00000172992	17	43100708	43138473	174	28	66612	1.6254	0.052037	DCAKD
ENSG00000197183	20	31030862	31172876	436	46	66612	1.6253	0.05205	C20orf112
ENSG00000117600	1	99729509	99775146	219	47	66612	1.625	0.05208	LPPR4
ENSG00000170893	3	129693148	129696781	13	5	66612	1.6247	0.052115	TRH
ENSG00000187446	15	41523037	41574043	230	37	66612	1.6243	0.05216	CHP1
ENSG00000172113	3	48334754	48343175	27	5	66612	1.6242	0.052163	NME6
ENSG00000177479	3	48956254	49023815	148	34	66612	1.6236	0.052231	ARIH2
ENSG00000221938	7	143826151	143827162	3	1	66612	1.6234	0.052251	OR2A14
ENSG00000114770	3	183637722	183735803	417	34	66612	1.6224	0.052354	ABCC5
ENSG00000165275	9	37753804	37778969	106	25	66612	1.6224	0.052355	TRMT10B
ENSG00000259316	15	64472547	64665980	713	45	66612	1.6224	0.05236	CTD-2116N17.1
ENSG00000203301	1	2143360	2145620	17	11	66612	1.6219	0.05241	AL590822.1
ENSG00000078098	2	163027194	163101661	217	29	66612	1.6218	0.052418	FAP
ENSG00000075856	12	108916357	108955176	194	23	66612	1.6216	0.052443	SART3
ENSG00000255093	11	111322064	111328876	34	10	66612	1.6206	0.052554	RP11-794P6.2
ENSG00000080845	20	34894258	35157040	551	99	66612	1.6203	0.052588	DLGAP4
ENSG00000145348	4	106962756	107242652	1141	40	66612	1.6202	0.052593	TBCK
ENSG00000102908	16	69598997	69738569	510	34	66612	1.6195	0.052665	NFAT5
ENSG00000140455	15	63796793	63886839	387	41	66612	1.6194	0.052682	USP3
ENSG00000269601	11	120329880	120330047	1	1	66612	1.6187	0.05276	AP000758.1
ENSG00000243627	21	35791013	35796264	18	8	66612	1.6183	0.052802	AP000322.53
ENSG00000091010	5	145718587	145720083	2	1	66612	1.618	0.052828	POU4F3
ENSG00000221937	7	142919130	142920162	1	1	66612	1.6165	0.05299	TAS2R40
ENSG00000172432	6	43573053	43596899	81	24	66612	1.6164	0.053008	GTPBP2
ENSG00000169855	3	78646390	79816965	4807	185	66612	1.6163	0.053013	ROBO1
ENSG00000111341	12	15034115	15038860	24	6	66612	1.6163	0.053018	MGP
ENSG00000166261	11	123594885	123612383	81	10	66612	1.6146	0.0532	ZNF202
ENSG00000076382	17	26904588	26926297	46	33	66612	1.6146	0.0532	SPAG5
ENSG00000132471	17	73841780	73852588	48	12	66612	1.6144	0.053219	WBP2
ENSG00000204463	6	31606805	31620482	63	22	66612	1.6141	0.053249	BAG6
ENSG00000070961	12	89981828	90103077	373	51	66612	1.6141	0.053255	ATP2B1
ENSG00000266118	2	24347236	24413305	328	36	66612	1.6139	0.053279	RP11-507M3.1
ENSG00000136682	2	114195268	114253766	141	12	66612	1.6132	0.053347	CBWD2
ENSG00000166833	11	19372271	20143144	3821	341	66612	1.6111	0.053582	NAV2
ENSG00000158079	9	96793076	96872138	247	49	66612	1.6107	0.053624	PTPDC1
ENSG00000102904	16	67840668	67866051	73	23	66612	1.6105	0.05365	TSNAXIP1
ENSG00000075142	7	87834433	87856308	78	22	66612	1.6101	0.053692	SRI
ENSG00000146192	6	36973422	36996846	113	36	66612	1.61	0.053703	FGD2
ENSG00000075399	16	89773542	89787394	75	27	66612	1.6098	0.053718	VPS9D1
ENSG00000233024	16	18451943	18473188	4	2	66612	1.6094	0.053766	NPIPA7
ENSG00000204300	11	123753633	123756349	14	5	66612	1.6089	0.05382	TMEM225
ENSG00000198690	15	31196055	31235311	176	36	66612	1.6087	0.053836	FAN1
ENSG00000253633	8	103540968	103550896	78	16	66612	1.6085	0.053858	KB-1980E6.3
ENSG00000176984	11	120039685	120042387	30	7	66612	1.608	0.053918	AP000679.2
ENSG00000166527	12	8662071	8674962	54	10	66612	1.6073	0.053991	CLEC4D
ENSG00000079557	4	74347400	74369691	97	22	66612	1.607	0.054026	AFM
ENSG00000169871	7	100728720	100735017	25	8	66612	1.6067	0.054059	TRIM56
ENSG00000107164	9	133454352	133513739	281	47	66612	1.6064	0.054089	FUBP3
ENSG00000100124	22	38226862	38245334	59	21	66612	1.606	0.05414	ANKRD54
ENSG00000164111	4	122589110	122618268	186	27	66612	1.6059	0.054146	ANXA5
ENSG00000109099	17	15133095	15168643	165	33	66612	1.6053	0.054209	PMP22
ENSG00000223496	16	70284134	70285833	6	4	66612	1.6044	0.054314	EXOSC6
ENSG00000137207	6	43479565	43484728	21	10	66612	1.6044	0.054318	YIPF3
ENSG00000163808	3	44803209	44914868	345	41	66612	1.6035	0.054409	KIF15
ENSG00000126067	1	36067185	36107445	134	27	66612	1.603	0.054464	PSMB2
ENSG00000103064	16	68298433	68335722	113	25	66612	1.6028	0.054485	SLC7A6
ENSG00000104967	19	46436992	46476804	142	37	66612	1.6028	0.054491	NOVA2
ENSG00000173714	17	48912011	48919709	39	8	66612	1.6025	0.05452	WFIKKN2
ENSG00000183155	1	202848085	202858263	46	12	66612	1.6021	0.054561	RABIF
ENSG00000167014	15	45248900	45271427	111	12	66612	1.6013	0.054654	C15orf43
ENSG00000088876	20	2462463	2505348	185	40	66612	1.6011	0.054672	ZNF343
ENSG00000168274	6	26217165	26217711	1	1	66612	1.6009	0.0547	HIST1H2AE
ENSG00000183396	3	48658192	48659288	4	2	66612	1.6008	0.054708	TMEM89
ENSG00000115163	2	26987157	27023935	133	18	66612	1.6007	0.054727	CENPA
ENSG00000111671	12	6980099	6998522	79	11	66612	1.6005	0.054745	SPSB2
ENSG00000187961	1	895967	901095	43	9	66612	1.599	0.054907	KLHL17
ENSG00000197702	11	12398732	12552348	785	108	66612	1.599	0.054912	PARVA
ENSG00000110002	11	123986069	124018428	135	36	66612	1.5988	0.054938	VWA5A
ENSG00000018625	1	160085549	160113381	138	33	66612	1.5986	0.05495	ATP1A2
ENSG00000112337	6	25912982	25930946	114	24	66612	1.5984	0.054979	SLC17A2
ENSG00000112651	6	43021767	43027544	29	11	66612	1.5983	0.054988	MRPL2
ENSG00000267883	21	47183565	47190005	18	8	66612	1.5979	0.055029	PRED60
ENSG00000185559	14	101192042	101201539	37	17	66612	1.5978	0.055045	DLK1
ENSG00000214595	2	54950636	55199157	1516	115	66612	1.5966	0.055177	EML6
ENSG00000159692	4	1205236	1243741	197	31	66612	1.5955	0.055303	CTBP1
ENSG00000108509	17	4871287	4890960	86	23	66612	1.5954	0.055307	CAMTA2
ENSG00000204472	6	31582961	31584798	10	5	66612	1.5944	0.055424	AIF1
ENSG00000155380	1	113454469	113499635	140	42	66612	1.5941	0.05546	SLC16A1
ENSG00000143379	1	150898739	150937213	140	36	66612	1.5932	0.055556	SETDB1
ENSG00000174233	12	49159975	49182820	52	8	66612	1.593	0.055585	ADCY6
ENSG00000198876	9	34086385	34127397	217	35	66612	1.5926	0.055622	DCAF12
ENSG00000204978	19	41949063	41950670	7	4	66612	1.592	0.055695	C19orf69
ENSG00000102802	13	31480328	31499709	90	28	66612	1.5911	0.05579	MEDAG
ENSG00000179066	19	35596873	35598141	13	6	66612	1.59	0.055916	AC020907.1
ENSG00000196700	20	62588055	62680113	368	31	66612	1.59	0.055918	ZNF512B
ENSG00000116661	1	11708424	11715842	34	19	66612	1.5898	0.055943	FBXO2
ENSG00000164458	6	166571144	166582188	70	13	66612	1.5896	0.055958	T
ENSG00000162039	16	1883984	1934295	516	12	66612	1.5891	0.056016	MEIOB
ENSG00000105229	19	4007644	4039384	195	30	66612	1.5891	0.056023	PIAS4
ENSG00000088356	20	30532758	30539895	18	10	66612	1.5886	0.056076	PDRG1
ENSG00000197713	2	210867289	210886300	53	26	66612	1.5885	0.056082	RPE
ENSG00000198877	11	55540914	55541858	5	3	66612	1.5885	0.056085	OR5D13
ENSG00000149761	11	63993413	63998158	18	9	66612	1.5884	0.056098	NUDT22
ENSG00000171467	6	43274872	43337216	222	54	66612	1.5879	0.056151	ZNF318
ENSG00000101000	20	33759876	33765165	20	7	66612	1.5879	0.056159	PROCR
ENSG00000150676	11	85566144	85631064	362	38	66612	1.5877	0.05618	CCDC83
ENSG00000161281	19	36641824	36643771	9	4	66612	1.5836	0.056648	COX7A1
ENSG00000084070	1	40810522	40888998	316	51	66612	1.5833	0.056681	SMAP2
ENSG00000187990	6	26216428	26216872	4	2	66612	1.5827	0.05674	HIST1H2BG
ENSG00000189001	19	36014269	36019253	32	11	66612	1.5827	0.056751	SBSN
ENSG00000139910	14	26912299	27066960	604	38	66612	1.5822	0.056805	NOVA1
ENSG00000104371	8	42231586	42234750	12	5	66612	1.5818	0.056843	DKK4
ENSG00000141698	17	39981335	39992523	59	8	66612	1.5807	0.05697	NT5C3B
ENSG00000159377	1	151372010	151374420	5	3	66612	1.5803	0.057014	PSMB4
ENSG00000068024	2	239969864	240323348	1880	147	66612	1.5789	0.057178	HDAC4
ENSG00000187766	21	46031996	46032871	5	3	66612	1.5777	0.057318	KRTAP10-8
ENSG00000258839	16	89978527	89987385	65	15	66612	1.5777	0.057321	MC1R
ENSG00000168243	1	235710987	235814054	550	52	66612	1.5767	0.057433	GNG4
ENSG00000126602	16	3701640	3767598	349	51	66612	1.5763	0.05748	TRAP1
ENSG00000176742	11	5220965	5221930	7	5	66612	1.5761	0.057506	OR51V1
ENSG00000164494	6	107473761	107780768	1255	87	66612	1.576	0.057517	PDSS2
ENSG00000143006	1	53925072	53933161	39	12	66612	1.5756	0.057564	DMRTB1
ENSG00000187456	17	34245070	34257777	46	7	66612	1.5752	0.057605	RDM1
ENSG00000130383	19	5865837	5903798	273	28	66612	1.5738	0.057765	FUT5
ENSG00000166803	15	64657193	64679886	89	21	66612	1.5738	0.057769	KIAA0101
ENSG00000198010	8	1449532	1656642	1608	84	66612	1.5734	0.057816	DLGAP2
ENSG00000102967	16	72042487	72058954	73	18	66612	1.5733	0.057829	DHODH
ENSG00000108511	17	46671639	46682354	42	18	66612	1.5733	0.057829	HOXB6
ENSG00000213139	3	186256230	186264491	26	15	66612	1.5725	0.057912	CRYGS
ENSG00000186825	2	132552534	132559234	27	5	66612	1.5725	0.057913	C2orf27B
ENSG00000256812	16	55600584	55601599	1	1	66612	1.5718	0.058	CAPNS2
ENSG00000173163	2	62115859	62374382	947	54	66612	1.5717	0.058007	COMMD1
ENSG00000135269	7	115850547	115898837	250	25	66612	1.5715	0.058032	TES
ENSG00000061492	5	137419581	137428054	30	12	66612	1.5714	0.058044	WNT8A
ENSG00000229453	3	48348336	48369831	66	7	66612	1.5714	0.058048	SPINK8
ENSG00000085982	2	234384166	234475428	419	34	66612	1.5708	0.058111	USP40
ENSG00000099901	22	20103461	20114878	57	19	66612	1.5703	0.058168	RANBP1
ENSG00000172059	2	10182976	10194963	59	17	66612	1.5691	0.058307	KLF11
ENSG00000241233	11	71249071	71250253	3	2	66612	1.5688	0.058352	KRTAP5-8
ENSG00000182628	17	57187312	57232630	126	36	66612	1.5684	0.058391	SKA2
ENSG00000266728	17	25950390	25967803	56	9	66612	1.5669	0.058566	AC015688.3
ENSG00000080854	11	133778459	133826880	235	51	66612	1.5666	0.058604	IGSF9B
ENSG00000181378	2	219867568	219906249	112	28	66612	1.5664	0.058628	CCDC108
ENSG00000234745	6	31321649	31324965	188	36	66612	1.5662	0.058646	HLA-B
ENSG00000168005	11	63580860	63595190	55	15	66612	1.5662	0.058648	C11orf84
ENSG00000142252	19	45582453	45594782	92	7	66612	1.5659	0.058692	GEMIN7
ENSG00000171560	4	155504278	155511918	27	18	66612	1.5657	0.058704	FGA
ENSG00000167858	17	6692452	6735080	303	30	66612	1.5648	0.05881	TEKT1
ENSG00000100852	14	32545320	32628934	242	71	66612	1.5638	0.058929	ARHGAP5
ENSG00000173926	5	126203406	126366500	730	24	66612	1.5638	0.058931	2003-03-01
ENSG00000162639	1	109190912	109204148	40	21	66612	1.5629	0.059043	HENMT1
ENSG00000135773	1	230883130	230937749	367	41	66612	1.5622	0.059116	CAPN9
ENSG00000177917	2	153574407	153617767	206	40	66612	1.5622	0.059116	ARL6IP6
ENSG00000154040	18	21718942	21741567	96	26	66612	1.5615	0.059208	CABYR
ENSG00000175398	12	56030644	56031638	4	2	66612	1.561	0.059264	OR10P1
ENSG00000142494	17	19398698	19482347	272	48	66612	1.5607	0.059292	SLC47A1
ENSG00000178814	8	145106167	145118735	47	13	66612	1.5604	0.059335	OPLAH
ENSG00000163848	3	124944405	125094198	550	27	66612	1.5595	0.05944	ZNF148
ENSG00000157778	7	1606966	1610641	21	7	66612	1.5592	0.059475	PSMG3
ENSG00000125878	20	584441	591042	22	10	66612	1.5589	0.059509	TCF15
ENSG00000196950	2	196440701	196602426	645	66	66612	1.5587	0.059538	SLC39A10
ENSG00000100316	22	39708887	39716394	50	16	66612	1.5574	0.059684	RPL3
ENSG00000147655	8	108911544	109095913	834	72	66612	1.5572	0.059714	RSPO2
ENSG00000178734	13	76445187	76457947	106	16	66612	1.5568	0.059757	C13orf45
ENSG00000119772	2	25455845	25565459	334	69	66612	1.5558	0.05988	DNMT3A
ENSG00000185950	13	110406184	110438915	139	27	66612	1.5554	0.059929	IRS2
ENSG00000166033	10	124221041	124274424	281	38	66612	1.5551	0.059961	HTRA1
ENSG00000177669	8	29989340	30002202	62	11	66612	1.5548	0.06	MBOAT4
ENSG00000172340	3	67410884	67705038	1902	102	66612	1.5544	0.060041	SUCLG2
ENSG00000153253	2	165944032	166060577	491	53	66612	1.5539	0.060107	SCN3A
ENSG00000198734	1	169483404	169555826	467	49	66612	1.5534	0.060165	F5
ENSG00000146278	6	89790470	89794879	15	5	66612	1.5528	0.060235	PNRC1
ENSG00000243156	22	18270415	18507325	1449	89	66612	1.5527	0.060245	MICAL3
ENSG00000105650	19	18318771	18366229	207	31	66612	1.5524	0.060285	PDE4C
ENSG00000135549	6	122793076	123047518	1024	71	66612	1.552	0.060335	PKIB
ENSG00000160226	21	45748827	45759285	57	20	66612	1.5519	0.060343	C21orf2
ENSG00000061936	12	132195626	132284282	330	40	66612	1.5513	0.060411	SFSWAP
ENSG00000007520	16	1399241	1401912	11	6	66612	1.5512	0.060426	TSR3
ENSG00000267740	19	5866182	5903798	269	27	66612	1.5506	0.060497	AC024592.12
ENSG00000169641	1	23410516	23504301	300	37	66612	1.5497	0.060607	LUZP1
ENSG00000143502	1	223394161	223537544	542	43	66612	1.5496	0.060624	SUSD4
ENSG00000185760	6	73331520	73908574	2600	181	66612	1.5493	0.060653	KCNQ5
ENSG00000267552	19	38180766	38210089	93	19	66612	1.5491	0.06068	CTD-2528L19.4
ENSG00000164885	7	150750899	150755617	15	7	66612	1.5486	0.060734	CDK5
ENSG00000175387	18	45357922	45457515	429	43	66612	1.5476	0.060864	SMAD2
ENSG00000197969	9	79792269	80036457	1346	57	66612	1.5473	0.06089	VPS13A
ENSG00000179409	17	647654	657239	59	19	66612	1.5473	0.06089	GEMIN4
ENSG00000183486	21	42733870	42781317	247	65	66612	1.5473	0.060898	MX2
ENSG00000089163	12	120740119	120751052	53	13	66612	1.5473	0.0609	SIRT4
ENSG00000197826	4	81256874	81884910	3333	69	66612	1.545	0.061171	C4orf22
ENSG00000063854	16	1845621	1877195	403	21	66612	1.5435	0.06135	HAGH
ENSG00000164047	3	48264837	48266981	5	3	66612	1.5434	0.061373	CAMP
ENSG00000050748	5	179660143	179719099	319	49	66612	1.5432	0.061394	MAPK9
ENSG00000198807	14	37126773	37148920	115	26	66612	1.5419	0.061549	PAX9
ENSG00000164061	3	49591922	49708978	278	30	66612	1.5416	0.061585	BSN
ENSG00000108518	17	4848947	4852356	21	11	66612	1.5414	0.061616	PFN1
ENSG00000182346	13	106118216	106143383	182	23	66612	1.5412	0.061637	DAOA
ENSG00000180909	11	6173006	6173818	5	3	66612	1.5412	0.06164	OR52B1P
ENSG00000169118	15	64457716	64648442	678	43	66612	1.5403	0.061739	CSNK1G1
ENSG00000114757	3	179512746	179754841	1158	75	66612	1.5401	0.061763	PEX5L
ENSG00000167081	9	128509624	128729656	928	44	66612	1.5397	0.061817	PBX3
ENSG00000153064	4	102332443	102995969	3291	152	66612	1.5391	0.061884	BANK1
ENSG00000234409	22	20135950	20138399	18	6	66612	1.5383	0.061985	AC006547.14
ENSG00000214193	1	36771988	36790484	53	24	66612	1.5375	0.062079	SH3D21
ENSG00000136045	12	108079509	108106944	130	27	66612	1.5372	0.062121	PWP1
ENSG00000077063	7	117350705	117514193	623	93	66612	1.5368	0.062167	CTTNBP2
ENSG00000198598	12	132312938	132336328	166	37	66612	1.5368	0.062175	MMP17
ENSG00000166086	11	133938820	134021896	491	36	66612	1.536	0.062269	JAM3
ENSG00000173517	15	77400471	77712486	1003	63	66612	1.5359	0.062287	PEAK1
ENSG00000159423	1	19197926	19229275	203	37	66612	1.5358	0.062293	ALDH4A1
ENSG00000167658	19	3976054	3985467	47	19	66612	1.5353	0.062357	EEF2
ENSG00000110375	11	118795873	118829269	152	35	66612	1.5353	0.06236	UPK2
ENSG00000123607	2	166713985	166810353	470	50	66612	1.5352	0.06237	TTC21B
ENSG00000087191	17	61904512	61909379	18	7	66612	1.5349	0.062403	PSMC5
ENSG00000111667	12	6961292	6975796	35	18	66612	1.5346	0.062446	USP5
ENSG00000100490	14	50796310	50883179	397	54	66612	1.534	0.062511	CDKL1
ENSG00000170054	14	94929054	94946026	128	37	66612	1.534	0.062511	SERPINA9
ENSG00000134258	1	117686209	117753556	329	50	66612	1.5339	0.062531	VTCN1
ENSG00000081177	14	69658228	69709075	172	28	66612	1.5337	0.062547	EXD2
ENSG00000151725	4	185615772	185655287	362	9	66612	1.5334	0.062592	CENPU
ENSG00000136153	13	76194570	76434004	1083	84	66612	1.5332	0.062613	LMO7
ENSG00000188177	2	113033171	113097640	237	29	66612	1.5331	0.062628	ZC3H6
ENSG00000106992	9	130628759	130640022	45	19	66612	1.5327	0.062676	AK1
ENSG00000023902	1	150121373	150136916	67	18	66612	1.5323	0.062724	PLEKHO1
ENSG00000139734	13	60239717	60738121	2035	60	66612	1.5323	0.062724	DIAPH3
ENSG00000188690	10	127477146	127511817	136	17	66612	1.5322	0.062738	UROS
ENSG00000094963	1	171154347	171181822	200	21	66612	1.5315	0.062822	FMO2
ENSG00000124529	6	26027124	26027480	5	3	66612	1.5313	0.062847	HIST1H4B
ENSG00000187097	14	74424713	74486102	382	34	66612	1.5307	0.062928	ENTPD5
ENSG00000109618	4	25121627	25162204	135	35	66612	1.5302	0.06298	SEPSECS
ENSG00000005812	13	77566740	77601330	168	22	66612	1.5298	0.063032	FBXL3
ENSG00000143882	2	10861775	10925236	326	54	66612	1.5293	0.063096	ATP6V1C2
ENSG00000204193	9	113065801	113100127	201	55	66612	1.5289	0.063146	TXNDC8
ENSG00000257599	12	29542227	29640421	532	27	66612	1.5282	0.063236	OVCH1-AS1
ENSG00000188976	1	879584	894689	87	18	66612	1.5279	0.063269	NOC2L
ENSG00000204439	6	31626075	31628549	8	5	66612	1.5269	0.063393	C6orf47
ENSG00000241127	7	39605975	39649919	256	34	66612	1.5264	0.063457	YAE1D1
ENSG00000166573	18	74962505	74980858	125	30	66612	1.5248	0.063659	GALR1
ENSG00000161203	3	183892477	183901879	33	13	66612	1.5245	0.063695	AP2M1
ENSG00000196968	10	75532049	75540009	26	9	66612	1.5242	0.06373	FUT11
ENSG00000166405	11	8127597	8190602	399	35	66612	1.5237	0.063791	RIC3
ENSG00000172869	5	118373467	118584833	815	80	66612	1.5234	0.063826	DMXL1
ENSG00000087303	14	52471521	52535712	475	43	66612	1.5228	0.063899	NID2
ENSG00000085563	7	87133175	87342611	758	66	66612	1.5228	0.063904	ABCB1
ENSG00000102794	13	77522632	77532777	36	15	66612	1.5228	0.063907	IRG1
ENSG00000126391	11	65154070	65180996	73	24	66612	1.5214	0.06408	FRMD8
ENSG00000177047	9	21140631	21142144	6	4	66612	1.5213	0.064087	IFNW1
ENSG00000139613	12	56556767	56583351	60	27	66612	1.521	0.064134	SMARCC2
ENSG00000164048	3	48282590	48340743	182	25	66612	1.5209	0.064147	ZNF589
ENSG00000104738	8	48872745	48890720	37	23	66612	1.5208	0.06415	MCM4
ENSG00000187951	15	30916697	31065196	655	37	66612	1.5205	0.064198	ARHGAP11B
ENSG00000185523	1	213003483	213020991	127	23	66612	1.5204	0.064205	C1orf227
ENSG00000173641	1	16340523	16346089	51	7	66612	1.5201	0.064239	HSPB7
ENSG00000129484	14	20811741	20826064	95	17	66612	1.5199	0.06427	PARP2
ENSG00000116005	2	70484518	70508323	84	13	66612	1.519	0.064379	PCYOX1
ENSG00000086475	10	13359424	13390297	177	26	66612	1.519	0.064379	SEPHS1
ENSG00000145088	3	121554030	121605373	224	22	66612	1.5183	0.064464	EAF2
ENSG00000115129	2	24300303	24308731	26	8	66612	1.5181	0.064497	TP53I3
ENSG00000134759	18	33709407	33757909	210	29	66612	1.518	0.064506	ELP2
ENSG00000110881	12	50451331	50477394	67	14	66612	1.5165	0.0647	ASIC1
ENSG00000105339	8	142127377	142205907	306	64	66612	1.5164	0.064708	DENND3
ENSG00000145863	5	160974069	161129599	658	57	66612	1.5157	0.064794	GABRA6
ENSG00000160392	19	40825443	40854434	124	28	66612	1.5156	0.06481	C19orf47
ENSG00000067560	3	49396578	49450431	185	27	66612	1.5152	0.064859	RHOA
ENSG00000152207	13	49280951	49283498	14	4	66612	1.5149	0.064903	CYSLTR2
ENSG00000055163	5	156693089	156822606	579	36	66612	1.5135	0.065072	CYFIP2
ENSG00000175874	2	101962013	102004057	189	25	66612	1.5135	0.065076	CREG2
ENSG00000160058	1	32830704	32860332	66	34	66612	1.5127	0.065173	BSDC1
ENSG00000232838	20	18118517	18123813	30	12	66612	1.5127	0.065177	PET117
ENSG00000143452	1	150670536	150693364	98	9	66612	1.5116	0.065321	HORMAD1
ENSG00000161956	17	7465192	7475287	38	16	66612	1.5115	0.065328	SENP3
ENSG00000155744	2	201838441	201936394	324	34	66612	1.5114	0.065338	FAM126B
ENSG00000137869	15	51500254	51630807	537	51	66612	1.5114	0.065344	CYP19A1
ENSG00000188342	13	45694650	45858237	604	35	66612	1.5113	0.065357	GTF2F2
ENSG00000144228	2	139259371	139331117	230	51	66612	1.5113	0.06536	SPOPL
ENSG00000108349	17	38296571	38328436	111	24	66612	1.5111	0.065387	CASC3
ENSG00000273395	1	48226979	48227290	2	1	66612	1.5105	0.065458	FLJ00388
ENSG00000101306	20	30407111	30422492	55	11	66612	1.5102	0.065491	MYLK2
ENSG00000077458	11	95502106	95523573	110	20	66612	1.51	0.065517	FAM76B
ENSG00000138095	2	44113647	44223144	554	41	66612	1.5098	0.065543	LRPPRC
ENSG00000157741	7	138915102	138992982	254	39	66612	1.5096	0.065568	UBN2
ENSG00000167261	16	68021297	68034489	37	13	66612	1.508	0.065774	DPEP2
ENSG00000188064	22	46316242	46373009	412	66	66612	1.508	0.065782	WNT7B
ENSG00000076258	1	171283347	171311223	83	29	66612	1.5078	0.065804	FMO4
ENSG00000100314	22	30116073	30127828	49	15	66612	1.5077	0.06581	CABP7
ENSG00000272869	5	112196885	112228776	228	32	66612	1.5072	0.065874	CTC-487M23.8
ENSG00000133997	14	71047974	71067384	107	19	66612	1.5065	0.065964	MED6
ENSG00000196661	11	124266278	124267264	6	3	66612	1.506	0.066038	OR8B3
ENSG00000181588	19	1554668	1568057	46	28	66612	1.5059	0.066045	MEX3D
ENSG00000083642	13	33160564	33352157	791	30	66612	1.5053	0.06613	PDS5B
ENSG00000125970	20	32581452	32696114	297	35	66612	1.5052	0.066138	RALY
ENSG00000106268	7	2281857	2290781	79	20	66612	1.5051	0.06615	NUDT1
ENSG00000163923	3	186838736	186898696	366	55	66612	1.5048	0.066189	RPL39L
ENSG00000204444	6	31620193	31625987	22	11	66612	1.5047	0.066197	APOM
ENSG00000095970	6	41126244	41130924	8	6	66612	1.5045	0.066232	TREM2
ENSG00000158497	5	143191726	143200284	54	17	66612	1.5027	0.066458	HMHB1
ENSG00000132205	18	2847028	2915991	379	88	66612	1.5026	0.066476	EMILIN2
ENSG00000166949	15	67356101	67487533	615	94	66612	1.5015	0.066615	SMAD3
ENSG00000224689	19	9800600	9811452	82	17	66612	1.5013	0.066634	ZNF812
ENSG00000152990	4	22346694	22517677	984	90	66612	1.501	0.066672	GPR125
ENSG00000128645	2	177053307	177055688	6	3	66612	1.501	0.066684	HOXD1
ENSG00000168961	17	25956824	25976586	85	12	66612	1.5006	0.066727	LGALS9
ENSG00000198933	17	45771447	45789416	72	21	66612	1.5004	0.066758	TBKBP1
ENSG00000171311	10	99195899	99205774	39	15	66612	1.5	0.066803	EXOSC1
ENSG00000175756	1	1309110	1310875	14	6	66612	1.5	0.066807	AURKAIP1
ENSG00000213077	17	18427880	18430160	3	2	66612	1.4986	0.066987	FAM106A
ENSG00000125944	1	23630264	23670829	129	37	66612	1.4983	0.067022	HNRNPR
ENSG00000135547	6	126068810	126082415	53	14	66612	1.4969	0.067203	HEY2
ENSG00000146399	6	132966123	132967142	3	2	66612	1.4952	0.06743	TAAR1
ENSG00000197641	18	61254223	61271873	60	21	66612	1.4947	0.067499	SERPINB13
ENSG00000268179	1	861264	866445	45	14	66612	1.4941	0.067576	AL645608.1
ENSG00000261832	16	28477974	28503333	51	13	66612	1.4934	0.067667	CLN3
ENSG00000096063	6	35800743	35889119	362	27	66612	1.4931	0.0677	SRPK1
ENSG00000197753	6	35773070	35801651	124	18	66612	1.4931	0.067712	LHFPL5
ENSG00000196092	9	36833272	37034103	1102	96	66612	1.4912	0.06795	PAX5
ENSG00000113269	5	179338651	179499118	728	73	66612	1.491	0.067977	RNF130
ENSG00000196932	10	63166401	63213208	216	47	66612	1.4903	0.068071	TMEM26
ENSG00000225940	5	55807394	55902059	602	83	66612	1.4902	0.068082	AC022431.2
ENSG00000188603	16	28477983	28506896	61	15	66612	1.4899	0.06812	CLN3
ENSG00000214324	3	126911974	126917025	19	11	66612	1.4898	0.068133	C3orf56
ENSG00000165795	14	21484922	21539031	263	72	66612	1.4897	0.068146	NDRG2
ENSG00000115267	2	163123589	163175213	184	17	66612	1.4893	0.068199	IFIH1
ENSG00000204520	6	31371356	31383092	246	30	66612	1.4892	0.06822	MICA
ENSG00000164062	3	49711435	49721396	14	6	66612	1.489	0.068241	APEH
ENSG00000221836	7	143747461	143748473	6	2	66612	1.489	0.068249	OR2A5
ENSG00000119013	2	201936156	201950473	53	11	66612	1.4887	0.068288	NDUFB3
ENSG00000123353	12	56211703	56215663	6	4	66612	1.4868	0.068535	ORMDL2
ENSG00000148842	10	104678050	104849978	723	39	66612	1.4862	0.068613	CNNM2
ENSG00000184277	15	102161847	102192594	111	27	66612	1.4858	0.06866	TM2D3
ENSG00000080709	5	113696642	113832337	644	83	66612	1.4853	0.068726	KCNN2
ENSG00000178795	11	76927603	77012732	458	36	66612	1.4848	0.068796	GDPD4
ENSG00000105519	19	5911718	5915888	17	8	66612	1.4846	0.068831	CAPS
ENSG00000134884	13	107194021	107220512	71	27	66612	1.4844	0.06885	ARGLU1
ENSG00000143536	1	152381719	152386739	15	7	66612	1.4843	0.068862	CRNN
ENSG00000122863	10	73724123	73773322	254	27	66612	1.484	0.068905	CHST3
ENSG00000158552	2	220059959	220074373	56	24	66612	1.4825	0.069098	ZFAND2B
ENSG00000128805	10	49654077	49864310	1157	100	66612	1.4817	0.069209	ARHGAP22
ENSG00000162409	1	57110995	57181008	380	30	66612	1.4817	0.069212	PRKAA2
ENSG00000166340	11	6634000	6640692	25	13	66612	1.4808	0.069334	TPP1
ENSG00000243147	2	27994584	28210954	740	44	66612	1.4803	0.069393	MRPL33
ENSG00000170616	8	145554228	145559943	11	7	66612	1.4803	0.069395	SCRT1
ENSG00000183318	17	8656424	8661877	26	11	66612	1.4799	0.069446	SPDYE4
ENSG00000143363	1	150980896	151008189	165	40	66612	1.4789	0.06958	PRUNE
ENSG00000137571	8	70579282	70747299	777	77	66612	1.4785	0.069642	SLCO5A1
ENSG00000150967	12	123405498	123466196	134	31	66612	1.4782	0.069675	ABCB9
ENSG00000038358	16	67906926	67918406	20	7	66612	1.478	0.0697	EDC4
ENSG00000175575	11	73587744	73638790	251	34	66612	1.4779	0.069718	PAAF1
ENSG00000185127	6	170102233	170106401	18	10	66612	1.4764	0.069914	C6orf120
ENSG00000179364	14	105766900	105864484	187	62	66612	1.4762	0.069951	PACS2
ENSG00000270394	4	117220016	117221520	6	3	66612	1.4758	0.070002	MTRNR2L13
ENSG00000087995	17	60501228	60527454	112	21	66612	1.4754	0.070048	METTL2A
ENSG00000232112	3	48481667	48485616	15	3	66612	1.4752	0.07008	TMA7
ENSG00000171495	5	40998119	41071444	461	46	66612	1.475	0.070104	MROH2B
ENSG00000153037	5	112196919	112205485	68	18	66612	1.4747	0.070151	SRP19
ENSG00000156050	14	74398204	74417117	105	16	66612	1.4742	0.070217	FAM161B
ENSG00000120094	17	46605888	46608359	8	2	66612	1.4738	0.070263	HOXB1
ENSG00000129270	17	34083268	34122711	136	23	66612	1.4738	0.07027	MMP28
ENSG00000204311	2	179316163	179326117	39	14	66612	1.4725	0.070444	DFNB59
ENSG00000106608	7	43915493	43966010	240	38	66612	1.4724	0.070454	URGCP
ENSG00000172818	11	65554493	65564690	41	12	66612	1.4723	0.070475	OVOL1
ENSG00000122591	7	22980878	23053749	341	34	66612	1.4719	0.07052	FAM126A
ENSG00000089154	12	120565007	120632513	195	29	66612	1.4715	0.070573	GCN1L1
ENSG00000099769	16	1840414	1844972	31	5	66612	1.4708	0.070677	IGFALS
ENSG00000177380	19	49622646	49654283	165	30	66612	1.4705	0.070711	PPFIA3
ENSG00000172935	11	68771863	68780877	23	9	66612	1.4704	0.070722	MRGPRF
ENSG00000188994	6	87862551	87973914	550	31	66612	1.4704	0.070732	ZNF292
ENSG00000140948	16	87439852	87525651	519	30	66612	1.4687	0.070953	ZCCHC14
ENSG00000137077	9	34709002	34710121	1	1	66612	1.4685	0.07099	CCL21
ENSG00000163064	2	119599747	119605254	13	8	66612	1.4682	0.071019	EN1
ENSG00000107821	10	102821598	102827888	20	11	66612	1.468	0.071049	KAZALD1
ENSG00000177733	5	137087075	137090039	9	6	66612	1.4675	0.07112	HNRNPA0
ENSG00000164164	4	146031990	146101313	168	66	66612	1.4672	0.071159	OTUD4
ENSG00000146094	5	176928908	176938275	38	18	66612	1.4668	0.071214	DOK3
ENSG00000089091	20	18364011	18447925	424	45	66612	1.4662	0.071302	DZANK1
ENSG00000155926	8	134048973	134115298	426	36	66612	1.4654	0.071408	SLA
ENSG00000205281	15	82635130	82641706	4	2	66612	1.4653	0.071414	GOLGA6L10
ENSG00000180596	6	26115101	26124154	57	17	66612	1.4653	0.07142	HIST1H2BC
ENSG00000157150	3	12194551	12200851	33	14	66612	1.4653	0.071421	TIMP4
ENSG00000091513	3	133464800	133497850	176	31	66612	1.4653	0.071425	TF
ENSG00000167476	19	2252251	2269758	97	26	66612	1.4652	0.071437	JSRP1
ENSG00000144655	3	39183346	39196053	58	18	66612	1.465	0.071459	CSRNP1
ENSG00000139219	12	48366748	48398269	177	29	66612	1.4645	0.071524	COL2A1
ENSG00000162032	16	1826713	1843701	91	21	66612	1.4644	0.071543	SPSB3
ENSG00000073350	17	73521161	73571289	326	33	66612	1.4639	0.071609	LLGL2
ENSG00000118855	3	158449987	158547508	385	43	66612	1.4639	0.071615	MFSD1
ENSG00000091129	7	107788068	108097161	1677	76	66612	1.4637	0.071642	NRCAM
ENSG00000140263	15	45315302	45369383	242	35	66612	1.4634	0.071673	SORD
ENSG00000139641	12	56512034	56538455	74	35	66612	1.4631	0.071722	ESYT1
ENSG00000008294	17	49039535	49198226	518	45	66612	1.4628	0.071762	SPAG9
ENSG00000127580	16	734622	740444	17	5	66612	1.4626	0.071785	WDR24
ENSG00000198131	19	58739960	58788815	276	30	66612	1.4622	0.071838	ZNF544
ENSG00000268457	20	30309001	30309134	1	1	66612	1.4621	0.07186	AL160175.1
ENSG00000168806	15	43619974	43622803	8	4	66612	1.4619	0.07189	LCMT2
ENSG00000065057	16	2089816	2097867	20	11	66612	1.4618	0.071895	NTHL1
ENSG00000198824	13	115079988	115092796	52	13	66612	1.4615	0.071945	CHAMP1
ENSG00000096264	6	41303393	41318625	103	20	66612	1.461	0.072013	NCR2
ENSG00000168874	2	85978467	86015189	118	25	66612	1.4603	0.072099	ATOH8
ENSG00000154582	8	74851404	74884522	154	29	66612	1.4603	0.072107	TCEB1
ENSG00000184344	12	7842378	7848372	43	14	66612	1.4595	0.072212	GDF3
ENSG00000077943	10	15555948	15762124	1059	86	66612	1.4593	0.072238	ITGA8
ENSG00000152977	3	147111209	147228080	431	42	66612	1.4587	0.072322	ZIC1
ENSG00000129084	11	14515329	14665181	449	76	66612	1.4583	0.072384	PSMA1
ENSG00000104320	8	90945564	91015456	312	25	66612	1.458	0.072415	NBN
ENSG00000067082	10	3818188	3827473	38	15	66612	1.4577	0.072464	KLF6
ENSG00000260300	16	83941738	83985058	389	50	66612	1.4574	0.072501	RP11-505K9.4
ENSG00000110057	11	67758575	67772452	55	15	66612	1.4573	0.07252	UNC93B1
ENSG00000182742	17	46652875	46657473	19	8	66612	1.4572	0.072524	HOXB4
ENSG00000143450	1	151735445	151743808	39	8	66612	1.4572	0.072525	OAZ3
ENSG00000136111	13	75858808	76056250	870	99	66612	1.4568	0.072584	TBC1D4
ENSG00000196090	20	40701392	41818610	5683	359	66612	1.4568	0.072585	PTPRT
ENSG00000108691	17	32582304	32584222	5	2	66612	1.4567	0.072603	CCL2
ENSG00000154589	8	74903587	74941322	188	33	66612	1.4563	0.072654	LY96
ENSG00000153896	19	35248981	35264134	46	20	66612	1.456	0.0727	ZNF599
ENSG00000169126	10	28064115	28287977	910	46	66612	1.4558	0.072718	ARMC4
ENSG00000205116	1	1361508	1363167	11	5	66612	1.4558	0.072724	TMEM88B
ENSG00000204632	6	29794744	29798902	78	8	66612	1.4555	0.072767	HLA-G
ENSG00000240053	6	31637944	31641553	22	11	66612	1.4551	0.072824	LY6G5B
ENSG00000138175	10	104433488	104474164	139	31	66612	1.4549	0.072847	ARL3
ENSG00000228208	1	218683438	218699320	93	11	66612	1.4548	0.072869	C1orf143
ENSG00000147689	8	124191200	124222314	128	21	66612	1.4546	0.072894	FAM83A
ENSG00000157510	5	148651434	148721365	269	53	66612	1.4533	0.073068	AFAP1L1
ENSG00000178252	3	49044495	49053386	15	8	66612	1.4524	0.073194	WDR6
ENSG00000159556	15	76629065	76634817	22	8	66612	1.4513	0.073345	ISL2
ENSG00000114745	3	39138150	39149854	55	19	66612	1.4513	0.07335	GORASP1
ENSG00000139445	12	109715784	109747025	102	22	66612	1.4512	0.073362	FOXN4
ENSG00000172046	3	49145479	49158371	17	8	66612	1.4512	0.073368	USP19
ENSG00000196381	19	38158652	38183223	102	26	66612	1.4509	0.073402	ZNF781
ENSG00000137760	11	107373452	107436472	312	28	66612	1.4504	0.073472	ALKBH8
ENSG00000176485	11	63340667	63384355	145	45	66612	1.4501	0.073512	PLA2G16
ENSG00000132470	17	73717408	73753899	137	36	66612	1.4483	0.073764	ITGB4
ENSG00000130203	19	45409011	45412650	12	7	66612	1.4468	0.073971	APOE
ENSG00000268482	9	35361056	35361262	2	1	66612	1.4467	0.073984	AL160274.1
ENSG00000141570	17	77765931	77775482	29	14	66612	1.4464	0.07404	CBX8
ENSG00000120833	12	93963590	93977263	56	17	66612	1.4462	0.074055	SOCS2
ENSG00000232850	9	130890612	130891481	3	1	66612	1.4459	0.074105	AL590708.2
ENSG00000007968	1	23832922	23857712	85	16	66612	1.4459	0.074108	E2F2
ENSG00000255221	11	104963196	104972158	41	12	66612	1.4458	0.074114	CARD17
ENSG00000072736	16	68118654	68263162	475	34	66612	1.4447	0.074267	NFATC3
ENSG00000196979	9	132902889	132906498	22	5	66612	1.4445	0.074292	AL360004.1
ENSG00000162426	1	8377886	8404227	120	22	66612	1.4445	0.074295	SLC45A1
ENSG00000251380	5	134779905	134783038	22	6	66612	1.4442	0.074337	C5orf20
ENSG00000179008	14	60863187	60982261	426	27	66612	1.444	0.074373	C14orf39
ENSG00000007372	11	31806340	31839509	94	23	66612	1.4433	0.074462	PAX6
ENSG00000259658	15	102277302	102285913	30	12	66612	1.4429	0.074529	RP11-89K11.1
ENSG00000138041	2	55774428	55846015	367	38	66612	1.4418	0.074682	SMEK2
ENSG00000183570	21	47063608	47362368	1443	54	66612	1.4409	0.074804	PCBP3
ENSG00000175879	2	176994422	176997423	10	6	66612	1.4404	0.074881	HOXD8
ENSG00000215018	7	7395834	7575484	1214	50	66612	1.4399	0.074946	COL28A1
ENSG00000171827	19	37958487	37976260	45	15	66612	1.4398	0.074966	ZNF570
ENSG00000104951	19	50392911	50432796	189	45	66612	1.4398	0.074968	IL4I1
ENSG00000112706	6	76630832	76782395	649	86	66612	1.4394	0.075021	IMPG1
ENSG00000056558	9	123664671	123691451	138	19	66612	1.4392	0.07505	TRAF1
ENSG00000063244	19	56165512	56186081	77	18	66612	1.439	0.075069	U2AF2
ENSG00000157827	2	153191751	153506348	1559	101	66612	1.4384	0.075159	FMNL2
ENSG00000128311	22	37406900	37415681	57	12	66612	1.4383	0.075176	TST
ENSG00000177675	12	7499281	7632493	523	71	66612	1.4374	0.0753	CD163L1
ENSG00000229387	11	22646860	22647369	3	2	66612	1.4369	0.075369	AC103801.2
ENSG00000171298	17	78075355	78093678	159	21	66612	1.4367	0.075407	GAA
ENSG00000068489	17	57232860	57282066	147	28	66612	1.436	0.075495	PRR11
ENSG00000171295	19	11925099	11946016	115	11	66612	1.4358	0.075536	ZNF440
ENSG00000197102	14	102430865	102517129	317	36	66612	1.4357	0.075539	DYNC1H1
ENSG00000143479	1	206808881	206857764	207	39	66612	1.435	0.075649	DYRK3
ENSG00000135443	12	52753790	52761265	31	12	66612	1.4349	0.075661	KRT85
ENSG00000122756	9	34551430	34590121	175	33	66612	1.4346	0.0757	CNTFR
ENSG00000204435	6	31633013	31638120	23	11	66612	1.4342	0.075757	CSNK2B
ENSG00000204604	19	53341261	53360902	161	21	66612	1.434	0.075792	ZNF468
ENSG00000214415	7	80087987	80141336	228	40	66612	1.4338	0.075813	GNAT3
ENSG00000167987	11	60897728	60929089	170	14	66612	1.4337	0.075823	VPS37C
ENSG00000221978	1	1321091	1334708	41	15	66612	1.4326	0.075989	CCNL2
ENSG00000124942	11	62201016	62323707	457	72	66612	1.4324	0.076008	AHNAK
ENSG00000222020	2	240323130	240324058	9	5	66612	1.4319	0.076082	AC062017.1
ENSG00000164256	5	23507264	23528706	70	26	66612	1.4319	0.076088	PRDM9
ENSG00000183248	19	7933605	7939326	19	8	66612	1.4312	0.076183	CTD-3193O13.9
ENSG00000167770	11	63753325	63769283	53	14	66612	1.4307	0.076254	OTUB1
ENSG00000103021	16	58265061	58317740	308	29	66612	1.4306	0.076268	CCDC113
ENSG00000104325	8	91013633	91064320	211	32	66612	1.4306	0.076279	DECR1
ENSG00000165140	9	97365415	97402531	216	33	66612	1.4304	0.076299	FBP1
ENSG00000168026	3	39149152	39180394	162	25	66612	1.4302	0.076334	TTC21A
ENSG00000254521	19	51994611	52005043	113	22	66612	1.4301	0.076338	SIGLEC12
ENSG00000164532	7	35242042	35293758	206	20	66612	1.4297	0.076399	TBX20
ENSG00000178750	3	93733213	93747454	35	16	66612	1.4295	0.076433	STX19
ENSG00000152591	4	88529681	88538062	80	24	66612	1.429	0.076502	DSPP
ENSG00000228919	4	7940728	7942022	9	2	66612	1.4288	0.076538	AC097381.1
ENSG00000104889	19	12917394	12924452	50	9	66612	1.4271	0.07678	RNASEH2A
ENSG00000171552	20	30252255	30311792	151	21	66612	1.4267	0.076834	BCL2L1
ENSG00000150477	18	34409069	34812135	1461	45	66612	1.4267	0.076839	KIAA1328
ENSG00000102921	16	48572637	48654059	294	20	66612	1.4266	0.076843	N4BP1
ENSG00000065518	3	120315156	120321347	43	14	66612	1.4259	0.076955	NDUFB4
ENSG00000129654	17	74132414	74137380	14	5	66612	1.4258	0.07696	FOXJ1
ENSG00000088325	20	30327074	30389608	195	30	66612	1.4249	0.077087	TPX2
ENSG00000183130	1	248789420	248790491	4	1	66612	1.4245	0.077147	OR2T11
ENSG00000115310	2	55199325	55339757	736	60	66612	1.4236	0.077283	RTN4
ENSG00000141232	17	48939584	48945339	13	8	66612	1.4234	0.077312	TOB1
ENSG00000198843	3	150320662	150348222	101	28	66612	1.4232	0.077342	SELT
ENSG00000127743	5	148750887	148783765	154	30	66612	1.4231	0.077346	IL17B
ENSG00000204479	1	13716092	13719089	1	1	66612	1.4231	0.07736	PRAMEF17
ENSG00000197579	9	32540542	32552551	38	17	66612	1.423	0.077368	TOPORS
ENSG00000204695	6	29274403	29275519	7	5	66612	1.4227	0.077415	OR14J1
ENSG00000100294	22	43528212	43539400	51	19	66612	1.4222	0.077485	MCAT
ENSG00000102878	16	67197288	67203848	10	7	66612	1.4221	0.077504	HSF4
ENSG00000137500	11	82970139	82997450	146	28	66612	1.4217	0.077556	CCDC90B
ENSG00000163012	2	187692562	187713935	132	10	66612	1.4214	0.0776	ZSWIM2
ENSG00000197714	19	57791419	57804937	74	16	66612	1.4205	0.077725	ZNF460
ENSG00000184730	16	28505970	28510291	19	8	66612	1.42	0.077797	APOBR
ENSG00000104714	8	564746	688106	1048	50	66612	1.4197	0.077851	ERICH1
ENSG00000111981	6	150285143	150294846	71	11	66612	1.4196	0.077856	ULBP1
ENSG00000179695	12	55845998	55846936	2	1	66612	1.4192	0.077915	OR6C2
ENSG00000111319	12	6456009	6486896	159	47	66612	1.4189	0.077971	SCNN1A
ENSG00000268328	2	70129482	70129841	2	1	66612	1.4183	0.07805	AC019206.1
ENSG00000144648	3	42846244	42929466	327	37	66612	1.4181	0.078079	ACKR2
ENSG00000063127	19	49792895	49828482	96	22	66612	1.4178	0.078123	SLC6A16
ENSG00000128654	2	177134123	177202753	256	34	66612	1.4177	0.078145	MTX2
ENSG00000177508	16	54317216	54320675	9	5	66612	1.4171	0.078223	IRX3
ENSG00000271949	1	90098699	90398809	1029	88	66612	1.4167	0.078284	RP11-302M6.4
ENSG00000185670	11	62515791	62521660	19	12	66612	1.4165	0.078319	ZBTB3
ENSG00000188487	11	15133970	15268754	654	81	66612	1.4156	0.078439	INSC
ENSG00000120784	19	38104650	38183238	273	30	66612	1.4151	0.078526	ZFP30
ENSG00000101489	18	34823010	35146000	1282	151	66612	1.4149	0.078549	CELF4
ENSG00000138686	4	122745595	122791652	160	34	66612	1.4145	0.078608	BBS7
ENSG00000108433	17	45000483	45105003	521	28	66612	1.414	0.078685	GOSR2
ENSG00000169432	2	167051695	167232503	980	78	66612	1.4133	0.078777	SCN9A
ENSG00000166450	15	55903744	56035288	635	52	66612	1.4131	0.078806	PRTG
ENSG00000130684	20	25654851	25677477	97	21	66612	1.4131	0.078807	ZNF337
ENSG00000119723	14	74416629	74430373	79	17	66612	1.4131	0.078811	COQ6
ENSG00000116001	2	70436576	70475792	151	24	66612	1.413	0.078834	TIA1
ENSG00000153094	2	111876955	111926024	183	40	66612	1.4129	0.078839	BCL2L11
ENSG00000187837	6	26055968	26056699	11	7	66612	1.4129	0.078846	HIST1H1C
ENSG00000188042	2	235401685	235405697	13	6	66612	1.4128	0.078858	ARL4C
ENSG00000182327	17	4692254	4693685	6	3	66612	1.4126	0.078888	GLTPD2
ENSG00000162437	1	65210778	65298915	299	37	66612	1.4123	0.078938	RAVER2
ENSG00000142327	2	241505221	241520789	70	27	66612	1.4123	0.078938	RNPEPL1
ENSG00000133401	5	31639517	32111037	2879	282	66612	1.4122	0.078939	PDZD2
ENSG00000143196	1	168664697	168698502	210	36	66612	1.4118	0.079005	DPT
ENSG00000083720	5	41730167	41870621	426	45	66612	1.4117	0.079016	OXCT1
ENSG00000146378	6	132938161	132945414	55	16	66612	1.4116	0.079027	TAAR2
ENSG00000131061	20	32319463	32380075	175	38	66612	1.4111	0.079109	ZNF341
ENSG00000104818	19	49535169	49536495	7	4	66612	1.4108	0.079154	CGB2
ENSG00000108861	17	41843489	41856356	46	8	66612	1.4095	0.079348	DUSP3
ENSG00000164176	5	83236373	83680611	1687	166	66612	1.4092	0.079385	EDIL3
ENSG00000176697	11	27676440	27743605	228	45	66612	1.4091	0.0794	BDNF
ENSG00000177576	18	47008028	47013622	28	12	66612	1.4088	0.079441	C18orf32
ENSG00000204542	6	31079000	31080336	20	6	66612	1.4087	0.079463	C6orf15
ENSG00000170011	3	39850405	40301812	2469	112	66612	1.4086	0.079479	MYRIP
ENSG00000205639	2	24232951	24286191	209	43	66612	1.4084	0.079509	MFSD2B
ENSG00000182782	12	123185840	123187890	9	3	66612	1.4083	0.07952	HCAR2
ENSG00000115649	2	220036619	220042828	35	9	66612	1.4078	0.079589	CNPPD1
ENSG00000131652	16	3074028	3077756	17	10	66612	1.4073	0.079666	THOC6
ENSG00000171608	1	9711790	9789172	312	70	66612	1.407	0.079712	PIK3CD
ENSG00000092529	15	42640301	42704516	321	39	66612	1.4069	0.079732	CAPN3
ENSG00000174175	1	169558087	169599431	213	49	66612	1.4068	0.079737	SELP
ENSG00000102935	16	49521435	49891830	1661	161	66612	1.4058	0.079892	ZNF423
ENSG00000106100	7	30464143	30518400	201	35	66612	1.4056	0.079921	NOD1
ENSG00000135392	12	56214744	56224608	32	18	66612	1.4052	0.079976	DNAJC14
ENSG00000232263	21	31661463	31661832	2	1	66612	1.405	0.080012	KRTAP25-1
ENSG00000168016	3	36868311	36986548	431	44	66612	1.4047	0.080052	TRANK1
ENSG00000055609	7	151832010	152133090	805	51	66612	1.4046	0.080071	KMT2C
ENSG00000128039	4	56212276	56239263	130	30	66612	1.4046	0.080075	SRD5A3
ENSG00000103266	16	730224	732870	5	3	66612	1.4044	0.080096	STUB1
ENSG00000269590	19	12775642	12780211	8	5	66612	1.4044	0.0801	CTD-2192J16.24
ENSG00000100297	22	35796056	35821423	109	28	66612	1.4037	0.080202	MCM5
ENSG00000179776	16	66400533	66438686	172	36	66612	1.4032	0.080284	CDH5
ENSG00000198182	19	38187264	38210691	80	18	66612	1.4023	0.080407	ZNF607
ENSG00000172365	11	58189738	58190786	6	3	66612	1.4023	0.080417	OR5B2
ENSG00000197888	4	69402902	69434245	121	15	66612	1.4019	0.080467	UGT2B17
ENSG00000048028	11	113668596	113746292	308	41	66612	1.4019	0.08047	USP28
ENSG00000164161	4	145567173	145666423	339	33	66612	1.4014	0.080542	HHIP
ENSG00000171551	2	233344537	233352538	41	20	66612	1.4014	0.080548	ECEL1
ENSG00000135828	1	182542769	182558391	69	32	66612	1.4014	0.080549	RNASEL
ENSG00000197816	9	100000765	100140806	689	34	66612	1.4005	0.080678	CCDC180
ENSG00000185347	14	105956192	105965912	38	21	66612	1.4003	0.08071	C14orf80
ENSG00000100197	22	42522501	42526908	45	12	66612	1.3997	0.080804	CYP2D6
ENSG00000162769	1	213031597	213072705	349	18	66612	1.3995	0.080829	FLVCR1
ENSG00000175581	11	73498361	73576178	417	35	66612	1.3995	0.080837	MRPL48
ENSG00000114956	2	74153953	74186088	145	20	66612	1.3994	0.080852	DGUOK
ENSG00000197448	7	142941186	142967947	57	39	66612	1.3991	0.080892	GSTK1
ENSG00000237524	2	127656472	127659673	20	4	66612	1.3985	0.080977	AC114783.1
ENSG00000244509	22	39410088	39416357	33	9	66612	1.3983	0.081019	APOBEC3C
ENSG00000167595	19	36249044	36261930	55	17	66612	1.3982	0.081025	C19orf55
ENSG00000108448	17	18601311	18639431	119	23	66612	1.3973	0.081156	TRIM16L
ENSG00000198420	7	143548468	143599291	85	25	66612	1.3968	0.081233	FAM115A
ENSG00000164796	8	113235157	114449328	4991	126	66612	1.3963	0.081318	CSMD3
ENSG00000107864	10	93806449	94050844	715	60	66612	1.3959	0.081377	CPEB3
ENSG00000189319	10	126307861	126432838	444	55	66612	1.3956	0.081413	FAM53B
ENSG00000138669	4	82009837	82136218	597	43	66612	1.3953	0.081468	PRKG2
ENSG00000204386	6	31825436	31830683	13	8	66612	1.3934	0.081747	NEU1
ENSG00000076984	19	7968728	7979363	67	26	66612	1.3934	0.081754	MAP2K7
ENSG00000258864	5	112162910	112203279	244	43	66612	1.3934	0.081756	CTC-554D6.1
ENSG00000272790	11	112041253	112071394	137	31	66612	1.3933	0.081767	AP002884.3
ENSG00000107362	9	74477368	74525847	128	32	66612	1.3932	0.081784	ABHD17B
ENSG00000075340	2	70834750	70995357	929	55	66612	1.3928	0.081848	ADD2
ENSG00000197381	21	46493768	46646478	698	52	66612	1.3927	0.081854	ADARB1
ENSG00000116014	19	917287	921015	9	4	66612	1.3925	0.081883	KISS1R
ENSG00000197136	11	65383244	65404910	62	27	66612	1.3918	0.081987	PCNXL3
ENSG00000182534	17	74668633	74707098	196	22	66612	1.3917	0.082014	MXRA7
ENSG00000140382	15	77712754	77777949	233	40	66612	1.3916	0.082019	HMG20A
ENSG00000153266	3	62355356	62359999	10	7	66612	1.3916	0.082025	FEZF2
ENSG00000108592	17	61896793	61907372	43	12	66612	1.3912	0.082082	FTSJ3
ENSG00000125459	1	155579979	155718153	327	49	66612	1.3908	0.082137	MSTO1
ENSG00000176302	11	118842417	118852001	39	13	66612	1.3905	0.082188	FOXR1
ENSG00000170881	8	125486979	125500155	53	21	66612	1.3904	0.082211	RNF139
ENSG00000180530	21	16333556	16437321	415	55	66612	1.3903	0.082219	NRIP1
ENSG00000081320	2	196998290	197041227	215	22	66612	1.3902	0.082228	STK17B
ENSG00000114395	3	50388126	50395891	18	10	66612	1.3902	0.082233	CYB561D2
ENSG00000140406	15	81293295	81296342	6	3	66612	1.3901	0.082247	MESDC1
ENSG00000005100	17	5344232	5372380	129	35	66612	1.39	0.082272	DHX33
ENSG00000110076	11	64373646	64490660	318	33	66612	1.3897	0.082308	NRXN2
ENSG00000128989	15	52839242	52862080	132	23	66612	1.3895	0.082345	ARPP19
ENSG00000135974	2	105953816	105965668	45	14	66612	1.3893	0.082377	C2orf49
ENSG00000166912	15	31231144	31283810	269	27	66612	1.389	0.082417	MTMR10
ENSG00000176986	10	75504120	75531919	77	20	66612	1.3887	0.082468	SEC24C
ENSG00000181513	17	43209967	43221548	30	13	66612	1.3882	0.082531	ACBD4
ENSG00000167822	11	55904247	55905194	6	2	66612	1.3881	0.082559	OR8J3
ENSG00000188334	19	48471303	48495427	173	26	66612	1.3877	0.082611	BSPH1
ENSG00000103018	16	69458428	69500169	214	35	66612	1.3863	0.082828	CYB5B
ENSG00000183421	21	43159529	43187266	149	29	66612	1.3862	0.082838	RIPK4
ENSG00000131943	19	30191721	30206364	71	19	66612	1.3861	0.082862	C19orf12
ENSG00000148655	10	77360998	78319925	3778	247	66612	1.386	0.082873	C10orf11
ENSG00000173812	17	39845137	39848920	8	5	66612	1.3859	0.082882	EIF1
ENSG00000261609	16	81348557	81424489	614	41	66612	1.3855	0.082949	GAN
ENSG00000151748	14	51098776	51135049	170	30	66612	1.3855	0.082955	SAV1
ENSG00000139180	12	4758261	4798454	216	40	66612	1.3845	0.083096	NDUFA9
ENSG00000076248	12	109535379	109548797	59	30	66612	1.3844	0.083123	UNG
ENSG00000137364	6	18128542	18155305	136	25	66612	1.3842	0.083156	TPMT
ENSG00000166136	10	102267203	102289757	61	9	66612	1.384	0.083182	NDUFB8
ENSG00000119986	10	99437181	99447080	59	15	66612	1.3839	0.083188	AVPI1
ENSG00000197309	11	124055923	124056952	7	3	66612	1.3839	0.083199	OR10D3
ENSG00000139344	12	96337071	96362370	146	16	66612	1.3838	0.083203	AMDHD1
ENSG00000179104	12	83080659	83528649	2025	153	66612	1.3838	0.083214	TMTC2
ENSG00000133895	11	64570982	64578766	21	9	66612	1.3837	0.083223	MEN1
ENSG00000164402	5	132086509	132142933	179	26	66612	1.3832	0.083297	2008-09-01
ENSG00000139044	12	569530	672675	710	103	66612	1.3823	0.083437	B4GALNT3
ENSG00000183741	22	39257455	39268319	42	15	66612	1.3822	0.083448	CBX6
ENSG00000171403	17	39722096	39728310	26	10	66612	1.3822	0.083456	KRT9
ENSG00000166887	15	42450899	42500514	186	28	66612	1.3814	0.083577	VPS39
ENSG00000197728	12	56435637	56438116	12	8	66612	1.3813	0.083596	RPS26
ENSG00000051108	16	56965960	56977798	52	13	66612	1.3812	0.083612	HERPUD1
ENSG00000166037	11	95523129	95565857	240	31	66612	1.3811	0.083618	CEP57
ENSG00000095066	19	12873817	12983554	428	47	66612	1.3808	0.083663	HOOK2
ENSG00000159082	21	34001069	34100359	290	52	66612	1.3807	0.083683	SYNJ1
ENSG00000171960	1	43124096	43142429	49	16	66612	1.3806	0.083705	PPIH
ENSG00000163295	2	233320833	233324742	16	5	66612	1.3802	0.08377	ALPI
ENSG00000110148	11	6280966	6293357	93	19	66612	1.3801	0.083785	CCKBR
ENSG00000141084	16	67757005	67840555	224	47	66612	1.38	0.083788	RANBP10
ENSG00000110786	11	18749475	18814268	289	68	66612	1.38	0.083792	PTPN5
ENSG00000113211	5	140529683	140532868	27	11	66612	1.3799	0.083811	PCDHB6
ENSG00000165996	10	17631958	17659376	156	30	66612	1.3798	0.083817	PTPLA
ENSG00000196715	7	65338254	65424550	321	31	66612	1.3797	0.083844	VKORC1L1
ENSG00000198049	1	206223976	206231639	23	8	66612	1.3796	0.08385	AVPR1B
ENSG00000015676	7	44418720	44530479	383	23	66612	1.3793	0.083899	NUDCD3
ENSG00000172938	11	68747490	68748455	3	2	66612	1.3791	0.083926	MRGPRD
ENSG00000159792	16	67927175	67963581	88	25	66612	1.3788	0.083986	PSKH1
ENSG00000127054	1	1246965	1260071	41	15	66612	1.3786	0.084014	CPSF3L
ENSG00000106351	7	100136834	100165842	66	19	66612	1.3784	0.08404	AGFG2
ENSG00000118260	2	208394461	208468155	257	44	66612	1.378	0.084108	CREB1
ENSG00000007080	19	18043825	18054800	52	15	66612	1.3774	0.084196	CCDC124
ENSG00000134697	1	38032417	38061536	124	33	66612	1.3772	0.084225	GNL2
ENSG00000244754	13	33006554	33112970	362	49	66612	1.3763	0.084362	N4BP2L2
ENSG00000203630	20	1316228	1317555	7	5	66612	1.3759	0.084429	AL136531.1
ENSG00000163931	3	53258723	53290068	209	22	66612	1.3756	0.084475	TKT
ENSG00000125826	20	388142	411610	135	30	66612	1.3755	0.084495	RBCK1
ENSG00000184394	14	20611895	20612821	4	2	66612	1.3752	0.084539	OR4N5
ENSG00000090013	19	40953696	40971747	109	24	66612	1.3739	0.084734	BLVRB
ENSG00000178084	3	183770835	183778459	49	17	66612	1.3736	0.084786	HTR3C
ENSG00000146828	7	100424442	100464631	142	36	66612	1.3732	0.084848	SLC12A9
ENSG00000124535	6	2765648	2787186	106	25	66612	1.373	0.084876	WRNIP1
ENSG00000137090	9	841690	969090	1177	108	66612	1.373	0.084882	DMRT1
ENSG00000206536	3	98109510	98110475	6	2	66612	1.3725	0.08496	OR5K3
ENSG00000134640	11	92702886	92718232	70	17	66612	1.3719	0.085046	MTNR1B
ENSG00000165355	14	39866873	39901704	154	26	66612	1.3718	0.085063	FBXO33
ENSG00000162851	1	246703862	246729626	224	30	66612	1.3715	0.085114	TFB2M
ENSG00000115468	2	233470767	233547491	371	45	66612	1.371	0.085184	EFHD1
ENSG00000185614	3	49840687	49842463	2	1	66612	1.3703	0.085292	FAM212A
ENSG00000213445	11	65405568	65418401	39	17	66612	1.3701	0.085327	SIPA1
ENSG00000086062	9	33104080	33167354	354	33	66612	1.3699	0.085357	B4GALT1
ENSG00000108641	17	19240867	19281495	122	21	66612	1.3698	0.085367	B9D1
ENSG00000262633	17	45000499	45124520	589	32	66612	1.3698	0.085368	RP11-156P1.2
ENSG00000136457	17	48541857	48546327	20	9	66612	1.3697	0.085397	CHAD
ENSG00000157445	3	54156574	55108584	5201	324	66612	1.3685	0.085579	CACNA2D3
ENSG00000181396	17	80347099	80376513	181	29	66612	1.3682	0.08563	OGFOD3
ENSG00000204397	11	104912053	104972158	336	29	66612	1.3676	0.085714	CARD16
ENSG00000164889	7	150754297	150773614	74	19	66612	1.3675	0.085727	SLC4A2
ENSG00000113838	3	186263862	186288332	91	20	66612	1.367	0.085812	TBCCD1
ENSG00000255339	10	102265385	102289638	66	9	66612	1.3664	0.085911	NDUFB8
ENSG00000031823	19	5916150	5978153	198	57	66612	1.3663	0.085915	RANBP3
ENSG00000020181	8	37641709	37702414	207	57	66612	1.3662	0.085945	GPR124
ENSG00000156374	10	105062553	105110891	152	38	66612	1.3646	0.086185	PCGF6
ENSG00000168631	6	30908749	30921998	51	20	66612	1.3646	0.086196	DPCR1
ENSG00000079257	3	158363611	158390482	131	14	66612	1.3643	0.086237	LXN
ENSG00000189253	11	89602450	89609185	11	7	66612	1.364	0.086284	TRIM64B
ENSG00000163291	4	79808281	79860592	253	18	66612	1.3639	0.086293	PAQR3
ENSG00000108352	17	38333263	38351908	57	17	66612	1.3638	0.086315	RAPGEFL1
ENSG00000137752	11	104896170	104972158	420	35	66612	1.3635	0.086361	CASP1
ENSG00000268936	11	134855246	134856693	8	4	66612	1.3633	0.08639	AP003062.1
ENSG00000180919	11	6128914	6130065	3	2	66612	1.3632	0.086407	OR56B4
ENSG00000173465	11	65337901	65341413	7	3	66612	1.3626	0.08651	SSSCA1
ENSG00000198538	19	53300662	53360853	566	47	66612	1.3625	0.086513	ZNF28
ENSG00000075826	10	102246399	102289628	124	17	66612	1.3625	0.086521	SEC31B
ENSG00000184058	22	19744226	19771116	136	24	66612	1.3623	0.086546	TBX1
ENSG00000049883	5	71616194	71656052	92	33	66612	1.3619	0.086615	PTCD2
ENSG00000163053	2	230899698	230933715	190	29	66612	1.3613	0.086713	SLC16A14
ENSG00000146469	6	153071933	153080900	30	15	66612	1.3611	0.086741	VIP
ENSG00000256206	11	14515329	14541890	91	23	66612	1.3607	0.086804	PSMA1
ENSG00000179869	7	48211055	48687092	2709	109	66612	1.3605	0.086836	ABCA13
ENSG00000260170	15	45879549	45968512	378	43	66612	1.3604	0.086849	RP11-96O20.4
ENSG00000160791	3	46411633	46417697	31	10	66612	1.3604	0.086853	CCR5
ENSG00000137338	6	28249314	28270326	99	26	66612	1.3603	0.086874	PGBD1
ENSG00000136161	13	49063095	49107369	180	39	66612	1.3592	0.087047	RCBTB2
ENSG00000167986	11	61066923	61110068	136	40	66612	1.3586	0.087132	DDB1
ENSG00000146374	6	127439749	127518910	269	26	66612	1.3586	0.087141	RSPO3
ENSG00000239713	22	39436924	39483748	201	34	66612	1.3584	0.087163	APOBEC3G
ENSG00000173581	19	56152428	56164527	39	11	66612	1.3583	0.08718	CCDC106
ENSG00000172680	8	57025501	57026541	3	2	66612	1.3582	0.087196	MOS
ENSG00000204176	10	46955444	46971400	2	1	66612	1.3581	0.087213	SYT15
ENSG00000112238	6	100054606	100063454	29	15	66612	1.3581	0.087215	PRDM13
ENSG00000115339	2	166604101	166651192	161	41	66612	1.3579	0.087254	GALNT3
ENSG00000086730	7	73613982	73644161	96	16	66612	1.3577	0.087281	LAT2
ENSG00000148943	11	27516123	27528320	56	16	66612	1.3576	0.087289	LIN7C
ENSG00000110665	11	2316875	2324279	67	12	66612	1.3574	0.08732	C11orf21
ENSG00000151474	10	13685706	14504141	5297	357	66612	1.3573	0.087342	FRMD4A
ENSG00000180316	6	36210980	36276372	323	62	66612	1.3573	0.087348	PNPLA1
ENSG00000240403	19	55361898	55378662	106	13	66612	1.3572	0.087358	KIR3DL2
ENSG00000073614	12	389295	498620	539	32	66612	1.3567	0.087436	KDM5A
ENSG00000160185	21	43824008	43867791	296	33	66612	1.3565	0.087472	UBASH3A
ENSG00000198218	3	49067140	49131796	140	36	66612	1.3563	0.0875	QRICH1
ENSG00000103196	16	84853590	84954374	802	80	66612	1.3562	0.087515	CRISPLD2
ENSG00000145241	4	68337521	68411324	346	24	66612	1.3555	0.087632	CENPC
ENSG00000163009	2	10281509	10351851	430	56	66612	1.3547	0.087755	C2orf48
ENSG00000172426	6	43612783	43640336	143	23	66612	1.3543	0.087823	RSPH9
ENSG00000137699	11	119981983	120056237	412	48	66612	1.3541	0.087854	TRIM29
ENSG00000148835	10	105127724	105148822	58	22	66612	1.3541	0.087858	TAF5
ENSG00000144476	2	237476430	237491001	53	16	66612	1.354	0.087868	ACKR3
ENSG00000143162	1	167498914	167523004	160	30	66612	1.3536	0.087929	CREG1
ENSG00000131043	20	34824381	34858840	93	38	66612	1.3535	0.08795	AAR2
ENSG00000103126	16	337440	402673	442	44	66612	1.3531	0.088018	AXIN1
ENSG00000219607	6	5085720	5087455	7	2	66612	1.353	0.088033	PPP1R3G
ENSG00000081014	15	51200869	51298097	364	27	66612	1.3529	0.08805	AP4E1
ENSG00000273291	3	42850938	43097363	969	67	66612	1.3524	0.08813	KRBOX1
ENSG00000120057	10	99526508	99531709	20	9	66612	1.3524	0.088131	SFRP5
ENSG00000167910	8	59402737	59412795	50	16	66612	1.3522	0.088155	CYP7A1
ENSG00000112096	6	160090089	160183561	535	47	66612	1.3521	0.088164	SOD2
ENSG00000180573	6	26124373	26139344	88	24	66612	1.352	0.088187	HIST1H2AC
ENSG00000102978	16	57496299	57505922	36	15	66612	1.3514	0.088278	POLR2C
ENSG00000206560	3	15708743	15901278	866	48	66612	1.3512	0.088316	ANKRD28
ENSG00000011454	9	125703112	125867145	570	38	66612	1.3512	0.088323	RABGAP1
ENSG00000076555	12	109554400	109706031	740	61	66612	1.3511	0.088325	ACACB
ENSG00000127838	2	219135115	219211516	288	21	66612	1.3508	0.088375	PNKD
ENSG00000130227	8	21777180	21864096	347	35	66612	1.3494	0.088597	XPO7
ENSG00000135842	1	184759858	184943682	823	72	66612	1.349	0.088669	FAM129A
ENSG00000213246	17	56422539	56430454	37	13	66612	1.3489	0.088688	SUPT4H1
ENSG00000133112	13	45911008	45915505	18	8	66612	1.3479	0.088853	TPT1
ENSG00000116017	19	925781	975939	329	47	66612	1.3474	0.088923	ARID3A
ENSG00000110697	11	67259239	67273734	33	23	66612	1.3473	0.08895	PITPNM1
ENSG00000167632	8	140742586	141468678	3607	260	66612	1.3469	0.089005	TRAPPC9
ENSG00000173917	17	46618256	46623441	23	9	66612	1.3469	0.089005	HOXB2
ENSG00000119004	2	204103663	204163009	209	32	66612	1.3468	0.089023	CYP20A1
ENSG00000105771	19	44235301	44259142	90	21	66612	1.3467	0.089032	SMG9
ENSG00000178307	17	21100593	21117937	68	16	66612	1.3467	0.089034	TMEM11
ENSG00000146587	7	5085452	5109119	154	29	66612	1.3467	0.089042	RBAK
ENSG00000213930	9	34638130	34651032	40	16	66612	1.3466	0.089056	GALT
ENSG00000125740	19	45971253	45978437	30	9	66612	1.3466	0.089058	FOSB
ENSG00000143768	1	226124298	226129189	12	7	66612	1.3465	0.089066	LEFTY2
ENSG00000143367	1	151512781	151556059	151	29	66612	1.3462	0.089119	TUFT1
ENSG00000079156	2	179059208	179264160	955	73	66612	1.3458	0.089187	OSBPL6
ENSG00000175393	11	7949180	7950209	7	3	66612	1.3458	0.089187	OR10A6
ENSG00000179152	3	44379611	44450943	259	30	66612	1.3457	0.089203	TCAIM
ENSG00000070019	12	14765576	14849519	293	40	66612	1.3449	0.08933	GUCY2C
ENSG00000268614	19	7598481	7604945	37	14	66612	1.3447	0.089357	CTD-2207O23.10
ENSG00000214087	17	79648204	79650954	15	4	66612	1.3444	0.089408	ARL16
ENSG00000115271	2	163175350	163228105	113	28	66612	1.3442	0.089439	GCA
ENSG00000070770	16	58191811	58231824	198	24	66612	1.3441	0.08945	CSNK2A2
ENSG00000234127	6	30152232	30181204	228	33	66612	1.3441	0.089455	TRIM26
ENSG00000017797	18	9475007	9538114	323	34	66612	1.3439	0.089487	RALBP1
ENSG00000114450	3	179116990	179169378	231	47	66612	1.3439	0.089495	GNB4
ENSG00000198939	5	178322895	178360213	230	27	66612	1.3438	0.089504	ZFP2
ENSG00000152467	19	58545400	58565999	73	19	66612	1.3437	0.089531	ZSCAN1
ENSG00000167264	16	68021649	68113223	273	33	66612	1.3435	0.089559	DUS2
ENSG00000159197	21	35736323	35743688	34	10	66612	1.3432	0.089604	KCNE2
ENSG00000269633	2	207220463	207220843	1	1	66612	1.3431	0.08962	AC017081.1
ENSG00000170035	2	181831975	181941312	633	27	66612	1.3431	0.089621	UBE2E3
ENSG00000267963	2	241053907	241064304	79	13	66612	1.3428	0.089674	AC013469.1
ENSG00000204482	6	31553901	31556686	18	11	66612	1.3424	0.089735	LST1
ENSG00000184302	14	60975669	60979568	13	6	66612	1.3423	0.08975	SIX6
ENSG00000179922	19	56132108	56135967	12	7	66612	1.3419	0.089816	ZNF784
ENSG00000104866	19	45594654	45651335	254	31	66612	1.3418	0.089834	PPP1R37
ENSG00000164683	8	80676245	80680098	15	8	66612	1.3416	0.089862	HEY1
ENSG00000170473	12	56295197	56326402	100	22	66612	1.3415	0.089882	WIBG
ENSG00000229117	12	56510370	56511727	3	2	66612	1.3414	0.089895	RPL41
ENSG00000127412	7	142605267	142630905	114	18	66612	1.3409	0.089978	TRPV5
ENSG00000158525	7	129984630	130008571	134	23	66612	1.3409	0.089979	CPA5
ENSG00000197785	1	1447531	1470067	149	23	66612	1.3409	0.08998	ATAD3A
ENSG00000225683	6	163586446	163612840	138	26	66612	1.3404	0.090063	AL078585.1
ENSG00000249481	6	44310397	44344904	181	35	66612	1.3403	0.090069	SPATS1
ENSG00000125498	19	55281263	55295774	31	8	66612	1.3403	0.090072	KIR2DL1
ENSG00000100441	14	24898492	24910540	81	15	66612	1.3401	0.090109	KHNYN
ENSG00000173610	4	70454135	70518965	444	34	66612	1.3401	0.090113	UGT2A1
ENSG00000187672	3	55542336	56502391	4727	169	66612	1.3397	0.090165	ERC2
ENSG00000120696	13	41763969	41768702	14	7	66612	1.3397	0.090169	KBTBD7
ENSG00000101577	18	2916992	3013313	497	52	66612	1.3394	0.090223	LPIN2
[truncated: 17,138 more rows]

## Sheet: S6
Table S6: MAGMA pathway analyses of GWAS meta-analysis of Df
VARIABLE	TYPE	NGENES	BETA	BETA_STD	SE	P	FULL_NAME
REACTOME_TRAF6_MEDIATED_IRF7...2	SET	11	0.94231	0.022587	0.21809	7.8183e-06	REACTOME_TRAF6_MEDIATED_IRF7_ACTIVATION_IN_TLR7_8_OR_9_SIGNALING
REACTOME_MELANIN_BIOSYNTHESIS	SET	5	1.7311	0.02798	0.43209	3.0956e-05	REACTOME_MELANIN_BIOSYNTHESIS
REACTOME_P75NTR_RECRUITS_SIG...	SET	12	0.83707	0.020956	0.2238	9.2205e-05	REACTOME_P75NTR_RECRUITS_SIGNALLING_COMPLEXES
REACTOME_N_GLYCAN_TRIMMING_I...	SET	35	0.46163	0.019725	0.12471	0.00010739	REACTOME_N_GLYCAN_TRIMMING_IN_THE_ER_AND_CALNEXIN_CALRETICULIN_CYCLE
REACTOME_NRIF_SIGNALS_CELL_D...	SET	16	0.70717	0.02044	0.19291	0.00012366	REACTOME_NRIF_SIGNALS_CELL_DEATH_FROM_THE_NUCLEUS
REACTOME_TICAM1_TRAF6_DEPEND...	SET	10	0.85668	0.019579	0.23731	0.00015356	REACTOME_TICAM1_TRAF6_DEPENDENT_INDUCTION_OF_TAK1_COMPLEX
REACTOME_SUMOYLATION_OF_DNA_...2	SET	15	0.79064	0.022128	0.22252	0.00019078	REACTOME_SUMOYLATION_OF_DNA_METHYLATION_PROTEINS
GOBP_ECTODERMAL_PLACODE_DEVE...	SET	12	0.83091	0.020801	0.23673	0.00022468	GOBP_ECTODERMAL_PLACODE_DEVELOPMENT
OKUMURA_INFLAMMATORY_RESPONS...	SET	166	0.22959	0.021291	0.065415	0.00022477	OKUMURA_INFLAMMATORY_RESPONSE_LPS
IVANOVA_HEMATOPOIESIS_MATURE...	SET	278	0.17006	0.020348	0.048657	0.0002376	IVANOVA_HEMATOPOIESIS_MATURE_CELL
REACTOME_IRAK2_MEDIATED_ACTI...	SET	9	0.85153	0.018463	0.24456	0.00024957	REACTOME_IRAK2_MEDIATED_ACTIVATION_OF_TAK1_COMPLEX
REACTOME_NF_KB_IS_ACTIVATED_...	SET	12	0.74865	0.018742	0.21626	0.00026883	REACTOME_NF_KB_IS_ACTIVATED_AND_SIGNALS_SURVIVAL
GOBP_PROTON_TRANSPORTING_V_T...	SET	7	0.95646	0.01829	0.27746	0.00028392	GOBP_PROTON_TRANSPORTING_V_TYPE_ATPASE_COMPLEX_ASSEMBLY
REACTOME_TRAF6_MEDIATED_INDU...	SET	15	0.71815	0.020099	0.2088	0.00029213	REACTOME_TRAF6_MEDIATED_INDUCTION_OF_TAK1_COMPLEX_WITHIN_TLR4_COMPLEX
GOBP_THYMOCYTE_APOPTOTIC_PRO...	SET	19	0.59068	0.018604	0.17202	0.00029829	GOBP_THYMOCYTE_APOPTOTIC_PROCESS
REACTOME_IRAK1_RECRUITS_IKK_...	SET	12	0.63431	0.01588	0.1852	0.0003081	REACTOME_IRAK1_RECRUITS_IKK_COMPLEX
GOBP_REGULATION_OF_MONOATOMI...1	SET	10	0.8728	0.019948	0.25606	0.00032719	GOBP_REGULATION_OF_MONOATOMIC_ANION_TRANSMEMBRANE_TRANSPORT
REACTOME_P75NTR_SIGNALS_VIA_...	SET	15	0.68367	0.019134	0.20127	0.00034167	REACTOME_P75NTR_SIGNALS_VIA_NF_KB
GOBP_MEMBRANE_REPOLARIZATION...2	SET	5	1.4039	0.02269	0.41518	0.00036136	GOBP_MEMBRANE_REPOLARIZATION_DURING_ATRIAL_CARDIAC_MUSCLE_CELL_ACTION_POTENTIAL
REACTOME_REGULATION_OF_PTEN_...1	SET	59	0.35471	0.019666	0.10582	0.000402	REACTOME_REGULATION_OF_PTEN_GENE_TRANSCRIPTION
REACTOME_PTEN_REGULATION	SET	134	0.22237	0.018543	0.066373	0.00040449	REACTOME_PTEN_REGULATION
GOBP_EMBRYONIC_SKELETAL_SYST...2	SET	92	0.30977	0.021428	0.09254	0.00040863	GOBP_EMBRYONIC_SKELETAL_SYSTEM_MORPHOGENESIS
SHETH_LIVER_CANCER_VS_TXNIP_...4	SET	268	0.1652	0.019414	0.049771	0.00045217	SHETH_LIVER_CANCER_VS_TXNIP_LOSS_PAM4
WP_LNCRNAMEDIATED_MECHANISMS...	SET	6	0.96469	0.01708	0.29209	0.00047974	WP_LNCRNAMEDIATED_MECHANISMS_OF_THERAPEUTIC_RESISTANCE
REACTOME_TICAM1_RIP1_MEDIATE...	SET	18	0.59866	0.018353	0.18188	0.00049913	REACTOME_TICAM1_RIP1_MEDIATED_IKK_COMPLEX_RECRUITMENT
GOBP_PEPTIDYL_LYSINE_OXIDATI...	SET	5	1.4454	0.023361	0.43928	0.00050127	GOBP_PEPTIDYL_LYSINE_OXIDATION
GOMF_PROTEIN_LYSINE_6_OXIDAS...	SET	5	1.4454	0.023361	0.43928	0.00050127	GOMF_PROTEIN_LYSINE_6_OXIDASE_ACTIVITY
GOBP_FOREBRAIN_REGIONALIZATI...	SET	23	0.64778	0.022445	0.19728	0.00051347	GOBP_FOREBRAIN_REGIONALIZATION
GOBP_DEMETHYLATION	SET	66	0.32124	0.018834	0.098196	0.00053606	GOBP_DEMETHYLATION
REACTOME_TNFR1_INDUCED_NFKAP...	SET	29	0.44494	0.017308	0.13717	0.00059123	REACTOME_TNFR1_INDUCED_NFKAPPAB_SIGNALING_PATHWAY
GOBP_FOREBRAIN_DORSAL_VENTRA...	SET	7	1.1388	0.021777	0.35156	0.00060035	GOBP_FOREBRAIN_DORSAL_VENTRAL_PATTERN_FORMATION
GOCC_PHOTORECEPTOR_OUTER_SEG...1	SET	86	0.28442	0.019025	0.087915	0.00060902	GOCC_PHOTORECEPTOR_OUTER_SEGMENT
IIZUKA_LIVER_CANCER_PROGRESS...5	SET	16	0.62481	0.01806	0.19382	0.00063376	IIZUKA_LIVER_CANCER_PROGRESSION_L0_L1_DN
REACTOME_ER_QUALITY_CONTROL_...	SET	21	0.52376	0.017342	0.16286	0.00065119	REACTOME_ER_QUALITY_CONTROL_COMPARTMENT_ERQC
WILCOX_RESPONSE_TO_PROGESTER...1	SET	56	0.35582	0.019221	0.11104	0.00067788	WILCOX_RESPONSE_TO_PROGESTERONE_DN
WP_IL1_SIGNALING_PATHWAY	SET	51	0.35774	0.018444	0.1122	0.00071663	WP_IL1_SIGNALING_PATHWAY
WP_OVERLAP_BETWEEN_SIGNAL_TR...	SET	52	0.37187	0.019359	0.11674	0.00072373	WP_OVERLAP_BETWEEN_SIGNAL_TRANSDUCTION_PATHWAYS_CONTRIBUTING_TO_LMNA_LAMINOPATHIES
GOBP_EMBRYONIC_SKELETAL_SYST...1	SET	125	0.26333	0.021214	0.082761	0.0007329	GOBP_EMBRYONIC_SKELETAL_SYSTEM_DEVELOPMENT
HANN_RESISTANCE_TO_BCL2_INHI...1	SET	46	0.40279	0.019725	0.12692	0.00075434	HANN_RESISTANCE_TO_BCL2_INHIBITOR_DN
GOBP_MELANOCYTE_DIFFERENTIAT...	SET	24	0.58115	0.020569	0.18413	0.0008007	GOBP_MELANOCYTE_DIFFERENTIATION
REACTOME_IKK_COMPLEX_RECRUIT...	SET	22	0.53617	0.01817	0.17069	0.00084251	REACTOME_IKK_COMPLEX_RECRUITMENT_MEDIATED_BY_RIP1
NIKOLSKY_BREAST_CANCER_20Q11...	SET	31	0.7723	0.03106	0.24628	0.00085831	NIKOLSKY_BREAST_CANCER_20Q11_AMPLICON
ZHENG_RESPONSE_TO_ARSENITE_DN	SET	11	0.79946	0.019163	0.25616	0.00090284	ZHENG_RESPONSE_TO_ARSENITE_DN
GOBP_REGULATION_OF_LEUKOCYTE...3	SET	85	0.26634	0.017712	0.085628	0.00093555	GOBP_REGULATION_OF_LEUKOCYTE_APOPTOTIC_PROCESS
REACTOME_ALPHA_PROTEIN_KINAS...	SET	10	0.70447	0.0161	0.22715	0.00096486	REACTOME_ALPHA_PROTEIN_KINASE_1_SIGNALING_PATHWAY
GOBP_RESPONSE_TO_VITAMIN_A	SET	17	0.60886	0.01814	0.19705	0.0010025	GOBP_RESPONSE_TO_VITAMIN_A
GOBP_SECONDARY_METABOLIC_PRO...	SET	59	0.33438	0.018539	0.1087	0.0010503	GOBP_SECONDARY_METABOLIC_PROCESS
GUTIERREZ_WALDENSTROEMS_MACR...2	SET	10	0.8124	0.018567	0.26545	0.0011067	GUTIERREZ_WALDENSTROEMS_MACROGLOBULINEMIA_1_UP
GOMF_SCAVENGER_RECEPTOR_ACTI...	SET	46	0.38846	0.019023	0.1273	0.00114	GOMF_SCAVENGER_RECEPTOR_ACTIVITY
GOBP_SECONDARY_METABOLITE_BI...	SET	25	0.50894	0.018384	0.1673	0.0011766	GOBP_SECONDARY_METABOLITE_BIOSYNTHETIC_PROCESS
GOBP_ATRIAL_CARDIAC_MUSCLE_C...1	SET	8	0.98582	0.020153	0.32429	0.0011848	GOBP_ATRIAL_CARDIAC_MUSCLE_CELL_MEMBRANE_REPOLARIZATION
REACTOME_REGULATION_OF_PTEN_...2	SET	8	0.79671	0.016287	0.2653	0.0013384	REACTOME_REGULATION_OF_PTEN_LOCALIZATION
REACTOME_COLLAGEN_FORMATION	SET	86	0.28291	0.018923	0.094482	0.0013773	REACTOME_COLLAGEN_FORMATION
GOBP_REGULATION_OF_LYMPHOCYT...2	SET	55	0.31198	0.016702	0.10437	0.0014009	GOBP_REGULATION_OF_LYMPHOCYTE_APOPTOTIC_PROCESS
GOMF_TRANSCRIPTION_COREPRESS...2	SET	42	0.37837	0.017707	0.12675	0.0014191	GOMF_TRANSCRIPTION_COREPRESSOR_BINDING
PETRETTO_BLOOD_PRESSURE_UP	SET	12	0.72314	0.018103	0.2424	0.0014277	PETRETTO_BLOOD_PRESSURE_UP
GOMF_ACYL_COA_OXIDASE_ACTIVI...	SET	7	0.87104	0.016657	0.29259	0.0014574	GOMF_ACYL_COA_OXIDASE_ACTIVITY
GOMF_OXIDOREDUCTASE_ACTIVITY...19	SET	166	0.18845	0.017476	0.063478	0.0014973	GOMF_OXIDOREDUCTASE_ACTIVITY_ACTING_ON_PAIRED_DONORS_WITH_INCORPORATION_OR_REDUCTION_OF_MOLECULAR_OXYGEN
ZHONG_RESPONSE_TO_AZACITIDIN...2	SET	153	0.18912	0.016844	0.063879	0.001537	ZHONG_RESPONSE_TO_AZACITIDINE_AND_TSA_UP
RUAN_RESPONSE_TO_TROGLITAZON...1	SET	16	0.62632	0.018103	0.21156	0.0015375	RUAN_RESPONSE_TO_TROGLITAZONE_DN
REACTOME_CALNEXIN_CALRETICUL...	SET	26	0.43349	0.015968	0.14659	0.0015543	REACTOME_CALNEXIN_CALRETICULIN_CYCLE
GOBP_LYMPHOCYTE_APOPTOTIC_PR...	SET	76	0.26654	0.016765	0.090172	0.0015607	GOBP_LYMPHOCYTE_APOPTOTIC_PROCESS
GOBP_T_CELL_APOPTOTIC_PROCESS	SET	54	0.31932	0.016939	0.10822	0.0015877	GOBP_T_CELL_APOPTOTIC_PROCESS
REACTOME_ASPARAGINE_N_LINKED...	SET	296	0.13075	0.016136	0.044374	0.0016089	REACTOME_ASPARAGINE_N_LINKED_GLYCOSYLATION
JAZAG_TGFB1_SIGNALING_UP	SET	98	0.22885	0.016336	0.078742	0.0018308	JAZAG_TGFB1_SIGNALING_UP
GOBP_SPHINGOLIPID_TRANSLOCAT...	SET	4	1.0626	0.015362	0.36617	0.0018565	GOBP_SPHINGOLIPID_TRANSLOCATION
REACTOME_PREDNISONE_ADME	SET	9	0.70185	0.015218	0.24242	0.0018973	REACTOME_PREDNISONE_ADME
PETROVA_PROX1_TARGETS_DN	SET	55	0.3377	0.018079	0.11666	0.0019001	PETROVA_PROX1_TARGETS_DN
REACTOME_ACTIVATION_OF_ANTER...	SET	82	0.25519	0.01667	0.088243	0.0019166	REACTOME_ACTIVATION_OF_ANTERIOR_HOX_GENES_IN_HINDBRAIN_DEVELOPMENT_DURING_EARLY_EMBRYOGENESIS
GOBP_LEUKOCYTE_APOPTOTIC_PRO...	SET	112	0.21613	0.016487	0.075112	0.0020068	GOBP_LEUKOCYTE_APOPTOTIC_PROCESS
GOMF_OXIDOREDUCTASE_ACTIVITY...37	SET	14	0.72984	0.019734	0.25435	0.0020582	GOMF_OXIDOREDUCTASE_ACTIVITY_ACTING_ON_THE_CH_NH2_GROUP_OF_DONORS_OXYGEN_AS_ACCEPTOR
GOMF_NATURAL_KILLER_CELL_LEC...	SET	8	0.96007	0.019627	0.33498	0.0020803	GOMF_NATURAL_KILLER_CELL_LECTIN_LIKE_RECEPTOR_BINDING
REACTOME_CHAPERONE_MEDIATED_...	SET	20	0.49114	0.01587	0.17172	0.00212	REACTOME_CHAPERONE_MEDIATED_AUTOPHAGY
KANNAN_TP53_TARGETS_UP	SET	57	0.28601	0.015587	0.10006	0.0021311	KANNAN_TP53_TARGETS_UP
ELVIDGE_HYPOXIA_UP	SET	166	0.19472	0.018058	0.068128	0.0021327	ELVIDGE_HYPOXIA_UP
GOBP_MICROTUBULE_ANCHORING_A...	SET	13	0.53647	0.013978	0.18781	0.0021445	GOBP_MICROTUBULE_ANCHORING_AT_MICROTUBULE_ORGANIZING_CENTER
REACTOME_ESTROGEN_DEPENDENT_...1	SET	111	0.22401	0.017012	0.078503	0.0021642	REACTOME_ESTROGEN_DEPENDENT_GENE_EXPRESSION
GOBP_CERAMIDE_TRANSPORT	SET	16	0.49788	0.014391	0.17501	0.002224	GOBP_CERAMIDE_TRANSPORT
REACTOME_JNK_C_JUN_KINASES_P...	SET	19	0.50967	0.016052	0.17928	0.0022384	REACTOME_JNK_C_JUN_KINASES_PHOSPHORYLATION_AND_ACTIVATION_MEDIATED_BY_ACTIVATED_HUMAN_TAK1
REACTOME_JOSEPHIN_DOMAIN_DUBS	SET	11	0.51707	0.012394	0.18198	0.0022491	REACTOME_JOSEPHIN_DOMAIN_DUBS
JI_RESPONSE_TO_FSH_DN	SET	50	0.32627	0.016657	0.115	0.0022782	JI_RESPONSE_TO_FSH_DN
GOBP_VACUOLAR_PROTON_TRANSPO...	SET	5	0.86121	0.013919	0.30386	0.0022996	GOBP_VACUOLAR_PROTON_TRANSPORTING_V_TYPE_ATPASE_COMPLEX_ASSEMBLY
REACTOME_REGULATION_OF_TP53_...1	SET	152	0.1741	0.015455	0.061505	0.002325	REACTOME_REGULATION_OF_TP53_ACTIVITY
GOMF_EXTRACELLULAR_MATRIX_ST...3	SET	39	0.3952	0.017823	0.14026	0.0024219	GOMF_EXTRACELLULAR_MATRIX_STRUCTURAL_CONSTITUENT_CONFERRING_TENSILE_STRENGTH
RAMPON_ENRICHED_LEARNING_ENV...3	SET	20	0.52568	0.016986	0.18686	0.0024556	RAMPON_ENRICHED_LEARNING_ENVIRONMENT_LATE_UP
GOBP_KIDNEY_EPITHELIUM_DEVEL...	SET	138	0.20747	0.017556	0.073864	0.0024885	GOBP_KIDNEY_EPITHELIUM_DEVELOPMENT
GOBP_FACE_MORPHOGENESIS	SET	30	0.45182	0.017876	0.16131	0.0025506	GOBP_FACE_MORPHOGENESIS
GOBP_INOSITOL_TRISPHOSPHATE_...2	SET	12	0.7327	0.018343	0.26182	0.00257	GOBP_INOSITOL_TRISPHOSPHATE_METABOLIC_PROCESS
GOBP_HEAD_MORPHOGENESIS	SET	35	0.41496	0.017731	0.14844	0.002594	GOBP_HEAD_MORPHOGENESIS
GOBP_DISACCHARIDE_METABOLIC_...	SET	12	0.67818	0.016978	0.24271	0.0026042	GOBP_DISACCHARIDE_METABOLIC_PROCESS
REACTOME_BETA_OXIDATION_OF_P...	SET	9	0.70901	0.015373	0.25429	0.0026529	REACTOME_BETA_OXIDATION_OF_PRISTANOYL_COA
ABE_INNER_EAR	SET	41	0.34475	0.015941	0.12386	0.0026925	ABE_INNER_EAR
GOBP_NEGATIVE_REGULATION_OF_...375	SET	35	0.37131	0.015866	0.13341	0.0026931	GOBP_NEGATIVE_REGULATION_OF_LYMPHOCYTE_APOPTOTIC_PROCESS
REACTOME_PINK1_PRKN_MEDIATED...	SET	22	0.4294	0.014551	0.15434	0.0027031	REACTOME_PINK1_PRKN_MEDIATED_MITOPHAGY
GOBP_PROTEIN_OXIDATION	SET	14	0.63476	0.017163	0.22831	0.002719	GOBP_PROTEIN_OXIDATION
GOCC_CULLIN_RING_UBIQUITIN_L...	SET	168	0.16808	0.015679	0.060469	0.0027244	GOCC_CULLIN_RING_UBIQUITIN_LIGASE_COMPLEX
GOMF_CARGO_RECEPTOR_ACTIVITY	SET	80	0.26104	0.016843	0.094235	0.0028053	GOMF_CARGO_RECEPTOR_ACTIVITY
RODRIGUES_DCC_TARGETS_DN	SET	113	0.21562	0.016521	0.077902	0.0028244	RODRIGUES_DCC_TARGETS_DN
ONDER_CDH1_TARGETS_2_UP	SET	235	0.16099	0.017731	0.058246	0.0028575	ONDER_CDH1_TARGETS_2_UP
HOSHIDA_LIVER_CANCER_SUBCLAS...2	SET	109	0.20533	0.015453	0.074394	0.0028926	HOSHIDA_LIVER_CANCER_SUBCLASS_S2
GOCC_CUL4_RING_E3_UBIQUITIN_...	SET	30	0.41216	0.016307	0.14935	0.002895	GOCC_CUL4_RING_E3_UBIQUITIN_LIGASE_COMPLEX
GOMF_SPHINGOLIPID_TRANSPORTE...	SET	16	0.52807	0.015264	0.19141	0.0029027	GOMF_SPHINGOLIPID_TRANSPORTER_ACTIVITY
REACTOME_SUMOYLATION_OF_TRAN...1	SET	42	0.33659	0.015752	0.12203	0.0029092	REACTOME_SUMOYLATION_OF_TRANSCRIPTION_COFACTORS
MEBARKI_HCC_PROGENITOR_WNT_U...3	SET	40	0.3919	0.017899	0.14216	0.0029221	MEBARKI_HCC_PROGENITOR_WNT_UP_CTNNB1_DEPENDENT_BLOCKED_BY_FZD8CRD
PETROVA_ENDOTHELIUM_LYMPHATI...1	SET	156	0.18924	0.017017	0.068662	0.002928	PETROVA_ENDOTHELIUM_LYMPHATIC_VS_BLOOD_DN
REACTOME_PROCESSING_OF_DNA_D...	SET	76	0.24641	0.015498	0.089406	0.0029281	REACTOME_PROCESSING_OF_DNA_DOUBLE_STRAND_BREAK_ENDS
DING_LUNG_CANCER_MUTATED_SIG...	SET	24	0.47692	0.01688	0.17378	0.0030349	DING_LUNG_CANCER_MUTATED_SIGNIFICANTLY
GOBP_SENSORY_ORGAN_DEVELOPME...	SET	557	0.10202	0.017151	0.037176	0.003035	GOBP_SENSORY_ORGAN_DEVELOPMENT
REACTOME_SMAD2_SMAD3_SMAD4_H...	SET	36	0.34271	0.014851	0.1252	0.0031	REACTOME_SMAD2_SMAD3_SMAD4_HETEROTRIMER_REGULATES_TRANSCRIPTION
GOBP_CELLULAR_RESPONSE_TO_CO...3	SET	25	0.46062	0.016639	0.16856	0.0031446	GOBP_CELLULAR_RESPONSE_TO_COPPER_ION
GOBP_DEVELOPMENTAL_PIGMENTAT...	SET	44	0.3615	0.017315	0.13285	0.0032559	GOBP_DEVELOPMENTAL_PIGMENTATION
WP_CHROMOSOMAL_AND_MICROSATE...	SET	72	0.26478	0.016211	0.097581	0.003333	WP_CHROMOSOMAL_AND_MICROSATELLITE_INSTABILITY_IN_COLORECTAL_CANCER
GOCC_CUL4A_RING_E3_UBIQUITIN...	SET	12	0.60649	0.015183	0.22356	0.003338	GOCC_CUL4A_RING_E3_UBIQUITIN_LIGASE_COMPLEX
GOMF_DEMETHYLASE_ACTIVITY	SET	34	0.32333	0.013617	0.11931	0.0033674	GOMF_DEMETHYLASE_ACTIVITY
SESTO_RESPONSE_TO_UV_C8	SET	67	0.28807	0.017016	0.1064	0.0033936	SESTO_RESPONSE_TO_UV_C8
HUTTMANN_B_CLL_POOR_SURVIVAL...1	SET	56	0.30104	0.016262	0.1112	0.0033969	HUTTMANN_B_CLL_POOR_SURVIVAL_DN
YAGUE_PRETUMOR_DRUG_RESISTAN...2	SET	7	0.79778	0.015256	0.29475	0.0034014	YAGUE_PRETUMOR_DRUG_RESISTANCE_UP
GOMF_BIOTIN_BINDING	SET	5	1.1597	0.018744	0.42932	0.0034573	GOMF_BIOTIN_BINDING
GOBP_NEGATIVE_REGULATION_OF_...350	SET	53	0.29859	0.015693	0.11057	0.003466	GOBP_NEGATIVE_REGULATION_OF_LEUKOCYTE_APOPTOTIC_PROCESS
BENPORATH_EED_TARGETS	SET	951	0.080815	0.017563	0.029932	0.0034703	BENPORATH_EED_TARGETS
REACTOME_MAPK1_ERK2_ACTIVATI...	SET	9	0.82262	0.017836	0.30487	0.0034884	REACTOME_MAPK1_ERK2_ACTIVATION
GOBP_SENSORY_ORGAN_MORPHOGEN...	SET	262	0.14478	0.016825	0.053767	0.0035463	GOBP_SENSORY_ORGAN_MORPHOGENESIS
GOCC_SEX_CHROMATIN	SET	4	1.0065	0.014551	0.37439	0.0035932	GOCC_SEX_CHROMATIN
GOCC_ARP2_3_PROTEIN_COMPLEX	SET	9	0.64641	0.014016	0.24103	0.0036642	GOCC_ARP2_3_PROTEIN_COMPLEX
GOBP_EMBRYONIC_MORPHOGENESIS	SET	591	0.09528	0.016484	0.035558	0.0036892	GOBP_EMBRYONIC_MORPHOGENESIS
WP_NONSMALL_CELL_LUNG_CANCER	SET	70	0.26755	0.016153	0.099981	0.0037282	WP_NONSMALL_CELL_LUNG_CANCER
ABE_VEGFA_TARGETS_2HR	SET	32	0.39595	0.016178	0.14801	0.0037377	ABE_VEGFA_TARGETS_2HR
REACTOME_TRANSCRIPTIONAL_REG...9	SET	346	0.11372	0.015153	0.042652	0.0038384	REACTOME_TRANSCRIPTIONAL_REGULATION_BY_TP53
CHEBOTAEV_GR_TARGETS_UP	SET	76	0.25563	0.016079	0.096169	0.0039318	CHEBOTAEV_GR_TARGETS_UP
GOBP_PIGMENT_BIOSYNTHETIC_PR...	SET	52	0.28011	0.014582	0.10542	0.0039447	GOBP_PIGMENT_BIOSYNTHETIC_PROCESS
GOBP_RESPONSE_TO_STEROL_DEPL...	SET	18	0.51365	0.015747	0.19376	0.0040168	GOBP_RESPONSE_TO_STEROL_DEPLETION
TURJANSKI_MAPK11_TARGETS	SET	4	1.2403	0.017931	0.46806	0.0040291	TURJANSKI_MAPK11_TARGETS
KEGG_NON_SMALL_CELL_LUNG_CAN...	SET	52	0.30013	0.015625	0.11347	0.0040865	KEGG_NON_SMALL_CELL_LUNG_CANCER
GOBP_REGULATION_OF_MONOATOMI...2	SET	18	0.48126	0.014753	0.18198	0.0040935	GOBP_REGULATION_OF_MONOATOMIC_ANION_TRANSPORT
REACTOME_POST_TRANSLATIONAL_...2	SET	1315	0.058906	0.014902	0.022293	0.0041207	REACTOME_POST_TRANSLATIONAL_PROTEIN_MODIFICATION
REACTOME_COLLAGEN_BIOSYNTHES...	SET	63	0.28257	0.016187	0.10708	0.0041614	REACTOME_COLLAGEN_BIOSYNTHESIS_AND_MODIFYING_ENZYMES
ZIRN_TRETINOIN_RESPONSE_WT1_...2	SET	23	0.47616	0.016498	0.18048	0.0041694	ZIRN_TRETINOIN_RESPONSE_WT1_UP
HADDAD_T_LYMPHOCYTE_AND_NK_P...2	SET	75	0.26017	0.016256	0.098639	0.0041782	HADDAD_T_LYMPHOCYTE_AND_NK_PROGENITOR_UP
GOBP_BLEB_ASSEMBLY	SET	11	0.67761	0.016242	0.25755	0.0042607	GOBP_BLEB_ASSEMBLY
GOCC_PRC1_COMPLEX	SET	15	0.56049	0.015687	0.21343	0.0043221	GOCC_PRC1_COMPLEX
REACTOME_MITOPHAGY	SET	28	0.35965	0.013748	0.13737	0.0044251	REACTOME_MITOPHAGY
GYORFFY_MITOXANTRONE_RESISTA...	SET	32	0.4193	0.017133	0.16044	0.0044844	GYORFFY_MITOXANTRONE_RESISTANCE
GOBP_POSITIVE_REGULATION_OF_...590	SET	15	0.58786	0.016453	0.22526	0.0045346	GOBP_POSITIVE_REGULATION_OF_NUCLEAR_TRANSCRIBED_MRNA_CATABOLIC_PROCESS_DEADENYLATION_DEPENDENT_DECAY
GOBP_POSITIVE_REGULATION_OF_...638	SET	9	0.85433	0.018524	0.32804	0.0046058	GOBP_POSITIVE_REGULATION_OF_PLATELET_ACTIVATION
GOBP_APPENDAGE_DEVELOPMENT	SET	178	0.16132	0.015486	0.062031	0.0046565	GOBP_APPENDAGE_DEVELOPMENT
REACTOME_SIGNALING_BY_FGFR2_...1	SET	19	0.45073	0.014196	0.17405	0.0048079	REACTOME_SIGNALING_BY_FGFR2_IIIA_TM
GOBP_NEGATIVE_REGULATION_OF_...444	SET	16	0.52484	0.01517	0.2028	0.0048313	GOBP_NEGATIVE_REGULATION_OF_MYOTUBE_DIFFERENTIATION
REACTOME_OXIDATIVE_STRESS_IN...	SET	87	0.22622	0.015219	0.087437	0.0048415	REACTOME_OXIDATIVE_STRESS_INDUCED_SENESCENCE
GOBP_REGULATION_OF_CANONICAL...	SET	234	0.14343	0.015763	0.055545	0.0049126	GOBP_REGULATION_OF_CANONICAL_WNT_SIGNALING_PATHWAY
GOBP_POSITIVE_REGULATION_OF_...844	SET	55	0.26607	0.014244	0.10305	0.0049167	GOBP_POSITIVE_REGULATION_OF_TYPE_I_INTERFERON_PRODUCTION
GOBP_PIGMENT_CELL_DIFFERENTI...	SET	34	0.3999	0.016842	0.15498	0.0049391	GOBP_PIGMENT_CELL_DIFFERENTIATION
GOBP_EMBRYONIC_CRANIAL_SKELE...	SET	43	0.33556	0.015889	0.13008	0.0049496	GOBP_EMBRYONIC_CRANIAL_SKELETON_MORPHOGENESIS
GOBP_ENDODERM_DEVELOPMENT	SET	78	0.25304	0.016123	0.098119	0.0049588	GOBP_ENDODERM_DEVELOPMENT
BIOCARTA_VOBESITY_PATHWAY	SET	8	0.83568	0.017084	0.32414	0.00497	BIOCARTA_VOBESITY_PATHWAY
KAYO_AGING_MUSCLE_UP	SET	212	0.13947	0.014599	0.054105	0.0049761	KAYO_AGING_MUSCLE_UP
GOBP_G_QUADRUPLEX_DNA_UNWIND...	SET	7	0.70046	0.013395	0.2721	0.0050262	GOBP_G_QUADRUPLEX_DNA_UNWINDING
REACTOME_HOMOLOGY_DIRECTED_R...	SET	116	0.18188	0.014118	0.070748	0.0050771	REACTOME_HOMOLOGY_DIRECTED_REPAIR
REACTOME_REGULATION_OF_BACH1...	SET	11	0.5096	0.012215	0.19866	0.0051607	REACTOME_REGULATION_OF_BACH1_ACTIVITY
GOBP_HAIR_FOLLICLE_PLACODE_F...	SET	4	0.91403	0.013214	0.35665	0.0051951	GOBP_HAIR_FOLLICLE_PLACODE_FORMATION
GOBP_REGULATION_OF_LYSOSOMAL...1	SET	26	0.36431	0.01342	0.1424	0.0052608	GOBP_REGULATION_OF_LYSOSOMAL_LUMEN_PH
GOBP_CRANIAL_SKELETAL_SYSTEM...	SET	69	0.25815	0.015474	0.10095	0.0052815	GOBP_CRANIAL_SKELETAL_SYSTEM_DEVELOPMENT
GOBP_ENDOLYSOSOMAL_TOLL_LIKE...	SET	34	0.37506	0.015796	0.14697	0.0053608	GOBP_ENDOLYSOSOMAL_TOLL_LIKE_RECEPTOR_SIGNALING_PATHWAY
BOSCO_TH1_CYTOTOXIC_MODULE	SET	111	0.21622	0.01642	0.084852	0.005419	BOSCO_TH1_CYTOTOXIC_MODULE
GOBP_MOTOR_NEURON_APOPTOTIC_...	SET	20	0.44566	0.014401	0.17518	0.0054839	GOBP_MOTOR_NEURON_APOPTOTIC_PROCESS
REACTOME_REGULATION_OF_NF_KA...	SET	17	0.39282	0.011703	0.15491	0.0056142	REACTOME_REGULATION_OF_NF_KAPPA_B_SIGNALING
GOMF_IRON_ION_BINDING	SET	140	0.17975	0.015319	0.070923	0.0056348	GOMF_IRON_ION_BINDING
GOBP_PROTON_TRANSPORTING_TWO...	SET	15	0.4885	0.013672	0.19284	0.0056552	GOBP_PROTON_TRANSPORTING_TWO_SECTOR_ATPASE_COMPLEX_ASSEMBLY
REACTOME_PTK6_REGULATES_RTKS...	SET	9	0.62262	0.0135	0.2458	0.0056586	REACTOME_PTK6_REGULATES_RTKS_AND_THEIR_EFFECTORS_AKT1_AND_DOK1
GOBP_VITAMIN_D_RECEPTOR_SIGN...	SET	12	0.58459	0.014635	0.23081	0.0056623	GOBP_VITAMIN_D_RECEPTOR_SIGNALING_PATHWAY
GOBP_RRNA_BASE_METHYLATION	SET	8	0.78854	0.01612	0.31234	0.0057956	GOBP_RRNA_BASE_METHYLATION
WP_EICOSANOID_METABOLISM_VIA...3	SET	28	0.41915	0.016022	0.16607	0.0058066	WP_EICOSANOID_METABOLISM_VIA_LIPOOXYGENASES_LOX
GOBP_POSITIVE_REGULATION_OF_...76	SET	8	0.72084	0.014736	0.28595	0.0058582	GOBP_POSITIVE_REGULATION_OF_B_CELL_RECEPTOR_SIGNALING_PATHWAY
GOBP_DNA_DEALKYLATION	SET	37	0.34421	0.015121	0.1367	0.0059068	GOBP_DNA_DEALKYLATION
WP_ZINC_HOMEOSTASIS	SET	36	0.3401	0.014738	0.13527	0.0059686	WP_ZINC_HOMEOSTASIS
GOBP_AXONAL_FASCICULATION	SET	21	0.47882	0.015854	0.19092	0.006076	GOBP_AXONAL_FASCICULATION
NAKAMURA_TUMOR_ZONE_PERIPHER...2	SET	261	0.12488	0.014485	0.049855	0.0061277	NAKAMURA_TUMOR_ZONE_PERIPHERAL_VS_CENTRAL_UP
VERHAAK_AML_WITH_NPM1_MUTATE...1	SET	235	0.14008	0.015428	0.05603	0.0062113	VERHAAK_AML_WITH_NPM1_MUTATED_DN
REACTOME_FLT3_SIGNALING_BY_C...	SET	7	0.69738	0.013336	0.27917	0.0062485	REACTOME_FLT3_SIGNALING_BY_CBL_MUTANTS
GOBP_RESPONSE_TO_INTERLEUKIN...7	SET	6	0.85853	0.0152	0.3442	0.0063148	GOBP_RESPONSE_TO_INTERLEUKIN_3
SIG_IL4RECEPTOR_IN_B_LYPHOCY...	SET	27	0.38448	0.014432	0.15422	0.0063378	SIG_IL4RECEPTOR_IN_B_LYPHOCYTES
GOMF_WD40_REPEAT_DOMAIN_BIND...	SET	4	0.91144	0.013176	0.3662	0.0064113	GOMF_WD40_REPEAT_DOMAIN_BINDING
GOCC_MIDBODY	SET	197	0.13562	0.01369	0.054507	0.006424	GOCC_MIDBODY
GOBP_HISTONE_H3_K36_METHYLAT...	SET	6	0.95533	0.016914	0.38401	0.0064312	GOBP_HISTONE_H3_K36_METHYLATION
MARTIN_VIRAL_GPCR_SIGNALING_...2	SET	81	0.2175	0.014121	0.087579	0.0065109	MARTIN_VIRAL_GPCR_SIGNALING_UP
WP_PYRIMIDINE_METABOLISM	SET	80	0.21317	0.013755	0.085908	0.0065477	WP_PYRIMIDINE_METABOLISM
REACTOME_NEGATIVE_REGULATION...4	SET	28	0.37838	0.014464	0.15252	0.0065589	REACTOME_NEGATIVE_REGULATION_OF_FGFR3_SIGNALING
KOBAYASHI_EGFR_SIGNALING_6HR...2	SET	7	0.7509	0.01436	0.30273	0.0065658	KOBAYASHI_EGFR_SIGNALING_6HR_UP
GOBP_PROTEASOMAL_PROTEIN_CAT...	SET	482	0.085949	0.013468	0.034653	0.0065693	GOBP_PROTEASOMAL_PROTEIN_CATABOLIC_PROCESS
GOBP_ADIPOSE_TISSUE_DEVELOPM...	SET	51	0.28986	0.014944	0.11688	0.0065737	GOBP_ADIPOSE_TISSUE_DEVELOPMENT
REACTOME_ABORTIVE_ELONGATION...	SET	22	0.38592	0.013078	0.15577	0.0066198	REACTOME_ABORTIVE_ELONGATION_OF_HIV_1_TRANSCRIPT_IN_THE_ABSENCE_OF_TAT
REACTOME_DNA_REPAIR	SET	302	0.10851	0.013524	0.043801	0.0066218	REACTOME_DNA_REPAIR
GOBP_ANTIGEN_RECEPTOR_MEDIAT...	SET	170	0.15466	0.014512	0.062466	0.0066505	GOBP_ANTIGEN_RECEPTOR_MEDIATED_SIGNALING_PATHWAY
GOBP_NEPHRON_EPITHELIUM_DEVE...	SET	108	0.20394	0.015278	0.082492	0.0067189	GOBP_NEPHRON_EPITHELIUM_DEVELOPMENT
BRACHAT_RESPONSE_TO_CISPLATIN	SET	20	0.45883	0.014826	0.18572	0.0067506	BRACHAT_RESPONSE_TO_CISPLATIN
GOBP_STEM_CELL_PROLIFERATION	SET	106	0.20359	0.015111	0.082498	0.0068021	GOBP_STEM_CELL_PROLIFERATION
GOCC_CUL4B_RING_E3_UBIQUITIN...	SET	4	1.0125	0.014637	0.41059	0.006837	GOCC_CUL4B_RING_E3_UBIQUITIN_LIGASE_COMPLEX
GOBP_CRANIAL_NERVE_DEVELOPME...	SET	59	0.28932	0.016041	0.11735	0.0068468	GOBP_CRANIAL_NERVE_DEVELOPMENT
REACTOME_REGULATION_OF_TP53_...6	SET	37	0.31045	0.013638	0.12603	0.006886	REACTOME_REGULATION_OF_TP53_EXPRESSION_AND_DEGRADATION
GOBP_REGULATION_OF_CHLORIDE_...	SET	7	0.58714	0.011228	0.23847	0.0069118	GOBP_REGULATION_OF_CHLORIDE_TRANSPORT
ELVIDGE_HIF2A_TARGETS_UP	SET	6	1.058	0.018731	0.42977	0.006919	ELVIDGE_HIF2A_TARGETS_UP
ELVIDGE_HYPOXIA_BY_DMOG_UP	SET	129	0.19387	0.015864	0.078759	0.0069212	ELVIDGE_HYPOXIA_BY_DMOG_UP
NABA_COLLAGENS	SET	41	0.33679	0.015573	0.13698	0.0069758	NABA_COLLAGENS
REACTOME_COLLAGEN_CHAIN_TRIM...	SET	41	0.33679	0.015573	0.13698	0.0069758	REACTOME_COLLAGEN_CHAIN_TRIMERIZATION
GOMF_OXIDOREDUCTASE_ACTIVITY...36	SET	17	0.55856	0.016641	0.22761	0.0070669	GOMF_OXIDOREDUCTASE_ACTIVITY_ACTING_ON_THE_CH_NH2_GROUP_OF_DONORS
SHIN_B_CELL_LYMPHOMA_CLUSTER...2	SET	31	0.35697	0.014357	0.14546	0.0070677	SHIN_B_CELL_LYMPHOMA_CLUSTER_2
GOBP_POSITIVE_REGULATION_OF_...583	SET	17	0.47243	0.014075	0.19271	0.0071169	GOBP_POSITIVE_REGULATION_OF_NLRP3_INFLAMMASOME_COMPLEX_ASSEMBLY
RAMASWAMY_METASTASIS_DN	SET	52	0.27597	0.014366	0.11272	0.0071834	RAMASWAMY_METASTASIS_DN
GOBP_NEGATIVE_REGULATION_OF_...171	SET	13	0.62068	0.016172	0.2538	0.0072357	GOBP_NEGATIVE_REGULATION_OF_CYTOSOLIC_CALCIUM_ION_CONCENTRATION
GOBP_PHENYLPROPANOID_METABOL...	SET	8	0.66856	0.013667	0.27359	0.0072742	GOBP_PHENYLPROPANOID_METABOLIC_PROCESS
REACTOME_G_BETA_GAMMA_SIGNAL...2	SET	24	0.39939	0.014136	0.16364	0.0073332	REACTOME_G_BETA_GAMMA_SIGNALLING_THROUGH_PI3KGAMMA
REACTOME_TRANSCRIPTIONAL_REG...5	SET	116	0.17552	0.013625	0.071985	0.0073824	REACTOME_TRANSCRIPTIONAL_REGULATION_BY_RUNX2
REACTOME_RUNX2_REGULATES_OST...	SET	22	0.47897	0.016231	0.19647	0.0073915	REACTOME_RUNX2_REGULATES_OSTEOBLAST_DIFFERENTIATION
REACTOME_PEXOPHAGY	SET	11	0.57795	0.013853	0.23708	0.0073939	REACTOME_PEXOPHAGY
REACTOME_SARS_COV_INFECTIONS	SET	394	0.097106	0.01379	0.039837	0.0073978	REACTOME_SARS_COV_INFECTIONS
GOBP_TELENCEPHALON_REGIONALI...	SET	13	0.6592	0.017176	0.27061	0.0074306	GOBP_TELENCEPHALON_REGIONALIZATION
GOMF_OXIDOREDUCTASE_ACTIVITY...34	SET	10	0.54172	0.012381	0.22261	0.0074818	GOMF_OXIDOREDUCTASE_ACTIVITY_ACTING_ON_THE_CH_CH_GROUP_OF_DONORS_OXYGEN_AS_ACCEPTOR
GOBP_CELLULAR_RESPONSE_TO_ST...4	SET	16	0.49173	0.014213	0.20216	0.0075048	GOBP_CELLULAR_RESPONSE_TO_STEROL_DEPLETION
PHONG_TNF_RESPONSE_VIA_P38_P...	SET	163	0.17108	0.015722	0.070363	0.0075263	PHONG_TNF_RESPONSE_VIA_P38_PARTIAL
GOMF_TRANSCRIPTION_COREGULAT...2	SET	106	0.1949	0.014466	0.080253	0.007584	GOMF_TRANSCRIPTION_COREGULATOR_BINDING
GOBP_RESPONSE_TO_LECTIN	SET	20	0.44926	0.014517	0.18514	0.0076255	GOBP_RESPONSE_TO_LECTIN
CHASSOT_SKIN_WOUND	SET	9	0.71986	0.015608	0.29673	0.0076391	CHASSOT_SKIN_WOUND
REACTOME_ERYTHROPOIETIN_ACTI...2	SET	7	0.83618	0.01599	0.34491	0.0076725	REACTOME_ERYTHROPOIETIN_ACTIVATES_PHOSPHOLIPASE_C_GAMMA_PLCG
GOBP_RENAL_TUBULE_DEVELOPMENT	SET	93	0.2174	0.015119	0.08973	0.0077042	GOBP_RENAL_TUBULE_DEVELOPMENT
GOBP_DENTINOGENESIS	SET	7	0.82494	0.015775	0.34057	0.0077181	GOBP_DENTINOGENESIS
IKEDA_MIR1_TARGETS_UP	SET	53	0.26667	0.014015	0.11018	0.0077603	IKEDA_MIR1_TARGETS_UP
REACTOME_ACTIVATED_NOTCH1_TR...	SET	31	0.33314	0.013398	0.13775	0.0077985	REACTOME_ACTIVATED_NOTCH1_TRANSMITS_SIGNAL_TO_THE_NUCLEUS
JIANG_HYPOXIA_CANCER	SET	57	0.24899	0.013569	0.10297	0.0078051	JIANG_HYPOXIA_CANCER
WP_MIR124_PREDICTED_INTERACT...	SET	6	0.76999	0.013633	0.31843	0.0078067	WP_MIR124_PREDICTED_INTERACTIONS_WITH_CELL_CYCLE_AND_DIFFERENTIATION
GOBP_INOSITOL_TRISPHOSPHATE_...1	SET	8	0.75181	0.015369	0.31189	0.0079714	GOBP_INOSITOL_TRISPHOSPHATE_BIOSYNTHETIC_PROCESS
GOBP_MITOCHONDRIAL_DNA_REPLI...	SET	14	0.42856	0.011588	0.17798	0.0080256	GOBP_MITOCHONDRIAL_DNA_REPLICATION
GOBP_NEGATIVE_REGULATION_OF_...671	SET	139	0.17695	0.015027	0.073529	0.0080562	GOBP_NEGATIVE_REGULATION_OF_TRANSMEMBRANE_RECEPTOR_PROTEIN_SERINE_THREONINE_KINASE_SIGNALING_PATHWAY
GOBP_RESPONSE_TO_ERYTHROPOIE...	SET	6	0.78933	0.013975	0.32805	0.0080664	GOBP_RESPONSE_TO_ERYTHROPOIETIN
REACTOME_CROSSLINKING_OF_COL...	SET	16	0.57414	0.016595	0.23873	0.0080919	REACTOME_CROSSLINKING_OF_COLLAGEN_FIBRILS
WP_IMATINIB_AND_CHRONIC_MYEL...	SET	19	0.46427	0.014622	0.19313	0.008116	WP_IMATINIB_AND_CHRONIC_MYELOID_LEUKEMIA
GOBP_PROTEIN_DEMETHYLATION	SET	24	0.36006	0.012744	0.14995	0.0081743	GOBP_PROTEIN_DEMETHYLATION
GOMF_SEQUENCE_SPECIFIC_MRNA_...	SET	12	0.51507	0.012895	0.21486	0.0082657	GOMF_SEQUENCE_SPECIFIC_MRNA_BINDING
GOBP_REGULATION_OF_CARBOHYDR...1	SET	93	0.20277	0.014101	0.084594	0.0082716	GOBP_REGULATION_OF_CARBOHYDRATE_BIOSYNTHETIC_PROCESS
KRIGE_RESPONSE_TO_TOSEDOSTAT...4	SET	853	0.066601	0.013745	0.02779	0.0082786	KRIGE_RESPONSE_TO_TOSEDOSTAT_6HR_UP
REACTOME_DECTIN_2_FAMILY	SET	26	0.4388	0.016164	0.18346	0.0083869	REACTOME_DECTIN_2_FAMILY
REACTOME_ACTIVATED_NTRK2_SIG...1	SET	6	0.7933	0.014045	0.33167	0.0083875	REACTOME_ACTIVATED_NTRK2_SIGNALS_THROUGH_CDK5
GOBP_POSITIVE_REGULATION_OF_...675	SET	8	0.74829	0.015297	0.31294	0.0084037	GOBP_POSITIVE_REGULATION_OF_PROTEIN_LOCALIZATION_TO_EARLY_ENDOSOME
GOCC_CASPASE_COMPLEX	SET	10	0.53156	0.012149	0.22232	0.0084068	GOCC_CASPASE_COMPLEX
GOBP_BODY_MORPHOGENESIS	SET	46	0.30489	0.014931	0.12765	0.0084634	GOBP_BODY_MORPHOGENESIS
YAO_TEMPORAL_RESPONSE_TO_PRO...15	SET	74	0.23821	0.014785	0.099878	0.0085444	YAO_TEMPORAL_RESPONSE_TO_PROGESTERONE_CLUSTER_6
GOBP_REGULATION_OF_B_CELL_AP...	SET	19	0.40828	0.012859	0.17121	0.0085522	GOBP_REGULATION_OF_B_CELL_APOPTOTIC_PROCESS
GOBP_ENDOSOMAL_LUMEN_ACIDIFI...	SET	12	0.48755	0.012206	0.20468	0.0086129	GOBP_ENDOSOMAL_LUMEN_ACIDIFICATION
GOBP_EGG_ACTIVATION	SET	11	0.58478	0.014017	0.24573	0.0086667	GOBP_EGG_ACTIVATION
GOBP_POSITIVE_REGULATION_OF_...393	SET	35	0.32414	0.01385	0.13623	0.0086786	GOBP_POSITIVE_REGULATION_OF_INTERFERON_BETA_PRODUCTION
GOMF_RNA_POLYMERASE_ACTIVITY	SET	37	0.28558	0.012546	0.12008	0.0087001	GOMF_RNA_POLYMERASE_ACTIVITY
GOBP_LUNG_ASSOCIATED_MESENCH...	SET	8	0.77821	0.015909	0.3278	0.0088025	GOBP_LUNG_ASSOCIATED_MESENCHYME_DEVELOPMENT
REACTOME_NOTCH3_ACTIVATION_A...	SET	25	0.35999	0.013004	0.15168	0.0088206	REACTOME_NOTCH3_ACTIVATION_AND_TRANSMISSION_OF_SIGNAL_TO_THE_NUCLEUS
GOBP_POSITIVE_REGULATION_OF_...596	SET	15	0.47289	0.013235	0.19929	0.0088316	GOBP_POSITIVE_REGULATION_OF_NUCLEOTIDE_BIOSYNTHETIC_PROCESS
TONKS_TARGETS_OF_RUNX1_RUNX1...1	SET	17	0.54605	0.016268	0.23025	0.0088626	TONKS_TARGETS_OF_RUNX1_RUNX1T1_FUSION_ERYTHROCYTE_DN
REACTOME_METALLOTHIONEINS_BI...	SET	11	0.84982	0.02037	0.35848	0.0088841	REACTOME_METALLOTHIONEINS_BIND_METALS
GOBP_TYPE_I_INTERFERON_PRODU...	SET	92	0.19209	0.013287	0.081181	0.0089906	GOBP_TYPE_I_INTERFERON_PRODUCTION
REACTOME_RECOGNITION_OF_DNA_...	SET	29	0.31518	0.012261	0.1332	0.0089911	REACTOME_RECOGNITION_OF_DNA_DAMAGE_BY_PCNA_CONTAINING_REPLICATION_COMPLEX
WP_REGULATION_OF_APOPTOSIS_B...	SET	22	0.39447	0.013368	0.16688	0.0090496	WP_REGULATION_OF_APOPTOSIS_BY_PARATHYROID_HORMONERELATED_PROTEIN
REACTOME_BETA_CATENIN_INDEPE...	SET	144	0.15345	0.013261	0.064924	0.0090564	REACTOME_BETA_CATENIN_INDEPENDENT_WNT_SIGNALING
WP_INTERLEUKIN1_IL1_STRUCTUR...	SET	45	0.28629	0.013867	0.12136	0.0091661	WP_INTERLEUKIN1_IL1_STRUCTURAL_PATHWAY
BIOCARTA_PML_PATHWAY	SET	17	0.43647	0.013004	0.18522	0.009228	BIOCARTA_PML_PATHWAY
GOBP_PIGMENT_METABOLIC_PROCE...	SET	74	0.21551	0.013376	0.091533	0.009281	GOBP_PIGMENT_METABOLIC_PROCESS
GOBP_NEGATIVE_REGULATION_OF_...58	SET	15	0.46197	0.012929	0.19635	0.0093207	GOBP_NEGATIVE_REGULATION_OF_B_CELL_APOPTOTIC_PROCESS
REACTOME_CONSTITUTIVE_SIGNAL...2	SET	25	0.35003	0.012644	0.14904	0.0094276	REACTOME_CONSTITUTIVE_SIGNALING_BY_AKT1_E17K_IN_CANCER
GOMF_PROTEIN_SERINE_THREONIN...2	SET	399	0.093812	0.013405	0.039968	0.0094639	GOMF_PROTEIN_SERINE_THREONINE_KINASE_ACTIVITY
RORIE_TARGETS_OF_EWSR1_FLI1_...2	SET	26	0.4015	0.01479	0.17128	0.0095433	RORIE_TARGETS_OF_EWSR1_FLI1_FUSION_UP
GOBP_REGULATION_OF_WNT_SIGNA...1	SET	310	0.11293	0.014257	0.048191	0.0095618	GOBP_REGULATION_OF_WNT_SIGNALING_PATHWAY
GOBP_INFLAMMASOME_COMPLEX_AS...	SET	33	0.31129	0.012916	0.13297	0.0096193	GOBP_INFLAMMASOME_COMPLEX_ASSEMBLY
GOMF_PROTEASE_BINDING	SET	133	0.15972	0.01327	0.06825	0.0096404	GOMF_PROTEASE_BINDING
REACTOME_EXTRACELLULAR_MATRI...	SET	288	0.11882	0.014467	0.050786	0.0096583	REACTOME_EXTRACELLULAR_MATRIX_ORGANIZATION
GOBP_SELECTIVE_AUTOPHAGY	SET	89	0.20191	0.013738	0.086405	0.0097314	GOBP_SELECTIVE_AUTOPHAGY
NIKOLSKY_MUTATED_AND_AMPLIFI...	SET	93	0.19801	0.013771	0.084739	0.0097334	NIKOLSKY_MUTATED_AND_AMPLIFIED_IN_BREAST_CANCER
BROWNE_HCMV_INFECTION_1HR_DN	SET	192	0.13319	0.013275	0.057013	0.0097459	BROWNE_HCMV_INFECTION_1HR_DN
WP_VITAMIN_A_AND_CAROTENOID_...	SET	42	0.29783	0.013938	0.1275	0.009754	WP_VITAMIN_A_AND_CAROTENOID_METABOLISM
GOBP_VESTIBULOCOCHLEAR_NERVE...1	SET	11	0.69627	0.016689	0.29808	0.0097544	GOBP_VESTIBULOCOCHLEAR_NERVE_DEVELOPMENT
GOBP_GLANDULAR_EPITHELIAL_CE...2	SET	72	0.24181	0.014805	0.10355	0.009773	GOBP_GLANDULAR_EPITHELIAL_CELL_DIFFERENTIATION
GOBP_POSITIVE_REGULATION_OF_...368	SET	16	0.56498	0.016331	0.24231	0.0098657	GOBP_POSITIVE_REGULATION_OF_HOMOTYPIC_CELL_CELL_ADHESION
GOBP_REGULATION_OF_NUCLEAR_T...1	SET	26	0.37371	0.013766	0.16043	0.009922	GOBP_REGULATION_OF_NUCLEAR_TRANSCRIBED_MRNA_CATABOLIC_PROCESS_DEADENYLATION_DEPENDENT_DECAY
GOBP_SKELETAL_SYSTEM_MORPHOG...	SET	222	0.13477	0.014432	0.057933	0.010007	GOBP_SKELETAL_SYSTEM_MORPHOGENESIS
PID_IL6_7_PATHWAY	SET	46	0.30472	0.014923	0.13103	0.010027	PID_IL6_7_PATHWAY
GOBP_POSITIVE_REGULATION_OF_...604	SET	40	0.32373	0.014786	0.13927	0.010054	GOBP_POSITIVE_REGULATION_OF_ORGAN_GROWTH
REACTOME_MODULATION_BY_MTB_O...	SET	6	0.62103	0.010995	0.26724	0.010072	REACTOME_MODULATION_BY_MTB_OF_HOST_IMMUNE_SYSTEM
LIM_MAMMARY_STEM_CELL_UP	SET	459	0.091496	0.014	0.03941	0.010132	LIM_MAMMARY_STEM_CELL_UP
PID_RHODOPSIN_PATHWAY	SET	22	0.39011	0.01322	0.16812	0.010164	PID_RHODOPSIN_PATHWAY
KEGG_RNA_POLYMERASE	SET	28	0.31544	0.012058	0.13595	0.010171	KEGG_RNA_POLYMERASE
GOMF_2_OXOGLUTARATE_DEPENDEN...	SET	53	0.22698	0.011929	0.098048	0.010312	GOMF_2_OXOGLUTARATE_DEPENDENT_DIOXYGENASE_ACTIVITY
REACTOME_ACTIVATED_TAK1_MEDI...	SET	20	0.4075	0.013167	0.17606	0.010324	REACTOME_ACTIVATED_TAK1_MEDIATES_P38_MAPK_ACTIVATION
GOBP_SENSORY_PERCEPTION_OF_T...1	SET	67	0.25398	0.015003	0.10988	0.01041	GOBP_SENSORY_PERCEPTION_OF_TASTE
GOBP_CORONARY_VASCULATURE_MO...	SET	18	0.52681	0.01615	0.22802	0.010439	GOBP_CORONARY_VASCULATURE_MORPHOGENESIS
GOBP_REGULATION_OF_MEGAKARYO...	SET	26	0.36894	0.013591	0.15976	0.010466	GOBP_REGULATION_OF_MEGAKARYOCYTE_DIFFERENTIATION
GOMF_GPI_ANCHOR_BINDING	SET	8	0.59835	0.012232	0.25939	0.010539	GOMF_GPI_ANCHOR_BINDING
GOBP_REGULATION_OF_ATRIAL_CA...2	SET	5	0.95422	0.015423	0.41367	0.01054	GOBP_REGULATION_OF_ATRIAL_CARDIAC_MUSCLE_CELL_MEMBRANE_REPOLARIZATION
GOBP_HETEROCYCLE_CATABOLIC_P...	SET	437	0.087923	0.013135	0.038125	0.010556	GOBP_HETEROCYCLE_CATABOLIC_PROCESS
NAKAMURA_TUMOR_ZONE_PERIPHER...1	SET	580	0.079482	0.013627	0.034486	0.010596	NAKAMURA_TUMOR_ZONE_PERIPHERAL_VS_CENTRAL_DN
CHEOK_RESPONSE_TO_MERCAPTOPU...4	SET	8	0.6344	0.012969	0.27542	0.010633	CHEOK_RESPONSE_TO_MERCAPTOPURINE_AND_LD_MTX_UP
GOCC_H3_HISTONE_ACETYLTRANSF...	SET	8	0.62034	0.012681	0.2694	0.010654	GOCC_H3_HISTONE_ACETYLTRANSFERASE_COMPLEX
GOBP_PLASMA_LIPOPROTEIN_PART...	SET	39	0.32012	0.014437	0.1392	0.010738	GOBP_PLASMA_LIPOPROTEIN_PARTICLE_CLEARANCE
GOMF_ACETYLCHOLINE_RECEPTOR_...2	SET	11	0.54035	0.012952	0.23508	0.010771	GOMF_ACETYLCHOLINE_RECEPTOR_BINDING
LINDGREN_BLADDER_CANCER_CLUS...7	SET	305	0.10199	0.012774	0.044426	0.01085	LINDGREN_BLADDER_CANCER_CLUSTER_3_UP
REACTOME_G_PROTEIN_BETA_GAMM...	SET	29	0.33516	0.013038	0.14629	0.010988	REACTOME_G_PROTEIN_BETA_GAMMA_SIGNALLING
ZWANG_EGF_INTERVAL_DN	SET	200	0.1314	0.013364	0.057371	0.011005	ZWANG_EGF_INTERVAL_DN
GOBP_CELLULAR_RESPONSE_TO_NI...3	SET	9	0.62863	0.01363	0.27451	0.011015	GOBP_CELLULAR_RESPONSE_TO_NITROGEN_STARVATION
MEINHOLD_OVARIAN_CANCER_LOW_...2	SET	12	0.55118	0.013799	0.24074	0.01103	MEINHOLD_OVARIAN_CANCER_LOW_GRADE_UP
REACTOME_INFECTIOUS_DISEASE	SET	873	0.061803	0.012896	0.027013	0.011077	REACTOME_INFECTIOUS_DISEASE
GOCC_COLLAGEN_TRIMER	SET	81	0.22638	0.014698	0.098966	0.011091	GOCC_COLLAGEN_TRIMER
REACTOME_E3_UBIQUITIN_LIGASE...	SET	50	0.24091	0.012298	0.10541	0.011147	REACTOME_E3_UBIQUITIN_LIGASES_UBIQUITINATE_TARGET_PROTEINS
GOBP_POSITIVE_REGULATION_OF_...339	SET	5	0.82149	0.013277	0.35955	0.011169	GOBP_POSITIVE_REGULATION_OF_GUANYLATE_CYCLASE_ACTIVITY
GOBP_CANONICAL_WNT_SIGNALING...1	SET	287	0.11409	0.013867	0.049977	0.011227	GOBP_CANONICAL_WNT_SIGNALING_PATHWAY
GOBP_NEGATIVE_REGULATION_OF_...668	SET	89	0.20219	0.013757	0.088574	0.011231	GOBP_NEGATIVE_REGULATION_OF_TRANSFORMING_GROWTH_FACTOR_BETA_RECEPTOR_SIGNALING_PATHWAY
PID_ERBB1_DOWNSTREAM_PATHWAY	SET	103	0.18917	0.013842	0.082999	0.011333	PID_ERBB1_DOWNSTREAM_PATHWAY
HAN_SATB1_TARGETS_DN	SET	371	0.099581	0.013731	0.043725	0.011385	HAN_SATB1_TARGETS_DN
GAVIN_FOXP3_TARGETS_CLUSTER_...5	SET	84	0.20199	0.013354	0.088733	0.011419	GAVIN_FOXP3_TARGETS_CLUSTER_P7
GOBP_NEURON_APOPTOTIC_PROCESS	SET	238	0.12154	0.013471	0.053418	0.011449	GOBP_NEURON_APOPTOTIC_PROCESS
GOBP_HEAD_DEVELOPMENT	SET	775	0.069978	0.013795	0.030762	0.011464	GOBP_HEAD_DEVELOPMENT
REACTOME_DNA_DAMAGE_BYPASS	SET	47	0.23591	0.011678	0.10373	0.011477	REACTOME_DNA_DAMAGE_BYPASS
GOBP_FATTY_ACID_BETA_OXIDATI...3	SET	12	0.47749	0.011954	0.21012	0.011535	GOBP_FATTY_ACID_BETA_OXIDATION_USING_ACYL_COA_OXIDASE
GOMF_TRANSITION_METAL_ION_BI...	SET	1011	0.059716	0.013359	0.026285	0.011553	GOMF_TRANSITION_METAL_ION_BINDING
GOBP_REGULATION_OF_NEURON_AP...	SET	202	0.13234	0.013526	0.058267	0.011571	GOBP_REGULATION_OF_NEURON_APOPTOTIC_PROCESS
REACTOME_REGULATION_OF_TP53_...5	SET	87	0.18115	0.012187	0.079775	0.011586	REACTOME_REGULATION_OF_TP53_ACTIVITY_THROUGH_PHOSPHORYLATION
GOMF_LBD_DOMAIN_BINDING	SET	5	0.95693	0.015467	0.4217	0.011633	GOMF_LBD_DOMAIN_BINDING
VALK_AML_CLUSTER_13	SET	31	0.35254	0.014178	0.1554	0.011651	VALK_AML_CLUSTER_13
WP_OXIDATION_BY_CYTOCHROME_P...	SET	60	0.26109	0.014597	0.11515	0.011687	WP_OXIDATION_BY_CYTOCHROME_P450
GOMF_TESTOSTERONE_17_BETA_DE...	SET	9	0.55484	0.01203	0.2453	0.011859	GOMF_TESTOSTERONE_17_BETA_DEHYDROGENASE_NADPPLUS_ACTIVITY
GOBP_ORGANIC_CYCLIC_COMPOUND...	SET	480	0.082982	0.012977	0.036725	0.011931	GOBP_ORGANIC_CYCLIC_COMPOUND_CATABOLIC_PROCESS
REACTOME_ASSEMBLY_OF_COLLAGE...	SET	59	0.26832	0.014876	0.11877	0.01194	REACTOME_ASSEMBLY_OF_COLLAGEN_FIBRILS_AND_OTHER_MULTIMERIC_STRUCTURES
GOMF_ALPHA_GLUCOSIDASE_ACTIV...	SET	6	0.71858	0.012722	0.31813	0.011954	GOMF_ALPHA_GLUCOSIDASE_ACTIVITY
GOBP_COLLAGEN_FIBRIL_ORGANIZ...	SET	61	0.25156	0.014181	0.11137	0.011955	GOBP_COLLAGEN_FIBRIL_ORGANIZATION
WP_TOLLLIKE_RECEPTOR_SIGNALI...2	SET	26	0.34489	0.012705	0.15269	0.011956	WP_TOLLLIKE_RECEPTOR_SIGNALING_RELATED_TO_MYD88
GOBP_PHOTORECEPTOR_CELL_DEVE...	SET	47	0.27278	0.013502	0.12081	0.011981	GOBP_PHOTORECEPTOR_CELL_DEVELOPMENT
GOBP_RESPONSE_TO_INCREASED_O...	SET	23	0.37249	0.012906	0.16501	0.011998	GOBP_RESPONSE_TO_INCREASED_OXYGEN_LEVELS
GOBP_ANIMAL_ORGAN_MORPHOGENE...	SET	992	0.062663	0.013893	0.027764	0.012011	GOBP_ANIMAL_ORGAN_MORPHOGENESIS
GOBP_POSITIVE_REGULATION_OF_...327	SET	5	0.84392	0.01364	0.37401	0.012028	GOBP_POSITIVE_REGULATION_OF_GLYCOGEN_STARCH_SYNTHASE_ACTIVITY
GOCC_PROTON_TRANSPORTING_V_T...1	SET	25	0.34035	0.012294	0.15121	0.012202	GOCC_PROTON_TRANSPORTING_V_TYPE_ATPASE_COMPLEX
GOCC_CILIARY_TRANSITION_ZONE	SET	70	0.20633	0.012457	0.091756	0.012273	GOCC_CILIARY_TRANSITION_ZONE
GOBP_REGULATION_OF_ODONTOGEN...2	SET	11	0.63436	0.015205	0.28217	0.012288	GOBP_REGULATION_OF_ODONTOGENESIS_OF_DENTIN_CONTAINING_TOOTH
GOBP_REGULATION_OF_MYELOID_D...	SET	5	0.91934	0.014859	0.40902	0.012305	GOBP_REGULATION_OF_MYELOID_DENDRITIC_CELL_ACTIVATION
GOBP_NEGATIVE_REGULATION_OF_...264	SET	7	0.66907	0.012795	0.2978	0.012335	GOBP_NEGATIVE_REGULATION_OF_GLYCOGEN_METABOLIC_PROCESS
REACTOME_FORMATION_OF_TC_NER...	SET	52	0.21406	0.011144	0.095313	0.012363	REACTOME_FORMATION_OF_TC_NER_PRE_INCISION_COMPLEX
CAIRO_HEPATOBLASTOMA_DN	SET	253	0.11664	0.013323	0.051954	0.012386	CAIRO_HEPATOBLASTOMA_DN
REACTOME_REGULATION_OF_FZD_B...	SET	21	0.39037	0.012925	0.17388	0.012388	REACTOME_REGULATION_OF_FZD_BY_UBIQUITINATION
GOBP_NEGATIVE_REGULATION_OF_...697	SET	24	0.34417	0.012181	0.15361	0.012534	GOBP_NEGATIVE_REGULATION_OF_T_CELL_RECEPTOR_SIGNALING_PATHWAY
GOBP_RESPONSE_TO_VITAMIN	SET	82	0.2105	0.01375	0.093959	0.012541	GOBP_RESPONSE_TO_VITAMIN
GOBP_RESPONSE_TO_DIETARY_EXC...	SET	32	0.31808	0.012997	0.14199	0.012548	GOBP_RESPONSE_TO_DIETARY_EXCESS
PID_RB_1PATHWAY	SET	61	0.24481	0.0138	0.10937	0.012603	PID_RB_1PATHWAY
FARMER_BREAST_CANCER_APOCRIN...2	SET	308	0.10549	0.013275	0.047154	0.012646	FARMER_BREAST_CANCER_APOCRINE_VS_LUMINAL
GOMF_RNA_POLYMERASE_II_TRANS...	SET	1182	0.058185	0.014008	0.02603	0.012705	GOMF_RNA_POLYMERASE_II_TRANSCRIPTION_REGULATORY_REGION_SEQUENCE_SPECIFIC_DNA_BINDING
PID_SYNDECAN_1_PATHWAY	SET	42	0.28581	0.013376	0.12788	0.012714	PID_SYNDECAN_1_PATHWAY
GOMF_MRNA_3_UTR_AU_RICH_REGI...	SET	26	0.33252	0.012249	0.14901	0.01283	GOMF_MRNA_3_UTR_AU_RICH_REGION_BINDING
HEDENFALK_BREAST_CANCER_BRAC...2	SET	16	0.43017	0.012434	0.1928	0.012842	HEDENFALK_BREAST_CANCER_BRACX_UP
GOBP_NEGATIVE_REGULATION_OF_...618	SET	10	0.57183	0.013069	0.25668	0.012954	GOBP_NEGATIVE_REGULATION_OF_SMOOTH_MUSCLE_CELL_APOPTOTIC_PROCESS
CAMPS_COLON_CANCER_COPY_NUMB...2	SET	86	0.21609	0.014454	0.097007	0.012961	CAMPS_COLON_CANCER_COPY_NUMBER_UP
REACTOME_ELASTIC_FIBRE_FORMA...	SET	44	0.28489	0.013645	0.12792	0.012976	REACTOME_ELASTIC_FIBRE_FORMATION
REACTOME_DEVELOPMENTAL_BIOLO...	SET	1078	0.05972	0.01377	0.026834	0.013028	REACTOME_DEVELOPMENTAL_BIOLOGY
GOBP_MINUS_END_DIRECTED_ORGA...	SET	5	0.87854	0.0142	0.39514	0.013102	GOBP_MINUS_END_DIRECTED_ORGANELLE_TRANSPORT_ALONG_MICROTUBULE
GOMF_COPPER_ION_BINDING	SET	55	0.2549	0.013646	0.11467	0.013115	GOMF_COPPER_ION_BINDING
GOBP_3_UTR_MEDIATED_MRNA_DES...	SET	17	0.43207	0.012873	0.19448	0.013158	GOBP_3_UTR_MEDIATED_MRNA_DESTABILIZATION
ZHENG_BOUND_BY_FOXP3	SET	474	0.08798	0.013675	0.039605	0.013166	ZHENG_BOUND_BY_FOXP3
ONDER_CDH1_TARGETS_3_UP	SET	15	0.5247	0.014685	0.2363	0.0132	ONDER_CDH1_TARGETS_3_UP
GOMF_MONOOXYGENASE_ACTIVITY	SET	98	0.19671	0.014041	0.088648	0.01325	GOMF_MONOOXYGENASE_ACTIVITY
GOBP_SENSORY_PERCEPTION_OF_B...	SET	45	0.32043	0.015521	0.14441	0.013251	GOBP_SENSORY_PERCEPTION_OF_BITTER_TASTE
GRABARCZYK_BCL11B_TARGETS_UP	SET	71	0.21633	0.013153	0.0975	0.013256	GRABARCZYK_BCL11B_TARGETS_UP
REACTOME_FGFR3B_LIGAND_BINDI...	SET	7	0.77506	0.014822	0.34972	0.013344	REACTOME_FGFR3B_LIGAND_BINDING_AND_ACTIVATION
GOBP_T_CELL_RECEPTOR_SIGNALI...	SET	127	0.15745	0.012785	0.071108	0.013411	GOBP_T_CELL_RECEPTOR_SIGNALING_PATHWAY
REACTOME_SIGNALING_BY_FGFR2	SET	72	0.20832	0.012754	0.094208	0.013516	REACTOME_SIGNALING_BY_FGFR2
GOMF_ACTIN_MONOMER_BINDING	SET	24	0.39502	0.013981	0.17885	0.013606	GOMF_ACTIN_MONOMER_BINDING
REACTOME_SELECTIVE_AUTOPHAGY	SET	77	0.19497	0.012343	0.088316	0.013639	REACTOME_SELECTIVE_AUTOPHAGY
REACTOME_NUCLEOTIDE_EXCISION...	SET	108	0.15116	0.011324	0.068481	0.01365	REACTOME_NUCLEOTIDE_EXCISION_REPAIR
REACTOME_CELLULAR_RESPONSE_T...3	SET	73	0.19229	0.011854	0.087148	0.013681	REACTOME_CELLULAR_RESPONSE_TO_HYPOXIA
GOBP_RETINAL_CELL_PROGRAMMED...	SET	6	0.75093	0.013295	0.34121	0.013882	GOBP_RETINAL_CELL_PROGRAMMED_CELL_DEATH
FONTAINE_PAPILLARY_THYROID_C...1	SET	72	0.21655	0.013259	0.098454	0.013926	FONTAINE_PAPILLARY_THYROID_CARCINOMA_DN
GOMF_PHOSPHOLIPID_TRANSFER_A...	SET	24	0.3455	0.012228	0.15708	0.013926	GOMF_PHOSPHOLIPID_TRANSFER_ACTIVITY
GOBP_FATTY_ACID_CATABOLIC_PR...	SET	102	0.16648	0.012123	0.075702	0.013938	GOBP_FATTY_ACID_CATABOLIC_PROCESS
YAO_TEMPORAL_RESPONSE_TO_PRO...1	SET	70	0.22167	0.013383	0.10084	0.013969	YAO_TEMPORAL_RESPONSE_TO_PROGESTERONE_CLUSTER_0
GOERING_BLOOD_HDL_CHOLESTERO...1	SET	11	0.45066	0.010802	0.20505	0.013988	GOERING_BLOOD_HDL_CHOLESTEROL_QTL_CIS
BIOCARTA_P53_PATHWAY	SET	16	0.4486	0.012967	0.20415	0.013999	BIOCARTA_P53_PATHWAY
GOMF_PHOSPHOLIPASE_A1_ACTIVI...	SET	18	0.47147	0.014454	0.21479	0.014087	GOMF_PHOSPHOLIPASE_A1_ACTIVITY
GOBP_LEUKOCYTE_MEDIATED_IMMU...	SET	376	0.096781	0.013433	0.044114	0.014128	GOBP_LEUKOCYTE_MEDIATED_IMMUNITY
KRIGE_AMINO_ACID_DEPRIVATION	SET	29	0.35328	0.013743	0.16106	0.014145	KRIGE_AMINO_ACID_DEPRIVATION
VANHARANTA_UTERINE_FIBROID_W...1	SET	35	0.28384	0.012128	0.12946	0.014178	VANHARANTA_UTERINE_FIBROID_WITH_7Q_DELETION_DN
GOBP_MITOCHONDRIAL_GENOME_MA...	SET	31	0.28503	0.011463	0.13012	0.014248	GOBP_MITOCHONDRIAL_GENOME_MAINTENANCE
GOBP_REGULATION_OF_T_CELL_AP...	SET	37	0.28427	0.012488	0.12978	0.014255	GOBP_REGULATION_OF_T_CELL_APOPTOTIC_PROCESS
GOBP_REGULATION_OF_PROTEIN_M...2	SET	238	0.11171	0.012381	0.051028	0.014299	GOBP_REGULATION_OF_PROTEIN_MODIFICATION_BY_SMALL_PROTEIN_CONJUGATION_OR_REMOVAL
ZHOU_CELL_CYCLE_GENES_IN_IR_...2	SET	7	0.57794	0.011052	0.26402	0.014303	ZHOU_CELL_CYCLE_GENES_IN_IR_RESPONSE_2HR
GOBP_TRANSMEMBRANE_RECEPTOR_...1	SET	355	0.097849	0.013204	0.044732	0.014361	GOBP_TRANSMEMBRANE_RECEPTOR_PROTEIN_SERINE_THREONINE_KINASE_SIGNALING_PATHWAY
REACTOME_ATORVASTATIN_ADME	SET	8	0.60256	0.012318	0.27562	0.014408	REACTOME_ATORVASTATIN_ADME
GOBP_REGULATION_OF_SMOOTHENE...1	SET	85	0.19599	0.013033	0.089662	0.01442	GOBP_REGULATION_OF_SMOOTHENED_SIGNALING_PATHWAY
WP_IL5_SIGNALING_PATHWAY	SET	38	0.29558	0.013159	0.13523	0.014425	WP_IL5_SIGNALING_PATHWAY
REACTOME_CA2_PATHWAY	SET	62	0.23476	0.013341	0.10741	0.014431	REACTOME_CA2_PATHWAY
GOBP_REGULATION_OF_GLYCOGEN_...3	SET	7	0.6727	0.012864	0.30817	0.014528	GOBP_REGULATION_OF_GLYCOGEN_STARCH_SYNTHASE_ACTIVITY
GOBP_REGULATION_OF_AXON_GUID...	SET	12	0.59681	0.014941	0.2735	0.014557	GOBP_REGULATION_OF_AXON_GUIDANCE
GOBP_RNA_SPLICING	SET	397	0.081777	0.011656	0.037498	0.014605	GOBP_RNA_SPLICING
REACTOME_HEME_BIOSYNTHESIS	SET	13	0.41072	0.010702	0.18835	0.014614	REACTOME_HEME_BIOSYNTHESIS
GOMF_LOW_DENSITY_LIPOPROTEIN...2	SET	15	0.51762	0.014487	0.23738	0.014615	GOMF_LOW_DENSITY_LIPOPROTEIN_PARTICLE_RECEPTOR_ACTIVITY
WP_PHOTODYNAMIC_THERAPYINDUC...1	SET	49	0.2636	0.013322	0.12098	0.014679	WP_PHOTODYNAMIC_THERAPYINDUCED_AP1_SURVIVAL_SIGNALING
GOMF_UBIQUITIN_LIKE_PROTEIN_...5	SET	297	0.097913	0.012103	0.044954	0.014707	GOMF_UBIQUITIN_LIKE_PROTEIN_LIGASE_BINDING
GOBP_DETECTION_OF_LIGHT_STIM...1	SET	61	0.24017	0.013539	0.11028	0.014716	GOBP_DETECTION_OF_LIGHT_STIMULUS
WP_EGFR_TYROSINE_KINASE_INHI...	SET	83	0.20433	0.013428	0.093865	0.014751	WP_EGFR_TYROSINE_KINASE_INHIBITOR_RESISTANCE
GOBP_REGULATION_OF_PROTEIN_L...9	SET	12	0.49546	0.012404	0.22762	0.014757	GOBP_REGULATION_OF_PROTEIN_LOCALIZATION_TO_ENDOSOME
GOBP_POSITIVE_REGULATION_OF_...343	SET	31	0.34022	0.013683	0.15657	0.014898	GOBP_POSITIVE_REGULATION_OF_HEART_GROWTH
REACTOME_LTC4_CYSLTR_MEDIATE...	SET	6	0.6119	0.010834	0.28168	0.014921	REACTOME_LTC4_CYSLTR_MEDIATED_IL4_PRODUCTION
VILLANUEVA_LIVER_CANCER_KRT1...2	SET	164	0.13457	0.012405	0.061949	0.014923	VILLANUEVA_LIVER_CANCER_KRT19_UP
REACTOME_DNA_DOUBLE_STRAND_B...2	SET	57	0.24004	0.013082	0.11051	0.01493	REACTOME_DNA_DOUBLE_STRAND_BREAK_RESPONSE
HEIDENBLAD_AMPLIFIED_IN_SOFT...	SET	13	0.46293	0.012062	0.21345	0.015055	HEIDENBLAD_AMPLIFIED_IN_SOFT_TISSUE_CANCER
GOBP_NEGATIVE_REGULATION_OF_...256	SET	6	0.6905	0.012225	0.31858	0.015108	GOBP_NEGATIVE_REGULATION_OF_GLIAL_CELL_MIGRATION
GOCC_COMPLEX_OF_COLLAGEN_TRI...	SET	19	0.42532	0.013396	0.19627	0.015124	GOCC_COMPLEX_OF_COLLAGEN_TRIMERS
GOMF_CARBOHYDRATE_BINDING	SET	262	0.11538	0.013409	0.053265	0.015154	GOMF_CARBOHYDRATE_BINDING
GOBP_SOFT_PALATE_DEVELOPMENT	SET	5	0.83982	0.013574	0.38787	0.015192	GOBP_SOFT_PALATE_DEVELOPMENT
REACTOME_MECP2_REGULATES_TRA...1	SET	4	1.0098	0.014598	0.46706	0.015316	REACTOME_MECP2_REGULATES_TRANSCRIPTION_FACTORS
REACTOME_REGULATION_OF_TP53_...2	SET	28	0.32021	0.01224	0.1482	0.015367	REACTOME_REGULATION_OF_TP53_ACTIVITY_THROUGH_ACETYLATION
GOBP_POSITIVE_REGULATION_OF_...415	SET	28	0.32229	0.012319	0.14917	0.015373	GOBP_POSITIVE_REGULATION_OF_ISOTYPE_SWITCHING
REACTOME_DOWNREGULATION_OF_E...3	SET	9	0.49961	0.010833	0.23134	0.015408	REACTOME_DOWNREGULATION_OF_ERBB4_SIGNALING
GOBP_REGULATION_OF_THYMOCYTE...	SET	13	0.42385	0.011044	0.1963	0.015426	GOBP_REGULATION_OF_THYMOCYTE_APOPTOTIC_PROCESS
SA_PTEN_PATHWAY	SET	17	0.37827	0.01127	0.17525	0.015453	SA_PTEN_PATHWAY
GOBP_DETECTION_OF_CHEMICAL_S...2	SET	46	0.29476	0.014435	0.13661	0.015484	GOBP_DETECTION_OF_CHEMICAL_STIMULUS_INVOLVED_IN_SENSORY_PERCEPTION_OF_TASTE
HENDRICKS_SMARCA4_TARGETS_DN	SET	45	0.27724	0.013429	0.12854	0.015515	HENDRICKS_SMARCA4_TARGETS_DN
FLORIO_HUMAN_NEOCORTEX	SET	41	0.28598	0.013224	0.13259	0.015516	FLORIO_HUMAN_NEOCORTEX
GOBP_TYPE_B_PANCREATIC_CELL_...3	SET	30	0.33053	0.013077	0.15325	0.015518	GOBP_TYPE_B_PANCREATIC_CELL_DIFFERENTIATION
GOCC_RNA_POLYMERASE_II_CORE_...	SET	14	0.41248	0.011153	0.19127	0.015528	GOCC_RNA_POLYMERASE_II_CORE_COMPLEX
REACTOME_ANCHORING_FIBRIL_FO...	SET	13	0.52353	0.013641	0.24294	0.015587	REACTOME_ANCHORING_FIBRIL_FORMATION
GOBP_MESENDODERM_DEVELOPMENT	SET	6	0.62622	0.011087	0.29074	0.015631	GOBP_MESENDODERM_DEVELOPMENT
BOYLAN_MULTIPLE_MYELOMA_C_DN	SET	53	0.2602	0.013675	0.12093	0.015717	BOYLAN_MULTIPLE_MYELOMA_C_DN
GOCC_CELL_BODY_MEMBRANE	SET	32	0.33406	0.01365	0.15525	0.015717	GOCC_CELL_BODY_MEMBRANE
BONOME_OVARIAN_CANCER_SURVIV...1	SET	225	0.11439	0.01233	0.053173	0.015738	BONOME_OVARIAN_CANCER_SURVIVAL_OPTIMAL_DEBULKING
GOBP_REPLICATIVE_SENESCENCE	SET	16	0.43629	0.012611	0.20284	0.015748	GOBP_REPLICATIVE_SENESCENCE
GOBP_PEPTIDYL_SERINE_MODIFIC...	SET	309	0.1008	0.012705	0.046884	0.015785	GOBP_PEPTIDYL_SERINE_MODIFICATION
GOBP_SERINE_PHOSPHORYLATION_...	SET	26	0.37725	0.013896	0.17552	0.015809	GOBP_SERINE_PHOSPHORYLATION_OF_STAT_PROTEIN
VANTVEER_BREAST_CANCER_ESR1_...1	SET	213	0.12314	0.012919	0.057432	0.016022	VANTVEER_BREAST_CANCER_ESR1_DN
DIRMEIER_LMP1_RESPONSE_EARLY	SET	60	0.21876	0.012231	0.10204	0.016025	DIRMEIER_LMP1_RESPONSE_EARLY
BIOCARTA_PITX2_PATHWAY	SET	16	0.41914	0.012115	0.1955	0.016026	BIOCARTA_PITX2_PATHWAY
GOMF_RNA_ENDONUCLEASE_ACTIVI...1	SET	70	0.20515	0.012385	0.0957	0.016036	GOMF_RNA_ENDONUCLEASE_ACTIVITY
GOBP_REGULATION_OF_VITAMIN_D...2	SET	10	0.52488	0.011996	0.24485	0.016037	GOBP_REGULATION_OF_VITAMIN_D_RECEPTOR_SIGNALING_PATHWAY
GOBP_PROGRAMMED_CELL_DEATH_I...1	SET	24	0.36826	0.013034	0.17182	0.016051	GOBP_PROGRAMMED_CELL_DEATH_INVOLVED_IN_CELL_DEVELOPMENT
GOMF_HISTONE_H3K14_ACETYLTRA...	SET	9	0.54978	0.011921	0.25657	0.016069	GOMF_HISTONE_H3K14_ACETYLTRANSFERASE_ACTIVITY
REACTOME_P75NTR_REGULATES_AX...	SET	9	0.63027	0.013666	0.29443	0.016157	REACTOME_P75NTR_REGULATES_AXONOGENESIS
GOMF_ACYL_COA_BINDING	SET	19	0.41243	0.01299	0.19268	0.016163	GOMF_ACYL_COA_BINDING
WP_GASTRIN_SIGNALING_PATHWAY	SET	113	0.16976	0.013007	0.079331	0.016186	WP_GASTRIN_SIGNALING_PATHWAY
ZWANG_DOWN_BY_2ND_EGF_PULSE	SET	228	0.11099	0.012043	0.051883	0.016215	ZWANG_DOWN_BY_2ND_EGF_PULSE
GOCC_MICROBODY_LUMEN	SET	51	0.24204	0.012479	0.11329	0.016324	GOCC_MICROBODY_LUMEN
GOMF_INTRACELLULAR_CHLORIDE_...	SET	19	0.40424	0.012732	0.18921	0.016328	GOMF_INTRACELLULAR_CHLORIDE_CHANNEL_ACTIVITY
REACTOME_NEGATIVE_REGULATION...6	SET	15	0.4067	0.011382	0.19053	0.016404	REACTOME_NEGATIVE_REGULATION_OF_FLT3
EPPERT_HSC_R	SET	112	0.16928	0.012913	0.079309	0.016408	EPPERT_HSC_R
REACTOME_ATTACHMENT_OF_GPI_A...	SET	7	0.5529	0.010573	0.25907	0.016422	REACTOME_ATTACHMENT_OF_GPI_ANCHOR_TO_UPAR
REACTOME_AUTOPHAGY	SET	142	0.13758	0.011808	0.064472	0.016429	REACTOME_AUTOPHAGY
REACTOME_POTENTIAL_THERAPEUT...	SET	92	0.18097	0.012518	0.08484	0.016468	REACTOME_POTENTIAL_THERAPEUTICS_FOR_SARS
GOBP_NK_T_CELL_DIFFERENTIATI...	SET	10	0.60027	0.013719	0.28145	0.016479	GOBP_NK_T_CELL_DIFFERENTIATION
REACTOME_APC_C_CDC20_MEDIATE...	SET	24	0.33798	0.011962	0.15849	0.016489	REACTOME_APC_C_CDC20_MEDIATED_DEGRADATION_OF_CYCLIN_B
GOBP_TOOTH_ERUPTION	SET	7	0.72877	0.013936	0.34213	0.01659	GOBP_TOOTH_ERUPTION
GOBP_RESPONSE_TO_AXON_INJURY	SET	79	0.19825	0.012712	0.093149	0.016664	GOBP_RESPONSE_TO_AXON_INJURY
REACTOME_DNA_DOUBLE_STRAND_B...1	SET	146	0.13787	0.011997	0.064801	0.016691	REACTOME_DNA_DOUBLE_STRAND_BREAK_REPAIR
BROWNE_HCMV_INFECTION_12HR_UP	SET	106	0.16681	0.012381	0.078437	0.016729	BROWNE_HCMV_INFECTION_12HR_UP
SUNG_METASTASIS_STROMA_UP	SET	104	0.17359	0.012763	0.08166	0.016769	SUNG_METASTASIS_STROMA_UP
LI_WILMS_TUMOR_VS_FETAL_KIDN...2	SET	177	0.13978	0.013381	0.065877	0.016933	LI_WILMS_TUMOR_VS_FETAL_KIDNEY_1_UP
IM_SREBF1A_TARGETS	SET	5	0.89842	0.014521	0.42344	0.016938	IM_SREBF1A_TARGETS
REACTOME_SIGNALING_BY_FGFR3	SET	39	0.27237	0.012284	0.12839	0.016948	REACTOME_SIGNALING_BY_FGFR3
BILD_SRC_ONCOGENIC_SIGNATURE	SET	56	0.23154	0.012508	0.10926	0.017047	BILD_SRC_ONCOGENIC_SIGNATURE
GOMF_COMPLEMENT_COMPONENT_C3...	SET	10	0.71161	0.016264	0.33594	0.017083	GOMF_COMPLEMENT_COMPONENT_C3B_BINDING
REACTOME_SYNTHESIS_SECRETION...3	SET	12	0.49077	0.012286	0.23173	0.017101	REACTOME_SYNTHESIS_SECRETION_AND_INACTIVATION_OF_GLUCOSE_DEPENDENT_INSULINOTROPIC_POLYPEPTIDE_GIP
GOMF_CYCLIC_NUCLEOTIDE_PHOSP...	SET	26	0.34435	0.012684	0.16267	0.017142	GOMF_CYCLIC_NUCLEOTIDE_PHOSPHODIESTERASE_ACTIVITY
PID_PI3KCI_AKT_PATHWAY	SET	34	0.2804	0.011809	0.13265	0.017269	PID_PI3KCI_AKT_PATHWAY
GOBP_RESPONSE_TO_IRON_II_ION	SET	6	0.69793	0.012357	0.33017	0.017271	GOBP_RESPONSE_TO_IRON_II_ION
GOBP_SEX_DIFFERENTIATION	SET	258	0.11143	0.012851	0.052729	0.017298	GOBP_SEX_DIFFERENTIATION
REACTOME_RHOC_GTPASE_CYCLE	SET	71	0.21488	0.013065	0.10172	0.017328	REACTOME_RHOC_GTPASE_CYCLE
REACTOME_FGFR2_MUTANT_RECEPT...	SET	32	0.30877	0.012616	0.14642	0.017487	REACTOME_FGFR2_MUTANT_RECEPTOR_ACTIVATION
REACTOME_DISEASES_ASSOCIATED...3	SET	19	0.34537	0.010878	0.16388	0.017545	REACTOME_DISEASES_ASSOCIATED_WITH_N_GLYCOSYLATION_OF_PROTEINS
WP_NRP1TRIGGERED_SIGNALING_P...	SET	52	0.24272	0.012636	0.11528	0.017631	WP_NRP1TRIGGERED_SIGNALING_PATHWAYS_IN_PANCREATIC_CANCER
REACTOME_INCRETIN_SYNTHESIS_...	SET	23	0.34581	0.011982	0.16425	0.017636	REACTOME_INCRETIN_SYNTHESIS_SECRETION_AND_INACTIVATION
REACTOME_OVARIAN_TUMOR_DOMAI...	SET	35	0.28701	0.012263	0.13647	0.017739	REACTOME_OVARIAN_TUMOR_DOMAIN_PROTEASES
GOBP_EMBRYONIC_ORGAN_MORPHOG...	SET	285	0.10885	0.013185	0.051788	0.017789	GOBP_EMBRYONIC_ORGAN_MORPHOGENESIS
SERVITJA_LIVER_HNF1A_TARGETS...2	SET	131	0.14997	0.012366	0.071448	0.017916	SERVITJA_LIVER_HNF1A_TARGETS_UP
REACTOME_AKT_PHOSPHORYLATES_...1	SET	14	0.41377	0.011188	0.19716	0.017931	REACTOME_AKT_PHOSPHORYLATES_TARGETS_IN_THE_CYTOSOL
REACTOME_IL_6_TYPE_CYTOKINE_...	SET	17	0.37393	0.011141	0.17822	0.017955	REACTOME_IL_6_TYPE_CYTOKINE_RECEPTOR_LIGAND_INTERACTIONS
GOBP_TRANSFORMING_GROWTH_FAC...5	SET	201	0.12147	0.012384	0.057918	0.017991	GOBP_TRANSFORMING_GROWTH_FACTOR_BETA_RECEPTOR_SIGNALING_PATHWAY
REACTOME_GASTRIN_CREB_SIGNAL...	SET	17	0.41482	0.012359	0.19784	0.018017	REACTOME_GASTRIN_CREB_SIGNALLING_PATHWAY_VIA_PKC_AND_MAPK
GOBP_NATURAL_KILLER_CELL_CHE...	SET	6	0.65307	0.011562	0.31165	0.01807	GOBP_NATURAL_KILLER_CELL_CHEMOTAXIS
REACTOME_TP53_REGULATES_TRAN...6	SET	61	0.20416	0.011509	0.097432	0.018076	REACTOME_TP53_REGULATES_TRANSCRIPTION_OF_DNA_REPAIR_GENES
GOBP_EMBRYONIC_ORGAN_DEVELOP...	SET	439	0.087334	0.013076	0.041683	0.018085	GOBP_EMBRYONIC_ORGAN_DEVELOPMENT
GOMF_PROTEIN_TAG	SET	12	0.43972	0.011008	0.21001	0.018145	GOMF_PROTEIN_TAG
GOCC_PARANODAL_JUNCTION	SET	8	0.53267	0.010889	0.25442	0.018152	GOCC_PARANODAL_JUNCTION
CHIANG_LIVER_CANCER_SUBCLASS...8	SET	167	0.13427	0.012489	0.064137	0.018158	CHIANG_LIVER_CANCER_SUBCLASS_PROLIFERATION_UP
GOMF_KINASE_BINDING	SET	730	0.062767	0.012024	0.030003	0.018227	GOMF_KINASE_BINDING
THUM_MIR21_TARGETS_HEART_DIS...2	SET	17	0.4168	0.012418	0.19926	0.018241	THUM_MIR21_TARGETS_HEART_DISEASE_UP
POMEROY_MEDULLOBLASTOMA_DESM...1	SET	53	0.24116	0.012675	0.11534	0.018271	POMEROY_MEDULLOBLASTOMA_DESMOPLASIC_VS_CLASSIC_DN
GOMF_CARBOHYDRATE_PROTON_SYM...	SET	7	0.73833	0.014119	0.35316	0.018287	GOMF_CARBOHYDRATE_PROTON_SYMPORTER_ACTIVITY
WESTON_VEGFA_TARGETS	SET	88	0.19938	0.01349	0.095373	0.01829	WESTON_VEGFA_TARGETS
GOBP_POSITIVE_REGULATION_OF_...191	SET	10	0.62102	0.014193	0.29721	0.01834	GOBP_POSITIVE_REGULATION_OF_CYSTEINE_TYPE_ENDOPEPTIDASE_ACTIVITY_INVOLVED_IN_APOPTOTIC_SIGNALING_PATHWAY
GOBP_CRANIAL_GANGLION_DEVELO...	SET	5	0.88296	0.014271	0.42274	0.018377	GOBP_CRANIAL_GANGLION_DEVELOPMENT
CEBALLOS_TARGETS_OF_TP53_AND...1	SET	31	0.29042	0.01168	0.13911	0.01842	CEBALLOS_TARGETS_OF_TP53_AND_MYC_DN
WP_RELATIONSHIP_BETWEEN_INFL...	SET	25	0.33981	0.012274	0.16285	0.01847	WP_RELATIONSHIP_BETWEEN_INFLAMMATION_COX2_AND_EGFR
IKEDA_MIR30_TARGETS_UP	SET	111	0.16888	0.012825	0.080957	0.018492	IKEDA_MIR30_TARGETS_UP
GOBP_ATTACHMENT_OF_GPI_ANCHO...	SET	6	0.56574	0.010016	0.27122	0.018501	GOBP_ATTACHMENT_OF_GPI_ANCHOR_TO_PROTEIN
REACTOME_MRNA_SPLICING	SET	196	0.10473	0.010546	0.050222	0.018523	REACTOME_MRNA_SPLICING
GOCC_INTRACILIARY_TRANSPORT_...2	SET	8	0.60298	0.012327	0.2894	0.018609	GOCC_INTRACILIARY_TRANSPORT_PARTICLE_A
IWANAGA_E2F1_TARGETS_INDUCED...	SET	24	0.33226	0.01176	0.15964	0.018708	IWANAGA_E2F1_TARGETS_INDUCED_BY_SERUM
IVANOVA_HEMATOPOIESIS_LATE_P...	SET	480	0.074179	0.0116	0.035648	0.01873	IVANOVA_HEMATOPOIESIS_LATE_PROGENITOR
GOCC_SIDE_OF_MEMBRANE	SET	533	0.077419	0.01274	0.037213	0.018751	GOCC_SIDE_OF_MEMBRANE
GOBP_MRNA_METABOLIC_PROCESS	SET	656	0.06187	0.011257	0.02976	0.018817	GOBP_MRNA_METABOLIC_PROCESS
GLINSKY_CANCER_DEATH_UP	SET	6	0.69616	0.012325	0.33507	0.018877	GLINSKY_CANCER_DEATH_UP
GOBP_ATRIOVENTRICULAR_CANAL_...	SET	13	0.45549	0.011868	0.21925	0.018884	GOBP_ATRIOVENTRICULAR_CANAL_DEVELOPMENT
REACTOME_TRANSCRIPTION_COUPL...	SET	77	0.16453	0.010416	0.079199	0.018888	REACTOME_TRANSCRIPTION_COUPLED_NUCLEOTIDE_EXCISION_REPAIR_TC_NER
GOCC_PHOTORECEPTOR_DISC_MEMB...	SET	19	0.34582	0.010892	0.16651	0.018912	GOCC_PHOTORECEPTOR_DISC_MEMBRANE
REACTOME_PREVENTION_OF_PHAGO...	SET	9	0.45001	0.0097573	0.21686	0.018996	REACTOME_PREVENTION_OF_PHAGOSOMAL_LYSOSOMAL_FUSION
GOBP_INTRINSIC_APOPTOTIC_SIG...6	SET	5	0.77314	0.012496	0.37262	0.019008	GOBP_INTRINSIC_APOPTOTIC_SIGNALING_PATHWAY_IN_RESPONSE_TO_HYDROGEN_PEROXIDE
GOBP_REGULATION_OF_CYSTEINE_...2	SET	17	0.46199	0.013764	0.2227	0.019022	GOBP_REGULATION_OF_CYSTEINE_TYPE_ENDOPEPTIDASE_ACTIVITY_INVOLVED_IN_APOPTOTIC_SIGNALING_PATHWAY
WP_LEUKOTRIENE_METABOLIC_PAT...	SET	13	0.42226	0.011003	0.20382	0.019152	WP_LEUKOTRIENE_METABOLIC_PATHWAY
GOBP_TRANSFERRIN_TRANSPORT	SET	10	0.49556	0.011326	0.23929	0.019187	GOBP_TRANSFERRIN_TRANSPORT
REACTOME_DNA_DAMAGE_RECOGNIT...	SET	36	0.24833	0.010761	0.12006	0.019312	REACTOME_DNA_DAMAGE_RECOGNITION_IN_GG_NER
GOBP_GOLGI_VESICLE_TRANSPORT	SET	285	0.092914	0.011255	0.04493	0.019329	GOBP_GOLGI_VESICLE_TRANSPORT
GOBP_REGULATION_OF_SOMITOGEN...	SET	6	0.78669	0.013928	0.38069	0.019398	GOBP_REGULATION_OF_SOMITOGENESIS
BURTON_ADIPOGENESIS_8	SET	71	0.19475	0.011841	0.094275	0.019432	BURTON_ADIPOGENESIS_8
GOMF_COA_TRANSFERASE_ACTIVITY	SET	5	0.92853	0.015008	0.4495	0.019437	GOMF_COA_TRANSFERASE_ACTIVITY
KEGG_STEROID_HORMONE_BIOSYNT...	SET	51	0.25447	0.01312	0.12325	0.019482	KEGG_STEROID_HORMONE_BIOSYNTHESIS
GOCC_CONTRACTILE_RING	SET	10	0.48048	0.010981	0.23276	0.019503	GOCC_CONTRACTILE_RING
GOBP_STOMACH_DEVELOPMENT	SET	5	0.94649	0.015298	0.45867	0.019537	GOBP_STOMACH_DEVELOPMENT
GOMF_BITTER_TASTE_RECEPTOR_A...	SET	24	0.48031	0.017	0.23289	0.019592	GOMF_BITTER_TASTE_RECEPTOR_ACTIVITY
GOMF_GUANYLATE_CYCLASE_REGUL...	SET	8	0.57585	0.011772	0.27922	0.019594	GOMF_GUANYLATE_CYCLASE_REGULATOR_ACTIVITY
REACTOME_NOTCH2_ACTIVATION_A...	SET	22	0.33419	0.011325	0.16205	0.019601	REACTOME_NOTCH2_ACTIVATION_AND_TRANSMISSION_OF_SIGNAL_TO_THE_NUCLEUS
REACTOME_ESR_MEDIATED_SIGNAL...	SET	181	0.12774	0.012365	0.061956	0.019617	REACTOME_ESR_MEDIATED_SIGNALING
GOBP_COLLAGEN_ACTIVATED_TYRO...	SET	9	0.67462	0.014627	0.32729	0.019649	GOBP_COLLAGEN_ACTIVATED_TYROSINE_KINASE_RECEPTOR_SIGNALING_PATHWAY
REACTOME_FOXO_MEDIATED_TRANS...2	SET	16	0.42647	0.012327	0.20693	0.01966	REACTOME_FOXO_MEDIATED_TRANSCRIPTION_OF_CELL_CYCLE_GENES
GOBP_TONGUE_DEVELOPMENT	SET	20	0.38857	0.012556	0.18865	0.019718	GOBP_TONGUE_DEVELOPMENT
GOBP_POSITIVE_REGULATION_OF_...765	SET	21	0.3758	0.012443	0.18247	0.01973	GOBP_POSITIVE_REGULATION_OF_SPROUTING_ANGIOGENESIS
GOBP_CENTRAL_NERVOUS_SYSTEM_...1	SET	1001	0.056143	0.012501	0.027286	0.019821	GOBP_CENTRAL_NERVOUS_SYSTEM_DEVELOPMENT
LINDGREN_BLADDER_CANCER_CLUS...3	SET	130	0.15273	0.012546	0.074232	0.019827	LINDGREN_BLADDER_CANCER_CLUSTER_2A_DN
GOBP_LIPID_DIGESTION	SET	20	0.38983	0.012596	0.18955	0.019872	GOBP_LIPID_DIGESTION
WP_AIRWAY_SMOOTH_MUSCLE_CELL...	SET	15	0.48069	0.013453	0.23388	0.019932	WP_AIRWAY_SMOOTH_MUSCLE_CELL_CONTRACTION
KARAKAS_TGFB1_SIGNALING	SET	18	0.47462	0.01455	0.23093	0.019936	KARAKAS_TGFB1_SIGNALING
KEGG_PURINE_METABOLISM	SET	151	0.1273	0.011263	0.061942	0.019943	KEGG_PURINE_METABOLISM
SPIELMAN_LYMPHOBLAST_EUROPEA...2	SET	13	0.43966	0.011456	0.21401	0.019976	SPIELMAN_LYMPHOBLAST_EUROPEAN_VS_ASIAN_2FC_UP
WP_QUERCETIN_AND_NFKB_AP1_IN...	SET	15	0.43407	0.012149	0.21134	0.019997	WP_QUERCETIN_AND_NFKB_AP1_INDUCED_APOPTOSIS
YANG_BREAST_CANCER_ESR1_UP	SET	35	0.28246	0.012069	0.13777	0.020174	YANG_BREAST_CANCER_ESR1_UP
GOBP_CELLULAR_RESPONSE_TO_UV...1	SET	11	0.52623	0.012613	0.2569	0.020266	GOBP_CELLULAR_RESPONSE_TO_UV_A
LEE_BMP2_TARGETS_UP	SET	739	0.06244	0.012032	0.030502	0.02033	LEE_BMP2_TARGETS_UP
GOCC_PHOTORECEPTOR_CONNECTIN...	SET	39	0.27089	0.012217	0.13241	0.020392	GOCC_PHOTORECEPTOR_CONNECTING_CILIUM
GOBP_GOLGI_TO_PLASMA_MEMBRAN...2	SET	58	0.20722	0.011391	0.10136	0.02046	GOBP_GOLGI_TO_PLASMA_MEMBRANE_TRANSPORT
GOBP_MITOCHONDRION_MORPHOGEN...	SET	20	0.35322	0.011413	0.17277	0.020461	GOBP_MITOCHONDRION_MORPHOGENESIS
REACTOME_TRANSCRIPTIONAL_ACT...2	SET	49	0.22929	0.011588	0.11224	0.020541	REACTOME_TRANSCRIPTIONAL_ACTIVITY_OF_SMAD2_SMAD3_SMAD4_HETEROTRIMER
WP_ENDOMETRIAL_CANCER	SET	61	0.20939	0.011804	0.10258	0.020619	WP_ENDOMETRIAL_CANCER
REACTOME_DEGRADATION_OF_CYST...	SET	15	0.40645	0.011376	0.19916	0.020642	REACTOME_DEGRADATION_OF_CYSTEINE_AND_HOMOCYSTEINE
REACTOME_REGULATION_OF_RAS_B...	SET	67	0.18683	0.011036	0.091635	0.02074	REACTOME_REGULATION_OF_RAS_BY_GAPS
GOBP_RNA_PHOSPHODIESTER_BOND...2	SET	79	0.17893	0.011473	0.087792	0.020778	GOBP_RNA_PHOSPHODIESTER_BOND_HYDROLYSIS_ENDONUCLEOLYTIC
GOCC_9PLUS0_NON_MOTILE_CILIUM	SET	121	0.15016	0.011903	0.073694	0.020804	GOCC_9PLUS0_NON_MOTILE_CILIUM
GOBP_RESPONSE_TO_CORTICOSTER...1	SET	157	0.13839	0.012484	0.067926	0.020812	GOBP_RESPONSE_TO_CORTICOSTEROID
GOBP_REGULATION_OF_PROTEASOM...1	SET	179	0.11586	0.011153	0.056866	0.020815	GOBP_REGULATION_OF_PROTEASOMAL_PROTEIN_CATABOLIC_PROCESS
FUJII_YBX1_TARGETS_UP	SET	37	0.27569	0.012111	0.13539	0.020872	FUJII_YBX1_TARGETS_UP
GOCC_ZYMOGEN_GRANULE_MEMBRANE	SET	13	0.47319	0.01233	0.23252	0.020928	GOCC_ZYMOGEN_GRANULE_MEMBRANE
YOSHIMURA_MAPK8_TARGETS_DN	SET	361	0.086788	0.011808	0.042647	0.02093	YOSHIMURA_MAPK8_TARGETS_DN
GOCC_FIBRILLAR_COLLAGEN_TRIM...	SET	12	0.51199	0.012818	0.25169	0.020973	GOCC_FIBRILLAR_COLLAGEN_TRIMER
GOBP_RESPONSE_TO_COPPER_ION	SET	39	0.26866	0.012117	0.13209	0.020985	GOBP_RESPONSE_TO_COPPER_ION
REACTOME_FGFR2_ALTERNATIVE_S...	SET	27	0.29556	0.011094	0.14531	0.020986	REACTOME_FGFR2_ALTERNATIVE_SPLICING
GOBP_T_CELL_HOMEOSTASIS	SET	41	0.25428	0.011758	0.12503	0.020995	GOBP_T_CELL_HOMEOSTASIS
REACTOME_REGULATED_PROTEOLYS...	SET	11	0.46733	0.011202	0.23013	0.021149	REACTOME_REGULATED_PROTEOLYSIS_OF_P75NTR
RUTELLA_RESPONSE_TO_HGF_VS_C...1	SET	231	0.11287	0.012326	0.055589	0.021161	RUTELLA_RESPONSE_TO_HGF_VS_CSF2RB_AND_IL4_DN
REACTOME_PROTEIN_UBIQUITINAT...	SET	68	0.18306	0.010893	0.090204	0.021215	REACTOME_PROTEIN_UBIQUITINATION
GOBP_DETECTION_OF_LIGHT_STIM...2	SET	20	0.38034	0.01229	0.18749	0.021255	GOBP_DETECTION_OF_LIGHT_STIMULUS_INVOLVED_IN_SENSORY_PERCEPTION
KEGG_REGULATION_OF_AUTOPHAGY	SET	33	0.31178	0.012936	0.1537	0.021259	KEGG_REGULATION_OF_AUTOPHAGY
GOBP_INTEGRIN_ACTIVATION	SET	26	0.28305	0.010426	0.13953	0.021261	GOBP_INTEGRIN_ACTIVATION
GOBP_REGULATION_OF_STEM_CELL...4	SET	77	0.19794	0.012531	0.097604	0.021288	GOBP_REGULATION_OF_STEM_CELL_PROLIFERATION
GOBP_BLOOD_VESSEL_ENDOTHELIA...1	SET	11	0.5928	0.014209	0.29265	0.021407	GOBP_BLOOD_VESSEL_ENDOTHELIAL_CELL_DIFFERENTIATION
BAKER_HEMATOPOESIS_STAT5_TAR...	SET	7	0.70708	0.013521	0.34911	0.021422	BAKER_HEMATOPOESIS_STAT5_TARGETS
GOBP_VOCALIZATION_BEHAVIOR	SET	15	0.48777	0.013651	0.24119	0.021578	GOBP_VOCALIZATION_BEHAVIOR
REACTOME_AKT_PHOSPHORYLATES_...2	SET	9	0.50514	0.010953	0.24987	0.021616	REACTOME_AKT_PHOSPHORYLATES_TARGETS_IN_THE_NUCLEUS
GOBP_RESPONSE_TO_IRON_ION	SET	29	0.3109	0.012094	0.1539	0.021691	GOBP_RESPONSE_TO_IRON_ION
CHARAFE_BREAST_CANCER_LUMINA...1	SET	433	0.084898	0.012626	0.042034	0.021712	CHARAFE_BREAST_CANCER_LUMINAL_VS_BASAL_DN
GOBP_SMAD_PROTEIN_SIGNAL_TRA...	SET	80	0.18518	0.011949	0.091692	0.02172	GOBP_SMAD_PROTEIN_SIGNAL_TRANSDUCTION
GOMF_CCR5_CHEMOKINE_RECEPTOR...	SET	4	1.0308	0.014902	0.51085	0.021811	GOMF_CCR5_CHEMOKINE_RECEPTOR_BINDING
BILD_HRAS_ONCOGENIC_SIGNATURE	SET	238	0.11147	0.012355	0.055253	0.021828	BILD_HRAS_ONCOGENIC_SIGNATURE
GOMF_TOLL_LIKE_RECEPTOR_BIND...	SET	14	0.5124	0.013855	0.25398	0.021829	GOMF_TOLL_LIKE_RECEPTOR_BINDING
REACTOME_SIGNALING_BY_WNT	SET	288	0.096412	0.011739	0.047818	0.021895	REACTOME_SIGNALING_BY_WNT
WP_TYPE_I_COLLAGEN_SYNTHESIS...	SET	32	0.28988	0.011844	0.1438	0.021915	WP_TYPE_I_COLLAGEN_SYNTHESIS_IN_THE_CONTEXT_OF_OSTEOGENESIS_IMPERFECTA
GOMF_L_ASCORBIC_ACID_BINDING	SET	19	0.34867	0.010981	0.17316	0.022033	GOMF_L_ASCORBIC_ACID_BINDING
WP_CANONICAL_AND_NONCANONICA...2	SET	17	0.41511	0.012367	0.20624	0.022077	WP_CANONICAL_AND_NONCANONICAL_TGFB_SIGNALING
GOBP_REGULATION_OF_ENDOTHELI...2	SET	18	0.39598	0.012139	0.19674	0.022082	GOBP_REGULATION_OF_ENDOTHELIAL_CELL_DEVELOPMENT
GOBP_ACTIN_POLYMERIZATION_DE...	SET	7	0.61335	0.011729	0.30477	0.022091	GOBP_ACTIN_POLYMERIZATION_DEPENDENT_CELL_MOTILITY
BORCZUK_MALIGNANT_MESOTHELIO...1	SET	90	0.1625	0.011118	0.080788	0.022149	BORCZUK_MALIGNANT_MESOTHELIOMA_DN
REACTOME_CREB_PHOSPHORYLATION	SET	6	0.74733	0.013231	0.37155	0.022149	REACTOME_CREB_PHOSPHORYLATION
GOBP_INNATE_IMMUNE_RESPONSE_...1	SET	71	0.19119	0.011624	0.095059	0.022156	GOBP_INNATE_IMMUNE_RESPONSE_ACTIVATING_CELL_SURFACE_RECEPTOR_SIGNALING_PATHWAY
ROVERSI_GLIOMA_COPY_NUMBER_UP	SET	97	0.2104	0.014942	0.10475	0.022298	ROVERSI_GLIOMA_COPY_NUMBER_UP
WESTON_VEGFA_TARGETS_6HR	SET	46	0.27694	0.013562	0.1379	0.022312	WESTON_VEGFA_TARGETS_6HR
GOBP_SEQUESTERING_OF_ACTIN_M...	SET	6	0.73198	0.01296	0.36462	0.022354	GOBP_SEQUESTERING_OF_ACTIN_MONOMERS
REACTOME_TNF_SIGNALING	SET	51	0.20933	0.010792	0.10434	0.022426	REACTOME_TNF_SIGNALING
MEBARKI_HCC_PROGENITOR_WNT_U...2	SET	75	0.20047	0.012526	0.099929	0.02243	MEBARKI_HCC_PROGENITOR_WNT_UP_CTNNB1_DEPENDENT
REACTOME_METABOLISM_OF_PORPH...	SET	26	0.27962	0.0103	0.13949	0.022514	REACTOME_METABOLISM_OF_PORPHYRINS
REACTOME_NEGATIVE_REGULATION...3	SET	33	0.2924	0.012132	0.14593	0.022558	REACTOME_NEGATIVE_REGULATION_OF_FGFR2_SIGNALING
GOBP_ENTEROENDOCRINE_CELL_DI...	SET	35	0.28942	0.012366	0.14446	0.022575	GOBP_ENTEROENDOCRINE_CELL_DIFFERENTIATION
GOBP_PROTEIN_ACTIVATION_CASC...	SET	16	0.44007	0.01272	0.21974	0.022615	GOBP_PROTEIN_ACTIVATION_CASCADE
GOBP_FUNGIFORM_PAPILLA_MORPH...	SET	5	0.74569	0.012052	0.37256	0.022673	GOBP_FUNGIFORM_PAPILLA_MORPHOGENESIS
GOBP_REGULATION_OF_POSTSYNAP...4	SET	13	0.48469	0.012629	0.24224	0.022713	GOBP_REGULATION_OF_POSTSYNAPTIC_DENSITY_ORGANIZATION
GOMF_PROTEIN_KINASE_ACTIVITY	SET	545	0.069889	0.011626	0.034961	0.022808	GOMF_PROTEIN_KINASE_ACTIVITY
GOBP_NEGATIVE_REGULATION_OF_...531	SET	100	0.15139	0.010916	0.07577	0.022863	GOBP_NEGATIVE_REGULATION_OF_PROTEIN_CATABOLIC_PROCESS
WP_ARYL_HYDROCARBON_RECEPTOR...1	SET	46	0.25088	0.012286	0.12557	0.022869	WP_ARYL_HYDROCARBON_RECEPTOR_PATHWAY_WP2586
GOMF_RNA_STEM_LOOP_BINDING	SET	14	0.38002	0.010275	0.19025	0.022893	GOMF_RNA_STEM_LOOP_BINDING
GOBP_PROTEIN_LOCALIZATION_TO...23	SET	6	0.64271	0.011379	0.32177	0.022898	GOBP_PROTEIN_LOCALIZATION_TO_ENDOPLASMIC_RETICULUM_EXIT_SITE
GOBP_PROTEIN_DEMANNOSYLATION	SET	17	0.40828	0.012164	0.20456	0.02298	GOBP_PROTEIN_DEMANNOSYLATION
REACTOME_AFLATOXIN_ACTIVATIO...	SET	18	0.35818	0.01098	0.17946	0.022981	REACTOME_AFLATOXIN_ACTIVATION_AND_DETOXIFICATION
REACTOME_ACTIVATION_OF_IRF3_...	SET	16	0.36414	0.010525	0.18245	0.022984	REACTOME_ACTIVATION_OF_IRF3_IRF7_MEDIATED_BY_TBK1_IKK_EPSILON
BERENJENO_ROCK_SIGNALING_NOT...2	SET	28	0.29517	0.011283	0.14791	0.022997	BERENJENO_ROCK_SIGNALING_NOT_VIA_RHOA_UP
DAVICIONI_MOLECULAR_ARMS_VS_...1	SET	170	0.1284	0.012048	0.064388	0.023077	DAVICIONI_MOLECULAR_ARMS_VS_ERMS_DN
BYSTROEM_CORRELATED_WITH_IL5...2	SET	39	0.24639	0.011112	0.12356	0.023078	BYSTROEM_CORRELATED_WITH_IL5_UP
GOBP_POSITIVE_REGULATION_OF_...887	SET	6	0.58157	0.010297	0.29199	0.023206	GOBP_POSITIVE_REGULATION_OF_VITAMIN_D_RECEPTOR_SIGNALING_PATHWAY
GOBP_CELLULAR_CARBOHYDRATE_B...	SET	71	0.18645	0.011336	0.09361	0.023207	GOBP_CELLULAR_CARBOHYDRATE_BIOSYNTHETIC_PROCESS
MCBRYAN_PUBERTAL_BREAST_6_7W...1	SET	73	0.18797	0.011588	0.09439	0.023223	MCBRYAN_PUBERTAL_BREAST_6_7WK_DN
KRISHNAN_FURIN_TARGETS_DN	SET	9	0.49335	0.010697	0.24775	0.023231	KRISHNAN_FURIN_TARGETS_DN
GOBP_I_KAPPAB_PHOSPHORYLATION	SET	17	0.3734	0.011125	0.18759	0.023276	GOBP_I_KAPPAB_PHOSPHORYLATION
REACTOME_SPRY_REGULATION_OF_...	SET	16	0.3746	0.010827	0.18827	0.023323	REACTOME_SPRY_REGULATION_OF_FGF_SIGNALING
GOCC_MMXD_COMPLEX	SET	4	0.80165	0.011589	0.40299	0.023345	GOCC_MMXD_COMPLEX
GOBP_RESPONSE_TO_FLUORIDE	SET	5	0.69981	0.011311	0.35214	0.023452	GOBP_RESPONSE_TO_FLUORIDE
GOBP_MULTI_MULTICELLULAR_ORG...	SET	196	0.12012	0.012095	0.060492	0.02354	GOBP_MULTI_MULTICELLULAR_ORGANISM_PROCESS
WANG_NFKB_TARGETS	SET	24	0.29569	0.010465	0.14891	0.023544	WANG_NFKB_TARGETS
GRANDVAUX_IRF3_TARGETS_UP	SET	13	0.43552	0.011348	0.21934	0.023546	GRANDVAUX_IRF3_TARGETS_UP
WP_NETWORK_MAP_OF_SARSCOV2_S...	SET	208	0.11964	0.012406	0.060294	0.023619	WP_NETWORK_MAP_OF_SARSCOV2_SIGNALING_PATHWAY
WP_TP53_NETWORK	SET	19	0.42263	0.013311	0.21302	0.023634	WP_TP53_NETWORK
FRASOR_RESPONSE_TO_ESTRADIOL...2	SET	35	0.29645	0.012667	0.14948	0.023685	FRASOR_RESPONSE_TO_ESTRADIOL_UP
GOBP_TRANSFORMING_GROWTH_FAC...2	SET	9	0.51214	0.011104	0.25838	0.02374	GOBP_TRANSFORMING_GROWTH_FACTOR_BETA2_PRODUCTION
REACTOME_RHOV_GTPASE_CYCLE	SET	36	0.2702	0.011709	0.13634	0.023755	REACTOME_RHOV_GTPASE_CYCLE
GOBP_POSITIVE_REGULATION_OF_...737	SET	9	0.6041	0.013098	0.30496	0.023809	GOBP_POSITIVE_REGULATION_OF_SECONDARY_METABOLITE_BIOSYNTHETIC_PROCESS
GOBP_ATRIAL_CARDIAC_MUSCLE_C...2	SET	15	0.45656	0.012778	0.23048	0.02381	GOBP_ATRIAL_CARDIAC_MUSCLE_CELL_TO_AV_NODE_CELL_SIGNALING
GOMF_C_METHYLTRANSFERASE_ACT...	SET	6	0.54339	0.0096207	0.27448	0.023875	GOMF_C_METHYLTRANSFERASE_ACTIVITY
GOBP_INTERFERON_ALPHA_PRODUC...	SET	24	0.29853	0.010566	0.15086	0.023926	GOBP_INTERFERON_ALPHA_PRODUCTION
GOBP_NEGATIVE_REGULATION_OF_...393	SET	16	0.40953	0.011837	0.20698	0.02394	GOBP_NEGATIVE_REGULATION_OF_MEIOTIC_CELL_CYCLE
MARTINEZ_RESPONSE_TO_TRABECT...1	SET	48	0.25334	0.012672	0.12812	0.024011	MARTINEZ_RESPONSE_TO_TRABECTEDIN
GOMF_LIPOPROTEIN_PARTICLE_RE...1	SET	18	0.41198	0.01263	0.2085	0.02409	GOMF_LIPOPROTEIN_PARTICLE_RECEPTOR_ACTIVITY
GOMF_PROTEIN_KINASE_C_BINDING	SET	47	0.23941	0.011851	0.12118	0.024106	GOMF_PROTEIN_KINASE_C_BINDING
GOBP_NEUTROPHIL_ACTIVATION_I...	SET	19	0.33359	0.010506	0.16889	0.024133	GOBP_NEUTROPHIL_ACTIVATION_INVOLVED_IN_IMMUNE_RESPONSE
HUANG_GATA2_TARGETS_UP	SET	146	0.13261	0.011539	0.067162	0.024174	HUANG_GATA2_TARGETS_UP
GOMF_ADRENERGIC_RECEPTOR_BIN...	SET	18	0.36249	0.011112	0.18368	0.024228	GOMF_ADRENERGIC_RECEPTOR_BINDING
HAEGERSTRAND_RESPONSE_TO_IMA...	SET	9	0.60414	0.013099	0.30625	0.024272	HAEGERSTRAND_RESPONSE_TO_IMATINIB
GOBP_NEGATIVE_REGULATION_OF_...453	SET	146	0.13708	0.011928	0.069625	0.024493	GOBP_NEGATIVE_REGULATION_OF_NEURON_APOPTOTIC_PROCESS
HE_PTEN_TARGETS_DN	SET	7	0.69547	0.013299	0.35331	0.024516	HE_PTEN_TARGETS_DN
DER_IFN_ALPHA_RESPONSE_DN	SET	5	0.69499	0.011233	0.35343	0.024632	DER_IFN_ALPHA_RESPONSE_DN
GOBP_MULTI_CILIATED_EPITHELI...	SET	9	0.49626	0.01076	0.2526	0.024739	GOBP_MULTI_CILIATED_EPITHELIAL_CELL_DIFFERENTIATION
GOMF_HISTONE_H3K27ME2_H3K27M...	SET	2	0.90825	0.0092851	0.46255	0.024798	GOMF_HISTONE_H3K27ME2_H3K27ME3_DEMETHYLASE_ACTIVITY
BIOCARTA_G1_PATHWAY	SET	28	0.30236	0.011558	0.15412	0.024896	BIOCARTA_G1_PATHWAY
REACTOME_SIGNALING_BY_NOTCH1...2	SET	54	0.20516	0.010883	0.10458	0.024899	REACTOME_SIGNALING_BY_NOTCH1_PEST_DOMAIN_MUTANTS_IN_CANCER
GOMF_NEUROTROPHIN_RECEPTOR_A...	SET	5	0.80532	0.013016	0.41076	0.024972	GOMF_NEUROTROPHIN_RECEPTOR_ACTIVITY
GOBP_LYSOSOMAL_LUMEN_ACIDIFI...	SET	19	0.31624	0.0099601	0.16133	0.024996	GOBP_LYSOSOMAL_LUMEN_ACIDIFICATION
REACTOME_SIGNALING_BY_FGFR2_...2	SET	42	0.25025	0.011711	0.12768	0.025006	REACTOME_SIGNALING_BY_FGFR2_IN_DISEASE
ZHAN_MULTIPLE_MYELOMA_CD1_AN...2	SET	85	0.17136	0.011396	0.087441	0.025022	ZHAN_MULTIPLE_MYELOMA_CD1_AND_CD2_UP
REACTOME_PROTEIN_PROTEIN_INT...	SET	77	0.19933	0.012619	0.10178	0.025103	REACTOME_PROTEIN_PROTEIN_INTERACTIONS_AT_SYNAPSES
GOBP_FATTY_ACID_BETA_OXIDATI...1	SET	73	0.17286	0.010656	0.088326	0.025179	GOBP_FATTY_ACID_BETA_OXIDATION
GOBP_NEGATIVE_REGULATION_OF_...397	SET	10	0.52191	0.011928	0.2668	0.025228	GOBP_NEGATIVE_REGULATION_OF_MEMBRANE_POTENTIAL
GOCC_PHOSPHATIDYLINOSITOL_3_...3	SET	6	0.7123	0.012611	0.36425	0.025267	GOCC_PHOSPHATIDYLINOSITOL_3_KINASE_COMPLEX_CLASS_III
GOBP_SOMATIC_DIVERSIFICATION...4	SET	52	0.2152	0.011203	0.11005	0.02527	GOBP_SOMATIC_DIVERSIFICATION_OF_IMMUNOGLOBULINS_INVOLVED_IN_IMMUNE_RESPONSE
GOBP_BONE_MINERALIZATION	SET	111	0.15698	0.011922	0.080319	0.02533	GOBP_BONE_MINERALIZATION
DESERT_PERIPORTAL_HEPATOCELL...	SET	149	0.13192	0.011595	0.067524	0.025378	DESERT_PERIPORTAL_HEPATOCELLULAR_CARCINOMA_SUBCLASS_UP
GOBP_NEGATIVE_REGULATION_OF_...725	SET	162	0.12842	0.011766	0.065745	0.025402	GOBP_NEGATIVE_REGULATION_OF_WNT_SIGNALING_PATHWAY
REACTOME_RUNX3_REGULATES_CDK...	SET	7	0.56342	0.010774	0.28846	0.025408	REACTOME_RUNX3_REGULATES_CDKN1A_TRANSCRIPTION
GOBP_REGULATION_OF_ALTERNATI...	SET	51	0.19799	0.010208	0.1015	0.02556	GOBP_REGULATION_OF_ALTERNATIVE_MRNA_SPLICING_VIA_SPLICEOSOME
FARMER_BREAST_CANCER_BASAL_V...	SET	304	0.091044	0.011384	0.046682	0.025579	FARMER_BREAST_CANCER_BASAL_VS_LULMINAL
REACTOME_CELLULAR_SENESCENCE	SET	157	0.12732	0.011485	0.065357	0.025709	REACTOME_CELLULAR_SENESCENCE
REACTOME_INLA_MEDIATED_ENTRY...	SET	9	0.47763	0.010356	0.24524	0.025737	REACTOME_INLA_MEDIATED_ENTRY_OF_LISTERIA_MONOCYTOGENES_INTO_HOST_CELLS
GOBP_MUSCLE_CELL_APOPTOTIC_P...	SET	69	0.18528	0.011106	0.095244	0.025875	GOBP_MUSCLE_CELL_APOPTOTIC_PROCESS
GOMF_ADENYLATE_KINASE_ACTIVI...	SET	9	0.52609	0.011407	0.27074	0.026006	GOMF_ADENYLATE_KINASE_ACTIVITY
REACTOME_FLT3_SIGNALING	SET	38	0.24749	0.011018	0.12739	0.02603	REACTOME_FLT3_SIGNALING
GOBP_REGULATION_OF_MOTOR_NEU...	SET	14	0.38061	0.010291	0.19593	0.026042	GOBP_REGULATION_OF_MOTOR_NEURON_APOPTOTIC_PROCESS
CHICAS_RB1_TARGETS_SENESCENT	SET	525	0.068809	0.01124	0.035449	0.026133	CHICAS_RB1_TARGETS_SENESCENT
GOBP_RESPONSE_TO_TRANSFORMIN...	SET	259	0.099779	0.01153	0.05146	0.026259	GOBP_RESPONSE_TO_TRANSFORMING_GROWTH_FACTOR_BETA
GOBP_ENDOCRINE_PANCREAS_DEVE...	SET	46	0.24118	0.011811	0.12457	0.026441	GOBP_ENDOCRINE_PANCREAS_DEVELOPMENT
GOMF_PHOSPHATIDATE_PHOSPHATA...	SET	14	0.441	0.011924	0.22779	0.026441	GOMF_PHOSPHATIDATE_PHOSPHATASE_ACTIVITY
GOBP_POSITIVE_REGULATION_OF_...768	SET	43	0.24631	0.011663	0.12728	0.026492	GOBP_POSITIVE_REGULATION_OF_STEM_CELL_PROLIFERATION
MORI_EMU_MYC_LYMPHOMA_BY_ONS...1	SET	16	0.34181	0.0098798	0.17668	0.026524	MORI_EMU_MYC_LYMPHOMA_BY_ONSET_TIME_DN
GOBP_COLUMNAR_CUBOIDAL_EPITH...2	SET	114	0.15872	0.012214	0.082056	0.026546	GOBP_COLUMNAR_CUBOIDAL_EPITHELIAL_CELL_DIFFERENTIATION
GOMF_PHOSPHATIDYLINOSITOL_TR...1	SET	10	0.52528	0.012005	0.27191	0.0267	GOMF_PHOSPHATIDYLINOSITOL_TRANSFER_ACTIVITY
HORIUCHI_WTAP_TARGETS_UP	SET	286	0.096592	0.01172	0.050004	0.026707	HORIUCHI_WTAP_TARGETS_UP
GOBP_RESPONSE_TO_HYPEROXIA	SET	17	0.38873	0.011581	0.20124	0.026709	GOBP_RESPONSE_TO_HYPEROXIA
GOBP_INTERFERON_BETA_PRODUCT...	SET	51	0.21721	0.011199	0.11249	0.026754	GOBP_INTERFERON_BETA_PRODUCTION
KEGG_THYROID_CANCER	SET	28	0.28874	0.011037	0.14957	0.026786	KEGG_THYROID_CANCER
MCBRYAN_PUBERTAL_BREAST_3_4W...1	SET	35	0.27122	0.011589	0.14055	0.026831	MCBRYAN_PUBERTAL_BREAST_3_4WK_DN
GOBP_MATERNAL_PROCESS_INVOLV...2	SET	5	0.57982	0.0093715	0.30059	0.026877	GOBP_MATERNAL_PROCESS_INVOLVED_IN_PARTURITION
HAN_SATB1_TARGETS_UP	SET	400	0.080509	0.011518	0.041757	0.026933	HAN_SATB1_TARGETS_UP
PID_CONE_PATHWAY	SET	21	0.34623	0.011464	0.17979	0.027075	PID_CONE_PATHWAY
GOBP_POSITIVE_REGULATION_OF_...306	SET	26	0.3071	0.011312	0.15965	0.027217	GOBP_POSITIVE_REGULATION_OF_FOCAL_ADHESION_ASSEMBLY
ZHENG_GLIOBLASTOMA_PLASTICIT...2	SET	235	0.10298	0.011342	0.053554	0.027255	ZHENG_GLIOBLASTOMA_PLASTICITY_UP
GOBP_POSITIVE_REGULATION_OF_...220	SET	58	0.22893	0.012585	0.11906	0.027261	GOBP_POSITIVE_REGULATION_OF_DNA_BINDING
REACTOME_SIGNALING_BY_FGFR	SET	85	0.168	0.011172	0.087415	0.027319	REACTOME_SIGNALING_BY_FGFR
GOBP_REGULATION_OF_ADIPOSE_T...	SET	12	0.48936	0.012251	0.25485	0.027424	GOBP_REGULATION_OF_ADIPOSE_TISSUE_DEVELOPMENT
GOBP_AMYLOID_PRECURSOR_PROTE...2	SET	53	0.21649	0.011378	0.11279	0.027474	GOBP_AMYLOID_PRECURSOR_PROTEIN_CATABOLIC_PROCESS
GOMF_ADENOSINE_3_5_BISPHOSPH...	SET	4	0.73223	0.010586	0.38202	0.027643	GOMF_ADENOSINE_3_5_BISPHOSPHATE_TRANSMEMBRANE_TRANSPORTER_ACTIVITY
WP_TRANSCRIPTION_FACTOR_REGU...	SET	22	0.37132	0.012583	0.1938	0.027688	WP_TRANSCRIPTION_FACTOR_REGULATION_IN_ADIPOGENESIS
GOBP_CELLULAR_RESPONSE_TO_VI...3	SET	21	0.35219	0.011661	0.18389	0.027738	GOBP_CELLULAR_RESPONSE_TO_VITAMIN_D
GOBP_SENSORY_SYSTEM_DEVELOPM...	SET	385	0.084497	0.011864	0.044125	0.027757	GOBP_SENSORY_SYSTEM_DEVELOPMENT
PID_PS1_PATHWAY	SET	45	0.23338	0.011304	0.12189	0.027778	PID_PS1_PATHWAY
SHARMA_PILOCYTIC_ASTROCYTOMA...2	SET	27	0.33655	0.012633	0.17584	0.027816	SHARMA_PILOCYTIC_ASTROCYTOMA_LOCATION_UP
REACTOME_NEGATIVE_REGULATION...1	SET	10	0.48715	0.011134	0.25457	0.027841	REACTOME_NEGATIVE_REGULATION_OF_ACTIVITY_OF_TFAP2_AP_2_FAMILY_TRANSCRIPTION_FACTORS
REACTOME_TICAM1_DEPENDENT_AC...	SET	11	0.39347	0.0094311	0.20573	0.027912	REACTOME_TICAM1_DEPENDENT_ACTIVATION_OF_IRF3_IRF7
GOBP_TRNA_TRANSPORT	SET	6	0.49407	0.0087475	0.25841	0.027948	GOBP_TRNA_TRANSPORT
GOBP_MOLTING_CYCLE_PROCESS	SET	91	0.16943	0.011656	0.088622	0.027958	GOBP_MOLTING_CYCLE_PROCESS
GOMF_INTRAMOLECULAR_TRANSFER...2	SET	10	0.45702	0.010445	0.2391	0.027982	GOMF_INTRAMOLECULAR_TRANSFERASE_ACTIVITY_PHOSPHOTRANSFERASES
GOMF_MACROMOLECULE_TRANSMEMB...	SET	28	0.27407	0.010476	0.14339	0.027986	GOMF_MACROMOLECULE_TRANSMEMBRANE_TRANSPORTER_ACTIVITY
GOBP_NEURONAL_STEM_CELL_POPU...	SET	23	0.32776	0.011357	0.17155	0.028039	GOBP_NEURONAL_STEM_CELL_POPULATION_MAINTENANCE
PLASARI_TGFB1_TARGETS_10HR_DN	SET	237	0.10664	0.011794	0.055885	0.028189	PLASARI_TGFB1_TARGETS_10HR_DN
AMIT_EGF_RESPONSE_40_MCF10A	SET	17	0.43749	0.013034	0.22929	0.028202	AMIT_EGF_RESPONSE_40_MCF10A
GOBP_REGULATION_OF_GASTRIC_A...	SET	11	0.46382	0.011117	0.24311	0.028214	GOBP_REGULATION_OF_GASTRIC_ACID_SECRETION
GOBP_FACE_DEVELOPMENT	SET	49	0.23876	0.012067	0.12519	0.028259	GOBP_FACE_DEVELOPMENT
REACTOME_FORMATION_OF_INCISI...	SET	41	0.21968	0.010158	0.1152	0.028273	REACTOME_FORMATION_OF_INCISION_COMPLEX_IN_GG_NER
SA_G1_AND_S_PHASES	SET	15	0.35359	0.0098959	0.18543	0.028279	SA_G1_AND_S_PHASES
REACTOME_G_BETA_GAMMA_SIGNAL...1	SET	19	0.35187	0.011082	0.18457	0.028304	REACTOME_G_BETA_GAMMA_SIGNALLING_THROUGH_CDC42
GOBP_TOLL_LIKE_RECEPTOR_9_SI...	SET	17	0.38946	0.011603	0.20436	0.028346	GOBP_TOLL_LIKE_RECEPTOR_9_SIGNALING_PATHWAY
GOBP_DETECTION_OF_ABIOTIC_ST...	SET	131	0.14062	0.011595	0.073896	0.028534	GOBP_DETECTION_OF_ABIOTIC_STIMULUS
TANAKA_METHYLATED_IN_ESOPHAG...	SET	98	0.1883	0.013441	0.098962	0.028543	TANAKA_METHYLATED_IN_ESOPHAGEAL_CARCINOMA
GOBP_GOLGI_LUMEN_ACIDIFICATI...	SET	10	0.41997	0.0095983	0.22074	0.028558	GOBP_GOLGI_LUMEN_ACIDIFICATION
GOBP_IMMUNE_SYSTEM_DEVELOPME...	SET	197	0.11156	0.011261	0.058639	0.028559	GOBP_IMMUNE_SYSTEM_DEVELOPMENT
GOBP_POSITIVE_REGULATION_OF_...766	SET	21	0.3239	0.010724	0.17036	0.028642	GOBP_POSITIVE_REGULATION_OF_STEM_CELL_DIFFERENTIATION
GOBP_COMPLEMENT_ACTIVATION_A...	SET	13	0.44889	0.011696	0.23611	0.028647	GOBP_COMPLEMENT_ACTIVATION_ALTERNATIVE_PATHWAY
KRIGE_RESPONSE_TO_TOSEDOSTAT...2	SET	694	0.058365	0.010912	0.0307	0.028647	KRIGE_RESPONSE_TO_TOSEDOSTAT_24HR_UP
WEST_ADRENOCORTICAL_TUMOR_MA...2	SET	22	0.35149	0.011911	0.18493	0.028679	WEST_ADRENOCORTICAL_TUMOR_MARKERS_UP
REACTOME_RECEPTOR_TYPE_TYROS...	SET	16	0.44407	0.012836	0.23365	0.028685	REACTOME_RECEPTOR_TYPE_TYROSINE_PROTEIN_PHOSPHATASES
REACTOME_MISCELLANEOUS_TRANS...	SET	24	0.3099	0.010968	0.16306	0.028687	REACTOME_MISCELLANEOUS_TRANSPORT_AND_BINDING_EVENTS
KEGG_MTOR_SIGNALING_PATHWAY	SET	49	0.21568	0.0109	0.11351	0.02872	KEGG_MTOR_SIGNALING_PATHWAY
GOMF_MOLECULAR_CONDENSATE_SC...	SET	16	0.3633	0.010501	0.19127	0.028763	GOMF_MOLECULAR_CONDENSATE_SCAFFOLD_ACTIVITY
DING_LUNG_CANCER_BY_MUTATION...	SET	20	0.38211	0.012347	0.2012	0.028779	DING_LUNG_CANCER_BY_MUTATION_RATE
REACTOME_DUAL_INCISION_IN_GG...	SET	40	0.21206	0.0096856	0.1117	0.028818	REACTOME_DUAL_INCISION_IN_GG_NER
WP_MAPK_AND_NFKB_SIGNALING_P...	SET	10	0.45304	0.010354	0.23874	0.02888	WP_MAPK_AND_NFKB_SIGNALING_PATHWAYS_INHIBITED_BY_YERSINIA_YOPJ
MIYAGAWA_TARGETS_OF_EWSR1_ET...1	SET	218	0.11375	0.012072	0.059944	0.028883	MIYAGAWA_TARGETS_OF_EWSR1_ETS_FUSIONS_DN
GOBP_PROTEIN_HYDROXYLATION	SET	25	0.27996	0.010113	0.14758	0.028923	GOBP_PROTEIN_HYDROXYLATION
GOBP_NUCLEOSIDE_MONOPHOSPHAT...4	SET	11	0.46796	0.011217	0.24671	0.028937	GOBP_NUCLEOSIDE_MONOPHOSPHATE_PHOSPHORYLATION
REACTOME_SIGNALING_BY_NOTCH3	SET	48	0.21867	0.010938	0.11529	0.02894	REACTOME_SIGNALING_BY_NOTCH3
WP_FIBRIN_COMPLEMENT_RECEPTO...	SET	40	0.24171	0.01104	0.12745	0.028956	WP_FIBRIN_COMPLEMENT_RECEPTOR_3_SIGNALING_PATHWAY
REACTOME_NONCANONICAL_ACTIVA...	SET	8	0.46371	0.0094795	0.24458	0.02899	REACTOME_NONCANONICAL_ACTIVATION_OF_NOTCH3
WP_HEMESYNTHESIS_DEFECTS_AND...	SET	8	0.41957	0.0085773	0.22132	0.029002	WP_HEMESYNTHESIS_DEFECTS_AND_PORPHYRIAS
WP_HEME_BIOSYNTHESIS	SET	8	0.41957	0.0085773	0.22132	0.029002	WP_HEME_BIOSYNTHESIS
GOBP_IMMUNE_RESPONSE_REGULAT...1	SET	287	0.094137	0.011442	0.04967	0.029037	GOBP_IMMUNE_RESPONSE_REGULATING_CELL_SURFACE_RECEPTOR_SIGNALING_PATHWAY
GOBP_NEUTROPHIL_DEGRANULATION	SET	12	0.41974	0.010508	0.2215	0.029055	GOBP_NEUTROPHIL_DEGRANULATION
GOMF_TAU_PROTEIN_KINASE_ACTI...	SET	22	0.29089	0.0098577	0.15368	0.029202	GOMF_TAU_PROTEIN_KINASE_ACTIVITY
REACTOME_SENSORY_PROCESSING_...1	SET	71	0.18776	0.011416	0.099233	0.029247	REACTOME_SENSORY_PROCESSING_OF_SOUND
ENGELMANN_CANCER_PROGENITORS...2	SET	47	0.22835	0.011303	0.12069	0.029251	ENGELMANN_CANCER_PROGENITORS_UP
GOBP_NATURAL_KILLER_CELL_CYT...	SET	9	0.47524	0.010304	0.25134	0.029334	GOBP_NATURAL_KILLER_CELL_CYTOKINE_PRODUCTION
REACTOME_SIGNALING_BY_CSF3_G...	SET	30	0.28459	0.01126	0.15053	0.029348	REACTOME_SIGNALING_BY_CSF3_G_CSF
LINDGREN_BLADDER_CANCER_HIGH...	SET	47	0.23559	0.011662	0.12463	0.029362	LINDGREN_BLADDER_CANCER_HIGH_RECURRENCE
GOBP_MRNA_PROCESSING	SET	429	0.068141	0.010088	0.036049	0.029372	GOBP_MRNA_PROCESSING
HOLLERN_SOLID_NODULAR_BREAST...1	SET	30	0.29908	0.011833	0.15826	0.029402	HOLLERN_SOLID_NODULAR_BREAST_TUMOR_DN
GOBP_REGULATION_OF_ISOTYPE_S...1	SET	37	0.24191	0.010627	0.12802	0.029415	GOBP_REGULATION_OF_ISOTYPE_SWITCHING
GOCC_UBIQUITIN_LIGASE_COMPLEX	SET	288	0.085931	0.010463	0.045512	0.029514	GOCC_UBIQUITIN_LIGASE_COMPLEX
GOBP_POSITIVE_REGULATION_OF_...421	SET	42	0.24741	0.011579	0.13135	0.029811	GOBP_POSITIVE_REGULATION_OF_JUN_KINASE_ACTIVITY
GOBP_MICROTUBULE_ANCHORING	SET	23	0.28594	0.0099074	0.15196	0.029948	GOBP_MICROTUBULE_ANCHORING
NAKAYAMA_SOFT_TISSUE_TUMORS_...4	SET	82	0.16745	0.010938	0.089051	0.030037	NAKAYAMA_SOFT_TISSUE_TUMORS_PCA2_UP
KORKOLA_YOLK_SAC_TUMOR	SET	60	0.21743	0.012157	0.1157	0.030108	KORKOLA_YOLK_SAC_TUMOR
WP_INTERACTIONS_BETWEEN_LOXL...	SET	17	0.37024	0.011031	0.19708	0.030153	WP_INTERACTIONS_BETWEEN_LOXL4_AND_OXIDATIVE_STRESS_PATHWAY
GOBP_POSITIVE_REGULATION_OF_...739	SET	5	0.66009	0.010669	0.35149	0.030199	GOBP_POSITIVE_REGULATION_OF_SENSORY_PERCEPTION_OF_PAIN
GOCC_PORE_COMPLEX	SET	23	0.34887	0.012088	0.18597	0.030339	GOCC_PORE_COMPLEX
REACTOME_INTRACELLULAR_SIGNA...	SET	297	0.08875	0.010971	0.047319	0.030364	REACTOME_INTRACELLULAR_SIGNALING_BY_SECOND_MESSENGERS
GOMF_PROTEIN_LIPID_COMPLEX_B...	SET	27	0.32032	0.012024	0.17094	0.030483	GOMF_PROTEIN_LIPID_COMPLEX_BINDING
DER_IFN_BETA_RESPONSE_DN	SET	6	0.62988	0.011152	0.33616	0.030492	DER_IFN_BETA_RESPONSE_DN
GOBP_NEGATIVE_REGULATION_OF_...394	SET	9	0.52886	0.011467	0.28237	0.030548	GOBP_NEGATIVE_REGULATION_OF_MEIOTIC_NUCLEAR_DIVISION
REACTOME_SULFIDE_OXIDATION_T...	SET	6	0.5077	0.0089888	0.27116	0.030588	REACTOME_SULFIDE_OXIDATION_TO_SULFATE
CAIRO_HEPATOBLASTOMA_CLASSES...1	SET	202	0.10705	0.010941	0.057183	0.030606	CAIRO_HEPATOBLASTOMA_CLASSES_DN
GOCC_GAMMA_SECRETASE_COMPLEX	SET	7	0.54002	0.010327	0.28854	0.030641	GOCC_GAMMA_SECRETASE_COMPLEX
GOBP_RESPONSE_TO_FOOD	SET	36	0.25388	0.011002	0.13567	0.030661	GOBP_RESPONSE_TO_FOOD
GOBP_POSITIVE_REGULATION_OF_...117	SET	368	0.082077	0.011272	0.043883	0.030725	GOBP_POSITIVE_REGULATION_OF_CELL_ACTIVATION
GOBP_PRIMITIVE_HEMOPOIESIS	SET	8	0.62466	0.01277	0.33426	0.030835	GOBP_PRIMITIVE_HEMOPOIESIS
GOCC_GPI_ANCHOR_TRANSAMIDASE...	SET	5	0.5317	0.0085937	0.28456	0.030854	GOCC_GPI_ANCHOR_TRANSAMIDASE_COMPLEX
AMIT_EGF_RESPONSE_240_MCF10A	SET	21	0.34508	0.011426	0.1847	0.030865	AMIT_EGF_RESPONSE_240_MCF10A
BENPORATH_SUZ12_TARGETS	SET	914	0.057167	0.012192	0.030644	0.031064	BENPORATH_SUZ12_TARGETS
GOBP_NEGATIVE_REGULATION_OF_...636	SET	36	0.24164	0.010471	0.12964	0.031179	GOBP_NEGATIVE_REGULATION_OF_STRIATED_MUSCLE_CELL_DIFFERENTIATION
REACTOME_AMPK_INHIBITS_CHREB...	SET	8	0.5283	0.0108	0.28354	0.031223	REACTOME_AMPK_INHIBITS_CHREBP_TRANSCRIPTIONAL_ACTIVATION_ACTIVITY
GOBP_POSITIVE_REGULATION_OF_...730	SET	1718	0.038026	0.010871	0.020411	0.031239	GOBP_POSITIVE_REGULATION_OF_RNA_METABOLIC_PROCESS
GOBP_CORTICOSTERONE_SECRETION	SET	5	0.811	0.013108	0.43544	0.031276	GOBP_CORTICOSTERONE_SECRETION
GOBP_REGULATION_OF_INTEGRIN_...1	SET	17	0.32395	0.0096516	0.1742	0.031476	GOBP_REGULATION_OF_INTEGRIN_ACTIVATION
WEST_ADRENOCORTICAL_TUMOR_DN	SET	501	0.068676	0.010966	0.036933	0.03149	WEST_ADRENOCORTICAL_TUMOR_DN
GOBP_SMOOTHENED_SIGNALING_PA...1	SET	140	0.12884	0.01098	0.06934	0.03159	GOBP_SMOOTHENED_SIGNALING_PATHWAY
BLANCO_MELO_BETA_INTERFERON_...2	SET	354	0.084887	0.011439	0.045709	0.031655	BLANCO_MELO_BETA_INTERFERON_TREATED_BRONCHIAL_EPITHELIAL_CELLS_UP
REACTOME_INTERLEUKIN_4_AND_I...	SET	103	0.16363	0.011973	0.088113	0.031657	REACTOME_INTERLEUKIN_4_AND_INTERLEUKIN_13_SIGNALING
REACTOME_DISEASES_OF_MITOTIC...	SET	37	0.24615	0.010813	0.13259	0.031708	REACTOME_DISEASES_OF_MITOTIC_CELL_CYCLE
REACTOME_C_TYPE_LECTIN_RECEP...	SET	134	0.12532	0.01045	0.067507	0.03171	REACTOME_C_TYPE_LECTIN_RECEPTORS_CLRS
GOMF_VOLTAGE_GATED_POTASSIUM...2	SET	14	0.45044	0.012179	0.24271	0.031746	GOMF_VOLTAGE_GATED_POTASSIUM_CHANNEL_ACTIVITY_INVOLVED_IN_CARDIAC_MUSCLE_CELL_ACTION_POTENTIAL_REPOLARIZATION
GOBP_CHROMATIN_REMODELING_AT...	SET	8	0.45522	0.0093059	0.24545	0.031832	GOBP_CHROMATIN_REMODELING_AT_CENTROMERE
GOBP_OUTFLOW_TRACT_SEPTUM_MO...	SET	26	0.31888	0.011747	0.17216	0.031999	GOBP_OUTFLOW_TRACT_SEPTUM_MORPHOGENESIS
GOBP_NERVE_DEVELOPMENT	SET	87	0.17533	0.011795	0.094667	0.032016	GOBP_NERVE_DEVELOPMENT
GOBP_NEURON_DEATH	SET	347	0.081554	0.010882	0.044034	0.032017	GOBP_NEURON_DEATH
GOMF_CALCIUM_SENSITIVE_GUANY...	SET	5	0.59406	0.0096016	0.32079	0.03203	GOMF_CALCIUM_SENSITIVE_GUANYLATE_CYCLASE_ACTIVATOR_ACTIVITY
REACTOME_HDACS_DEACETYLATE_H...	SET	52	0.2064	0.010745	0.11147	0.032045	REACTOME_HDACS_DEACETYLATE_HISTONES
WP_NUCLEAR_RECEPTORS_IN_LIPI...	SET	33	0.26163	0.010856	0.1413	0.032053	WP_NUCLEAR_RECEPTORS_IN_LIPID_METABOLISM_AND_TOXICITY
REACTOME_IRE1ALPHA_ACTIVATES...	SET	49	0.19621	0.0099162	0.10597	0.032054	REACTOME_IRE1ALPHA_ACTIVATES_CHAPERONES
GOBP_REGULATION_OF_PROTEIN_U...	SET	196	0.10404	0.010476	0.056217	0.032114	GOBP_REGULATION_OF_PROTEIN_UBIQUITINATION
HADDAD_B_LYMPHOCYTE_PROGENIT...	SET	260	0.096921	0.011221	0.052378	0.032135	HADDAD_B_LYMPHOCYTE_PROGENITOR
GOCC_CENTRAL_ELEMENT	SET	7	0.52566	0.010052	0.28415	0.032168	GOCC_CENTRAL_ELEMENT
AMUNDSON_DNA_DAMAGE_RESPONSE...	SET	16	0.41725	0.01206	0.22563	0.032218	AMUNDSON_DNA_DAMAGE_RESPONSE_TP53
IVANOVA_HEMATOPOIESIS_STEM_C...1	SET	181	0.11558	0.011188	0.062511	0.032237	IVANOVA_HEMATOPOIESIS_STEM_CELL
SPIELMAN_LYMPHOBLAST_EUROPEA...4	SET	458	0.066907	0.010227	0.036217	0.032355	SPIELMAN_LYMPHOBLAST_EUROPEAN_VS_ASIAN_UP
REACTOME_CYTOSOLIC_SENSORS_O...	SET	62	0.18235	0.010363	0.098725	0.032377	REACTOME_CYTOSOLIC_SENSORS_OF_PATHOGEN_ASSOCIATED_DNA
GOBP_POSITIVE_REGULATION_OF_...261	SET	32	0.2501	0.010219	0.13545	0.032422	GOBP_POSITIVE_REGULATION_OF_EPITHELIAL_CELL_APOPTOTIC_PROCESS
GOUYER_TUMOR_INVASIVENESS	SET	9	0.51445	0.011154	0.27864	0.032436	GOUYER_TUMOR_INVASIVENESS
GOMF_PHOSPHATIDYLETHANOLAMIN...2	SET	5	0.61209	0.009893	0.33169	0.032498	GOMF_PHOSPHATIDYLETHANOLAMINE_FLIPPASE_ACTIVITY
GOMF_CUPRIC_ION_BINDING	SET	5	0.7223	0.011674	0.39151	0.032534	GOMF_CUPRIC_ION_BINDING
GOBP_LIPID_MODIFICATION	SET	189	0.10658	0.01054	0.057773	0.032537	GOBP_LIPID_MODIFICATION
GOBP_POSITIVE_REGULATION_OF_...392	SET	19	0.3071	0.0096722	0.16649	0.03256	GOBP_POSITIVE_REGULATION_OF_INTERFERON_ALPHA_PRODUCTION
PEREZ_TP53_TARGETS	SET	1100	0.046683	0.010866	0.025317	0.032604	PEREZ_TP53_TARGETS
BILANGES_RAPAMYCIN_SENSITIVE...2	SET	61	0.17556	0.0098965	0.095226	0.032629	BILANGES_RAPAMYCIN_SENSITIVE_VIA_TSC1_AND_TSC2
REACTOME_SIGNALING_BY_NODAL	SET	22	0.28426	0.0096331	0.15419	0.032631	REACTOME_SIGNALING_BY_NODAL
WP_FTO_OBESITY_VARIANT_MECHA...	SET	8	0.53201	0.010876	0.28867	0.032674	WP_FTO_OBESITY_VARIANT_MECHANISM
SCHUETZ_BREAST_CANCER_DUCTAL...2	SET	335	0.089351	0.011719	0.048496	0.032713	SCHUETZ_BREAST_CANCER_DUCTAL_INVASIVE_UP
GOBP_POST_GOLGI_VESICLE_MEDI...	SET	101	0.14181	0.010276	0.077008	0.03278	GOBP_POST_GOLGI_VESICLE_MEDIATED_TRANSPORT
DUAN_PRDM5_TARGETS	SET	75	0.18395	0.011494	0.099896	0.032785	DUAN_PRDM5_TARGETS
CAIRO_LIVER_DEVELOPMENT_UP	SET	151	0.12484	0.011047	0.067831	0.032853	CAIRO_LIVER_DEVELOPMENT_UP
GOBP_ENDODERM_FORMATION	SET	54	0.21921	0.011629	0.11918	0.032947	GOBP_ENDODERM_FORMATION
GOBP_HISTONE_H3_K4_DEMETHYLA...	SET	4	0.79536	0.011498	0.43255	0.032983	GOBP_HISTONE_H3_K4_DEMETHYLATION
GOBP_NEGATIVE_REGULATION_OF_...601	SET	6	0.69681	0.012337	0.37904	0.033012	GOBP_NEGATIVE_REGULATION_OF_SEQUESTERING_OF_TRIGLYCERIDE
GOMF_CARBOXY_LYASE_ACTIVITY	SET	33	0.25276	0.010488	0.13751	0.033028	GOMF_CARBOXY_LYASE_ACTIVITY
GOBP_CHLORIDE_TRANSPORT	SET	103	0.15275	0.011176	0.083105	0.033041	GOBP_CHLORIDE_TRANSPORT
STONER_ESOPHAGEAL_CARCINOGEN...2	SET	35	0.25427	0.010865	0.13836	0.033056	STONER_ESOPHAGEAL_CARCINOGENESIS_UP
REACTOME_SARS_COV_2_ACTIVATE...	SET	119	0.13539	0.010644	0.073761	0.033219	REACTOME_SARS_COV_2_ACTIVATES_MODULATES_INNATE_AND_ADAPTIVE_IMMUNE_RESPONSES
LEE_NEURAL_CREST_STEM_CELL_DN	SET	107	0.15498	0.011557	0.084634	0.033548	LEE_NEURAL_CREST_STEM_CELL_DN
GOBP_REGULATION_OF_GLUCAN_BI...	SET	26	0.3083	0.011357	0.16853	0.033681	GOBP_REGULATION_OF_GLUCAN_BIOSYNTHETIC_PROCESS
LEONARD_HYPOXIA	SET	40	0.24452	0.011168	0.13366	0.033682	LEONARD_HYPOXIA
WP_LDLRAD4_AND_WHAT_WE_KNOW_...	SET	7	0.66923	0.012798	0.36584	0.033686	WP_LDLRAD4_AND_WHAT_WE_KNOW_ABOUT_IT
VICENT_METASTASIS_UP	SET	14	0.42388	0.011461	0.23204	0.033879	VICENT_METASTASIS_UP
WP_HEART_DEVELOPMENT	SET	44	0.24482	0.011726	0.13407	0.033922	WP_HEART_DEVELOPMENT
WP_HEAD_AND_NECK_SQUAMOUS_CE...	SET	73	0.17047	0.010509	0.093396	0.033995	WP_HEAD_AND_NECK_SQUAMOUS_CELL_CARCINOMA
WP_3Q29_COPY_NUMBER_VARIATIO...	SET	62	0.21387	0.012154	0.1172	0.034026	WP_3Q29_COPY_NUMBER_VARIATION_SYNDROME
ELVIDGE_HIF1A_TARGETS_DN	SET	90	0.16564	0.011333	0.090771	0.034027	ELVIDGE_HIF1A_TARGETS_DN
REACTOME_BUTYROPHILIN_BTN_FA...	SET	12	0.50357	0.012607	0.27598	0.034034	REACTOME_BUTYROPHILIN_BTN_FAMILY_INTERACTIONS
JOHANSSON_GLIOMAGENESIS_BY_P...2	SET	56	0.202	0.010912	0.11074	0.034077	JOHANSSON_GLIOMAGENESIS_BY_PDGFB_UP
GOBP_UREA_TRANSMEMBRANE_TRAN...	SET	9	0.55424	0.012017	0.30401	0.034155	GOBP_UREA_TRANSMEMBRANE_TRANSPORT
GOBP_REGULATION_OF_TRANSMEMB...1	SET	263	0.096132	0.011192	0.052758	0.034227	GOBP_REGULATION_OF_TRANSMEMBRANE_RECEPTOR_PROTEIN_SERINE_THREONINE_KINASE_SIGNALING_PATHWAY
GOBP_EMBRYONIC_APPENDAGE_MOR...	SET	119	0.1431	0.01125	0.078538	0.034234	GOBP_EMBRYONIC_APPENDAGE_MORPHOGENESIS
GOBP_OLIGOPEPTIDE_IMPORT_ACR...	SET	5	0.67249	0.010869	0.36912	0.034245	GOBP_OLIGOPEPTIDE_IMPORT_ACROSS_PLASMA_MEMBRANE
GOBP_NOTCH_RECEPTOR_PROCESSI...	SET	9	0.4614	0.010004	0.25335	0.034296	GOBP_NOTCH_RECEPTOR_PROCESSING
REACTOME_TRANSLESION_SYNTHES...1	SET	19	0.29594	0.0093207	0.1625	0.034301	REACTOME_TRANSLESION_SYNTHESIS_BY_POLH
KOHOUTEK_CCNT2_TARGETS	SET	57	0.18307	0.0099771	0.10054	0.034312	KOHOUTEK_CCNT2_TARGETS
GOBP_POSITIVE_REGULATION_OF_...398	SET	7	0.58279	0.011145	0.32005	0.034316	GOBP_POSITIVE_REGULATION_OF_INTERLEUKIN_18_PRODUCTION
REACTOME_SIGNALING_BY_INTERL...	SET	434	0.070711	0.010528	0.038837	0.034335	REACTOME_SIGNALING_BY_INTERLEUKINS
GOBP_ANTERIOR_POSTERIOR_AXIS...	SET	47	0.21774	0.010778	0.11962	0.034372	GOBP_ANTERIOR_POSTERIOR_AXIS_SPECIFICATION
GOBP_CELLULAR_RESPONSE_TO_VI...2	SET	29	0.28899	0.011242	0.15889	0.034474	GOBP_CELLULAR_RESPONSE_TO_VITAMIN
GOBP_TRNA_CATABOLIC_PROCESS	SET	14	0.36992	0.010002	0.20339	0.034485	GOBP_TRNA_CATABOLIC_PROCESS
REACTOME_PHASE_2_PLATEAU_PHA...	SET	14	0.44842	0.012125	0.24657	0.03449	REACTOME_PHASE_2_PLATEAU_PHASE
GOBP_REGULATION_OF_GLUCOSE_I...	SET	55	0.20386	0.010914	0.11211	0.034505	GOBP_REGULATION_OF_GLUCOSE_IMPORT
BIOCARTA_TSP1_PATHWAY	SET	7	0.6491	0.012413	0.35713	0.034575	BIOCARTA_TSP1_PATHWAY
GOBP_REGULATION_OF_ATP_DEPEN...	SET	69	0.16865	0.010109	0.092886	0.034719	GOBP_REGULATION_OF_ATP_DEPENDENT_ACTIVITY
REACTOME_HIV_ELONGATION_ARRE...	SET	32	0.23364	0.0095465	0.12869	0.034735	REACTOME_HIV_ELONGATION_ARREST_AND_RECOVERY
REACTOME_PEROXISOMAL_LIPID_M...	SET	28	0.2792	0.010672	0.15386	0.034799	REACTOME_PEROXISOMAL_LIPID_METABOLISM
REACTOME_DOWNREGULATION_OF_S...	SET	29	0.27044	0.01052	0.14906	0.034827	REACTOME_DOWNREGULATION_OF_SMAD2_3_SMAD4_TRANSCRIPTIONAL_ACTIVITY
GOBP_REGULATION_OF_SEQUESTER...2	SET	5	0.57526	0.0092978	0.31715	0.034859	GOBP_REGULATION_OF_SEQUESTERING_OF_ZINC_ION
GOBP_NEGATIVE_REGULATION_OF_...526	SET	42	0.22269	0.010421	0.12279	0.034878	GOBP_NEGATIVE_REGULATION_OF_PROTEASOMAL_PROTEIN_CATABOLIC_PROCESS
GOBP_TOXIN_METABOLIC_PROCESS	SET	17	0.35056	0.010444	0.19342	0.034966	GOBP_TOXIN_METABOLIC_PROCESS
GOBP_NEGATIVE_REGULATION_OF_...442	SET	2	1.2511	0.01279	0.69041	0.034993	GOBP_NEGATIVE_REGULATION_OF_MYOBLAST_PROLIFERATION
REACTOME_TP53_REGULATES_TRAN...8	SET	14	0.40083	0.010838	0.22127	0.035037	REACTOME_TP53_REGULATES_TRANSCRIPTION_OF_GENES_INVOLVED_IN_G1_CELL_CYCLE_ARREST
GOBP_REGULATION_OF_POSTSYNAP...7	SET	21	0.35855	0.011872	0.19798	0.035072	GOBP_REGULATION_OF_POSTSYNAPTIC_NEUROTRANSMITTER_RECEPTOR_ACTIVITY
WP_ERK_PATHWAY_IN_HUNTINGTON...	SET	14	0.41853	0.011317	0.2311	0.035075	WP_ERK_PATHWAY_IN_HUNTINGTONS_DISEASE
GOBP_POSITIVE_REGULATION_OF_...792	SET	24	0.27375	0.0096887	0.15117	0.035087	GOBP_POSITIVE_REGULATION_OF_SYNCYTIUM_FORMATION_BY_PLASMA_MEMBRANE_FUSION
GOBP_CELL_CELL_SIGNALING_BY_...	SET	427	0.073858	0.010909	0.040799	0.035135	GOBP_CELL_CELL_SIGNALING_BY_WNT
CHICAS_RB1_TARGETS_CONFLUENT	SET	533	0.066831	0.010998	0.036919	0.035141	CHICAS_RB1_TARGETS_CONFLUENT
GOBP_B_CELL_APOPTOTIC_PROCESS	SET	25	0.27509	0.009937	0.15198	0.035155	GOBP_B_CELL_APOPTOTIC_PROCESS
GOBP_INHIBITION_OF_NEUROEPIT...	SET	5	0.59552	0.0096252	0.32905	0.035172	GOBP_INHIBITION_OF_NEUROEPITHELIAL_CELL_DIFFERENTIATION
MEBARKI_HCC_PROGENITOR_WNT_D...1	SET	58	0.19655	0.010805	0.1086	0.035172	MEBARKI_HCC_PROGENITOR_WNT_DN_BLOCKED_BY_FZD8CRD
GOBP_NATURAL_KILLER_CELL_DIF...	SET	25	0.28539	0.010309	0.15774	0.035216	GOBP_NATURAL_KILLER_CELL_DIFFERENTIATION
REACTOME_FGFR3_LIGAND_BINDIN...	SET	12	0.47111	0.011794	0.26044	0.035241	REACTOME_FGFR3_LIGAND_BINDING_AND_ACTIVATION
GOBP_NOTOCHORD_DEVELOPMENT	SET	18	0.38054	0.011666	0.21039	0.035252	GOBP_NOTOCHORD_DEVELOPMENT
GOBP_RENAL_SODIUM_ION_ABSORP...	SET	9	0.53251	0.011546	0.29441	0.035253	GOBP_RENAL_SODIUM_ION_ABSORPTION
GOBP_ESTROGEN_METABOLIC_PROC...	SET	37	0.25747	0.011311	0.14241	0.035316	GOBP_ESTROGEN_METABOLIC_PROCESS
GOMF_PATTERN_RECOGNITION_REC...	SET	25	0.32377	0.011695	0.17911	0.03534	GOMF_PATTERN_RECOGNITION_RECEPTOR_ACTIVITY
ONGUSAHA_TP53_TARGETS	SET	35	0.25487	0.01089	0.14104	0.035385	ONGUSAHA_TP53_TARGETS
SANSOM_APC_TARGETS	SET	201	0.10228	0.010428	0.056629	0.035454	SANSOM_APC_TARGETS
GOMF_ZINC_ION_TRANSMEMBRANE_...	SET	23	0.27135	0.0094021	0.15025	0.03547	GOMF_ZINC_ION_TRANSMEMBRANE_TRANSPORTER_ACTIVITY
GOMF_OXIDOREDUCTASE_ACTIVITY...20	SET	5	0.6674	0.010787	0.36965	0.035508	GOMF_OXIDOREDUCTASE_ACTIVITY_ACTING_ON_PAIRED_DONORS_WITH_INCORPORATION_OR_REDUCTION_OF_MOLECULAR_OXYGEN_ANOTHER_COMPOUND_AS_ONE_DONOR_AND_INCORPORATION_OF_ONE_ATOM_OF_OXYGEN
VETTER_TARGETS_OF_PRKCA_AND_...1	SET	16	0.37349	0.010795	0.20718	0.035723	VETTER_TARGETS_OF_PRKCA_AND_ETS1_DN
ZERBINI_RESPONSE_TO_SULINDAC...2	SET	9	0.51071	0.011073	0.28338	0.035765	ZERBINI_RESPONSE_TO_SULINDAC_UP
GOBP_REGULATION_OF_CELLULAR_...20	SET	138	0.12939	0.010948	0.071799	0.035774	GOBP_REGULATION_OF_CELLULAR_RESPONSE_TO_TRANSFORMING_GROWTH_FACTOR_BETA_STIMULUS
GOBP_PEPTIDOGLYCAN_METABOLIC...	SET	6	0.63527	0.011247	0.35264	0.035824	GOBP_PEPTIDOGLYCAN_METABOLIC_PROCESS
GOBP_POSITIVE_REGULATION_OF_...403	SET	24	0.33093	0.011713	0.1837	0.035826	GOBP_POSITIVE_REGULATION_OF_INTERLEUKIN_4_PRODUCTION
GOBP_POSITIVE_REGULATION_OF_...797	SET	17	0.34679	0.010332	0.19261	0.0359	GOBP_POSITIVE_REGULATION_OF_TELOMERE_CAPPING
GOBP_RESPONSE_TO_MOLECULE_OF...1	SET	333	0.084431	0.011041	0.046916	0.035968	GOBP_RESPONSE_TO_MOLECULE_OF_BACTERIAL_ORIGIN
KRASNOSELSKAYA_ILF3_TARGETS_...2	SET	39	0.23958	0.010805	0.13323	0.036075	KRASNOSELSKAYA_ILF3_TARGETS_UP
GOBP_NEGATIVE_REGULATION_OF_...653	SET	9	0.43785	0.0094936	0.2435	0.036084	GOBP_NEGATIVE_REGULATION_OF_THYMOCYTE_APOPTOTIC_PROCESS
WANG_SMARCE1_TARGETS_DN	SET	348	0.081732	0.010921	0.045457	0.036097	WANG_SMARCE1_TARGETS_DN
REACTOME_DEFECTIVE_GALNT3_CA...	SET	16	0.4208	0.012163	0.23409	0.036127	REACTOME_DEFECTIVE_GALNT3_CAUSES_HFTC
REACTOME_FORMATION_OF_THE_EA...	SET	32	0.22724	0.0092852	0.12642	0.036129	REACTOME_FORMATION_OF_THE_EARLY_ELONGATION_COMPLEX
GOBP_MYOBLAST_PROLIFERATION	SET	25	0.31682	0.011444	0.17631	0.036182	GOBP_MYOBLAST_PROLIFERATION
TOMLINS_METASTASIS_UP	SET	14	0.36987	0.010001	0.206	0.036296	TOMLINS_METASTASIS_UP
GOCC_ENDOPLASMIC_RETICULUM_E...	SET	31	0.24282	0.0097656	0.13525	0.036305	GOCC_ENDOPLASMIC_RETICULUM_EXIT_SITE
REACTOME_RUNX2_REGULATES_BON...	SET	29	0.28526	0.011097	0.15899	0.036398	REACTOME_RUNX2_REGULATES_BONE_DEVELOPMENT
GOBP_MANNOSE_METABOLIC_PROCE...	SET	9	0.39217	0.0085031	0.21858	0.036402	GOBP_MANNOSE_METABOLIC_PROCESS
GOBP_REGULATION_OF_TYPE_B_PA...1	SET	9	0.46638	0.010112	0.26006	0.036466	GOBP_REGULATION_OF_TYPE_B_PANCREATIC_CELL_DEVELOPMENT
GINESTIER_BREAST_CANCER_ZNF2...1	SET	309	0.076305	0.009618	0.042553	0.036479	GINESTIER_BREAST_CANCER_ZNF217_AMPLIFIED_DN
CLAUS_PGR_POSITIVE_MENINGIOM...1	SET	12	0.45935	0.0115	0.25623	0.036515	CLAUS_PGR_POSITIVE_MENINGIOMA_DN
GOMF_U4_SNRNA_BINDING	SET	6	0.51572	0.0091308	0.28768	0.036522	GOMF_U4_SNRNA_BINDING
REACTOME_FGFR2C_LIGAND_BINDI...	SET	12	0.47787	0.011963	0.26658	0.036526	REACTOME_FGFR2C_LIGAND_BINDING_AND_ACTIVATION
REACTOME_DUAL_INCISION_IN_TC...	SET	64	0.15505	0.0089521	0.0865	0.036535	REACTOME_DUAL_INCISION_IN_TC_NER
GOMF_PHOSPHATIDYLINOSITOL_3_...11	SET	10	0.51123	0.011684	0.28531	0.036585	GOMF_PHOSPHATIDYLINOSITOL_3_KINASE_REGULATORY_SUBUNIT_BINDING
REACTOME_ARACHIDONIC_ACID_ME...	SET	55	0.20371	0.010906	0.11371	0.036611	REACTOME_ARACHIDONIC_ACID_METABOLISM
REACTOME_PRESYNAPTIC_FUNCTIO...	SET	21	0.31905	0.010564	0.17817	0.03668	REACTOME_PRESYNAPTIC_FUNCTION_OF_KAINATE_RECEPTORS
REACTOME_SEMA3A_PLEXIN_REPUL...	SET	13	0.39306	0.010242	0.21955	0.036712	REACTOME_SEMA3A_PLEXIN_REPULSION_SIGNALING_BY_INHIBITING_INTEGRIN_ADHESION
GOBP_NOSE_DEVELOPMENT	SET	15	0.40443	0.011319	0.22595	0.036747	GOBP_NOSE_DEVELOPMENT
GOBP_POSITIVE_REGULATION_OF_...182	SET	10	0.44137	0.010087	0.24663	0.036766	GOBP_POSITIVE_REGULATION_OF_COLLATERAL_SPROUTING
GOBP_NEURAL_RETINA_DEVELOPME...	SET	75	0.18072	0.011292	0.10099	0.03677	GOBP_NEURAL_RETINA_DEVELOPMENT
GOBP_HISTONE_H4_K5_ACETYLATI...	SET	13	0.36432	0.0094927	0.20363	0.036805	GOBP_HISTONE_H4_K5_ACETYLATION
GOBP_RESPONSE_TO_SELENIUM_ION	SET	9	0.43588	0.0094509	0.24367	0.036832	GOBP_RESPONSE_TO_SELENIUM_ION
WP_APOPTOSIS_MODULATION_AND_...	SET	84	0.1655	0.010941	0.092643	0.037028	WP_APOPTOSIS_MODULATION_AND_SIGNALING
GOBP_PROTEIN_QUALITY_CONTROL...	SET	26	0.25547	0.0094107	0.14302	0.037038	GOBP_PROTEIN_QUALITY_CONTROL_FOR_MISFOLDED_OR_INCOMPLETELY_SYNTHESIZED_PROTEINS
GOBP_NEGATIVE_REGULATION_OF_...660	SET	9	0.54605	0.01184	0.30574	0.037061	GOBP_NEGATIVE_REGULATION_OF_TRANSCRIPTION_BY_COMPETITIVE_PROMOTER_BINDING
GOBP_EPITHELIAL_CELL_APOPTOT...	SET	125	0.13292	0.010708	0.074447	0.037102	GOBP_EPITHELIAL_CELL_APOPTOTIC_PROCESS
LINDVALL_IMMORTALIZED_BY_TER...1	SET	69	0.18935	0.01135	0.10608	0.03714	LINDVALL_IMMORTALIZED_BY_TERT_DN
BOQUEST_STEM_CELL_UP	SET	240	0.1035	0.011518	0.058008	0.037202	BOQUEST_STEM_CELL_UP
GOCC_CHROMOSOME	SET	1751	0.035997	0.010379	0.020177	0.037214	GOCC_CHROMOSOME
REACTOME_THE_ROLE_OF_GTSE1_I...	SET	74	0.15106	0.0093757	0.084699	0.037264	REACTOME_THE_ROLE_OF_GTSE1_IN_G2_M_PROGRESSION_AFTER_G2_CHECKPOINT
GOBP_REGULATION_OF_VASCULAR_...2	SET	13	0.41768	0.010883	0.23427	0.037311	GOBP_REGULATION_OF_VASCULAR_ASSOCIATED_SMOOTH_MUSCLE_CELL_DIFFERENTIATION
OSWALD_HEMATOPOIETIC_STEM_CE...1	SET	262	0.09041	0.010507	0.050723	0.037347	OSWALD_HEMATOPOIETIC_STEM_CELL_IN_COLLAGEN_GEL_DN
GOBP_HISTONE_DEMETHYLATION	SET	19	0.31286	0.0098537	0.1756	0.037406	GOBP_HISTONE_DEMETHYLATION
GOBP_PHOSPHAGEN_METABOLIC_PR...	SET	5	0.59888	0.0096795	0.33616	0.037421	GOBP_PHOSPHAGEN_METABOLIC_PROCESS
GOMF_PROTEIN_SERINE_KINASE_A...	SET	342	0.077624	0.010284	0.043582	0.037456	GOMF_PROTEIN_SERINE_KINASE_ACTIVITY
KEGG_PRION_DISEASES	SET	31	0.27125	0.010909	0.15233	0.03749	KEGG_PRION_DISEASES
KHETCHOUMIAN_TRIM24_TARGETS_...1	SET	7	0.58334	0.011155	0.32767	0.037524	KHETCHOUMIAN_TRIM24_TARGETS_DN
REACTOME_SUMOYLATION_OF_TRAN...2	SET	20	0.31139	0.010062	0.17497	0.037577	REACTOME_SUMOYLATION_OF_TRANSCRIPTION_FACTORS
GOBP_RESPONSE_TO_ETHER	SET	10	0.48536	0.011093	0.27275	0.037588	GOBP_RESPONSE_TO_ETHER
GOBP_PHOTORECEPTOR_CELL_DIFF...	SET	61	0.19306	0.010883	0.10851	0.037617	GOBP_PHOTORECEPTOR_CELL_DIFFERENTIATION
GOBP_REGULATION_OF_CELL_MATR...	SET	116	0.14259	0.011068	0.080167	0.037658	GOBP_REGULATION_OF_CELL_MATRIX_ADHESION
GOBP_CELLULAR_MACROMOLECULE_...2	SET	942	0.045524	0.009849	0.025597	0.037668	GOBP_CELLULAR_MACROMOLECULE_CATABOLIC_PROCESS
GOBP_REGULATION_OF_B_CELL_ME...	SET	61	0.18688	0.010535	0.10514	0.037749	GOBP_REGULATION_OF_B_CELL_MEDIATED_IMMUNITY
GOMF_OLIGOPEPTIDE_TRANSMEMBR...	SET	6	0.58589	0.010373	0.32968	0.037779	GOMF_OLIGOPEPTIDE_TRANSMEMBRANE_TRANSPORTER_ACTIVITY
GOCC_SMALL_RIBOSOMAL_SUBUNIT	SET	67	0.15548	0.009184	0.087512	0.03782	GOCC_SMALL_RIBOSOMAL_SUBUNIT
REACTOME_NEGATIVE_REGULATION...5	SET	30	0.26384	0.010439	0.14851	0.037824	REACTOME_NEGATIVE_REGULATION_OF_FGFR4_SIGNALING
WP_PANCREATIC_ADENOCARCINOMA...	SET	84	0.15745	0.010409	0.088629	0.037835	WP_PANCREATIC_ADENOCARCINOMA_PATHWAY
WP_NETRINUNC5B_SIGNALING_PAT...	SET	52	0.20698	0.010775	0.11652	0.037841	WP_NETRINUNC5B_SIGNALING_PATHWAY
BIOCARTA_P35ALZHEIMERS_PATHW...	SET	8	0.49297	0.010078	0.27751	0.037843	BIOCARTA_P35ALZHEIMERS_PATHWAY
GOBP_APPENDAGE_MORPHOGENESIS	SET	143	0.12791	0.011016	0.072019	0.037874	GOBP_APPENDAGE_MORPHOGENESIS
GOBP_POSITIVE_REGULATION_OF_...683	SET	909	0.048491	0.010315	0.02731	0.03791	GOBP_POSITIVE_REGULATION_OF_PROTEIN_MODIFICATION_PROCESS
GOBP_CYCLIC_NUCLEOTIDE_MEDIA...	SET	82	0.16557	0.010815	0.093249	0.037912	GOBP_CYCLIC_NUCLEOTIDE_MEDIATED_SIGNALING
GOCC_DENDRITIC_SPINE_MEMBRANE	SET	14	0.40914	0.011063	0.23044	0.037917	GOCC_DENDRITIC_SPINE_MEMBRANE
REACTOME_TOLL_LIKE_RECEPTOR_...2	SET	157	0.11366	0.010253	0.064066	0.038028	REACTOME_TOLL_LIKE_RECEPTOR_CASCADES
GOBP_ANTIGEN_PROCESSING_AND_...11	SET	36	0.24536	0.010632	0.13832	0.038056	GOBP_ANTIGEN_PROCESSING_AND_PRESENTATION_OF_PEPTIDE_ANTIGEN_VIA_MHC_CLASS_I
REACTOME_NF_KB_ACTIVATION_TH...	SET	12	0.41364	0.010355	0.23323	0.03808	REACTOME_NF_KB_ACTIVATION_THROUGH_FADD_RIP_1_PATHWAY_MEDIATED_BY_CASPASE_8_AND_10
REACTOME_UNFOLDED_PROTEIN_RE...	SET	89	0.1391	0.0094642	0.078456	0.03813	REACTOME_UNFOLDED_PROTEIN_RESPONSE_UPR
GOCC_PROTEIN_PHOSPHATASE_4_C...	SET	4	0.614	0.0088764	0.34641	0.038166	GOCC_PROTEIN_PHOSPHATASE_4_COMPLEX
GOBP_INTERMEMBRANE_LIPID_TRA...	SET	50	0.19592	0.010002	0.11061	0.038264	GOBP_INTERMEMBRANE_LIPID_TRANSFER
GOMF_LIPID_TRANSFER_ACTIVITY	SET	50	0.19592	0.010002	0.11061	0.038264	GOMF_LIPID_TRANSFER_ACTIVITY
GOBP_POSITIVE_REGULATION_OF_...49	SET	11	0.42155	0.010104	0.23799	0.038266	GOBP_POSITIVE_REGULATION_OF_ATTACHMENT_OF_SPINDLE_MICROTUBULES_TO_KINETOCHORE
NGUYEN_NOTCH1_TARGETS_DN	SET	79	0.15989	0.010252	0.090276	0.038278	NGUYEN_NOTCH1_TARGETS_DN
REACTOME_SYNTHESIS_OF_ACTIVE...	SET	27	0.24418	0.009166	0.13794	0.038355	REACTOME_SYNTHESIS_OF_ACTIVE_UBIQUITIN_ROLES_OF_E1_AND_E2_ENZYMES
GOBP_COLLATERAL_SPROUTING	SET	25	0.2872	0.010374	0.16225	0.038364	GOBP_COLLATERAL_SPROUTING
GOBP_EPITHELIAL_CELL_FATE_CO...	SET	14	0.44241	0.011962	0.24995	0.038373	GOBP_EPITHELIAL_CELL_FATE_COMMITMENT
TONKS_TARGETS_OF_RUNX1_RUNX1...8	SET	198	0.10123	0.010244	0.057194	0.038376	TONKS_TARGETS_OF_RUNX1_RUNX1T1_FUSION_MONOCYTE_UP
GOCC_COLLAGEN_TYPE_XI_TRIMER	SET	5	0.64208	0.010378	0.36281	0.038394	GOCC_COLLAGEN_TYPE_XI_TRIMER
GOBP_NEGATIVE_REGULATION_OF_...74	SET	127	0.13222	0.010736	0.074723	0.038415	GOBP_NEGATIVE_REGULATION_OF_CANONICAL_WNT_SIGNALING_PATHWAY
WP_THYROID_HORMONES_PRODUCTI...	SET	91	0.15411	0.010602	0.087112	0.038449	WP_THYROID_HORMONES_PRODUCTION_AND_PERIPHERAL_DOWNSTREAM_SIGNALING_EFFECTS
GOBP_LIPID_OXIDATION	SET	113	0.12985	0.0099494	0.073407	0.038457	GOBP_LIPID_OXIDATION
REACTOME_REGULATION_OF_TP53_...4	SET	18	0.29916	0.0091712	0.16912	0.038459	REACTOME_REGULATION_OF_TP53_ACTIVITY_THROUGH_METHYLATION
REACTOME_RSK_ACTIVATION	SET	5	0.5968	0.0096459	0.33754	0.038534	REACTOME_RSK_ACTIVATION
GOBP_POSITIVE_REGULATION_OF_...48	SET	43	0.21102	0.0099919	0.11945	0.038663	GOBP_POSITIVE_REGULATION_OF_ATP_DEPENDENT_ACTIVITY
GOBP_NEGATIVE_REGULATION_OF_...550	SET	89	0.14688	0.0099936	0.083157	0.038683	GOBP_NEGATIVE_REGULATION_OF_PROTEIN_MODIFICATION_BY_SMALL_PROTEIN_CONJUGATION_OR_REMOVAL
GOBP_DETECTION_OF_CELL_DENSI...	SET	8	0.56329	0.011515	0.319	0.038725	GOBP_DETECTION_OF_CELL_DENSITY
REACTOME_COLLAGEN_DEGRADATION	SET	59	0.20111	0.01115	0.1139	0.038731	REACTOME_COLLAGEN_DEGRADATION
GOBP_TRANSLOCATION_OF_MOLECU...	SET	8	0.45272	0.0092548	0.25657	0.038836	GOBP_TRANSLOCATION_OF_MOLECULES_INTO_HOST
GOMF_QUINONE_BINDING	SET	15	0.36265	0.01015	0.20555	0.038846	GOMF_QUINONE_BINDING
GOCC_APICAL_DENDRITE	SET	14	0.39477	0.010674	0.22385	0.038914	GOCC_APICAL_DENDRITE
WP_PROSTAGLANDIN_AND_LEUKOTR...	SET	29	0.27407	0.010662	0.15551	0.039011	WP_PROSTAGLANDIN_AND_LEUKOTRIENE_METABOLISM_IN_SENESCENCE
GOBP_POSITIVE_REGULATION_OF_...681	SET	1361	0.039869	0.010248	0.022629	0.03906	GOBP_POSITIVE_REGULATION_OF_PROTEIN_METABOLIC_PROCESS
REACTOME_GAP_FILLING_DNA_REP...	SET	25	0.239	0.008633	0.13569	0.039105	REACTOME_GAP_FILLING_DNA_REPAIR_SYNTHESIS_AND_LIGATION_IN_GG_NER
KEGG_PORPHYRIN_AND_CHLOROPHY...	SET	37	0.22963	0.010088	0.13043	0.039164	KEGG_PORPHYRIN_AND_CHLOROPHYLL_METABOLISM
REACTOME_RAS_PROCESSING	SET	22	0.27302	0.0092522	0.15512	0.039204	REACTOME_RAS_PROCESSING
GOMF_GLYCOLIPID_BINDING	SET	29	0.26157	0.010175	0.14863	0.039224	GOMF_GLYCOLIPID_BINDING
GOBP_POSITIVE_REGULATION_OF_...74	SET	41	0.21897	0.010125	0.12444	0.039241	GOBP_POSITIVE_REGULATION_OF_B_CELL_MEDIATED_IMMUNITY
REACTOME_APC_C_CDH1_MEDIATED...	SET	72	0.1545	0.0094596	0.087821	0.039271	REACTOME_APC_C_CDH1_MEDIATED_DEGRADATION_OF_CDC20_AND_OTHER_APC_C_CDH1_TARGETED_PROTEINS_IN_LATE_MITOSIS_EARLY_G1
GOBP_ENDOPLASMIC_RETICULUM_T...2	SET	128	0.11743	0.0095721	0.066749	0.039275	GOBP_ENDOPLASMIC_RETICULUM_TO_GOLGI_VESICLE_MEDIATED_TRANSPORT
BARRIER_CANCER_RELAPSE_NORMA...1	SET	28	0.25993	0.0099358	0.14777	0.039301	BARRIER_CANCER_RELAPSE_NORMAL_SAMPLE_DN
GOBP_REGULATION_OF_MUSCLE_OR...	SET	22	0.35624	0.012072	0.20262	0.039366	GOBP_REGULATION_OF_MUSCLE_ORGAN_DEVELOPMENT
GOBP_POSITIVE_REGULATION_OF_...150	SET	122	0.13497	0.010742	0.076772	0.039383	GOBP_POSITIVE_REGULATION_OF_CELL_SUBSTRATE_ADHESION
SHETH_LIVER_CANCER_VS_TXNIP_...2	SET	155	0.1115	0.0099949	0.063444	0.039424	SHETH_LIVER_CANCER_VS_TXNIP_LOSS_PAM2
GOBP_DORSAL_ROOT_GANGLION_DE...	SET	7	0.54179	0.010361	0.30835	0.039463	GOBP_DORSAL_ROOT_GANGLION_DEVELOPMENT
GOBP_COPII_COATED_VESICLE_BU...	SET	41	0.20152	0.0093184	0.11476	0.039548	GOBP_COPII_COATED_VESICLE_BUDDING
GOCC_POLYSOMAL_RIBOSOME	SET	28	0.261	0.0099767	0.1487	0.039619	GOCC_POLYSOMAL_RIBOSOME
GOBP_REGULATION_OF_ENDOTHELI...3	SET	36	0.2509	0.010873	0.14297	0.039649	GOBP_REGULATION_OF_ENDOTHELIAL_CELL_DIFFERENTIATION
RICKMAN_METASTASIS_UP	SET	293	0.083994	0.010314	0.04788	0.039702	RICKMAN_METASTASIS_UP
LAIHO_COLORECTAL_CANCER_SERR...1	SET	70	0.15622	0.0094312	0.089058	0.039715	LAIHO_COLORECTAL_CANCER_SERRATED_DN
ABDELMOHSEN_ELAVL4_TARGETS	SET	16	0.36126	0.010442	0.206	0.039747	ABDELMOHSEN_ELAVL4_TARGETS
REACTOME_ACTIVATION_OF_NOXA_...	SET	5	0.65827	0.010639	0.37549	0.039803	REACTOME_ACTIVATION_OF_NOXA_AND_TRANSLOCATION_TO_MITOCHONDRIA
GOBP_COMPARTMENT_PATTERN_SPE...	SET	5	0.7325	0.011839	0.4179	0.039827	GOBP_COMPARTMENT_PATTERN_SPECIFICATION
GOBP_HISTONE_LYSINE_METHYLAT...	SET	94	0.13973	0.0097693	0.079767	0.039921	GOBP_HISTONE_LYSINE_METHYLATION
GOBP_NEGATIVE_REGULATION_OF_...48	SET	25	0.29343	0.010599	0.16752	0.03993	GOBP_NEGATIVE_REGULATION_OF_BIOMINERAL_TISSUE_DEVELOPMENT
GOBP_POSITIVE_REGULATION_OF_...435	SET	142	0.12062	0.010352	0.068894	0.039996	GOBP_POSITIVE_REGULATION_OF_LEUKOCYTE_MEDIATED_IMMUNITY
GOBP_OXIDATIVE_DEMETHYLATION	SET	18	0.30698	0.0094107	0.17534	0.040007	GOBP_OXIDATIVE_DEMETHYLATION
GOCC_CUL2_RING_UBIQUITIN_LIG...	SET	23	0.28343	0.0098207	0.16192	0.040023	GOCC_CUL2_RING_UBIQUITIN_LIGASE_COMPLEX
WP_VITAMIN_DSENSITIVE_CALCIU...	SET	34	0.25518	0.010747	0.14585	0.040106	WP_VITAMIN_DSENSITIVE_CALCIUM_SIGNALING_IN_DEPRESSION
GOBP_NEUROMUSCULAR_PROCESS_C...2	SET	17	0.3388	0.010094	0.19375	0.040185	GOBP_NEUROMUSCULAR_PROCESS_CONTROLLING_POSTURE
GOBP_RESPONSE_TO_EXTRACELLUL...	SET	480	0.065098	0.01018	0.03724	0.040237	GOBP_RESPONSE_TO_EXTRACELLULAR_STIMULUS
GOBP_LACTATE_METABOLIC_PROCE...	SET	15	0.39451	0.011041	0.22571	0.040252	GOBP_LACTATE_METABOLIC_PROCESS
REACTOME_ANTIGEN_PRESENTATIO...	SET	28	0.24269	0.0092767	0.13885	0.040252	REACTOME_ANTIGEN_PRESENTATION_FOLDING_ASSEMBLY_AND_PEPTIDE_LOADING_OF_CLASS_I_MHC
WP_PI3KAKT_SIGNALING_PATHWAY	SET	328	0.082832	0.010751	0.04742	0.040348	WP_PI3KAKT_SIGNALING_PATHWAY
GOMF_AMP_ACTIVATED_PROTEIN_K...	SET	9	0.44197	0.0095829	0.25318	0.040442	GOMF_AMP_ACTIVATED_PROTEIN_KINASE_ACTIVITY
KEGG_P53_SIGNALING_PATHWAY	SET	67	0.18517	0.010938	0.10614	0.040532	KEGG_P53_SIGNALING_PATHWAY
REACTOME_PHASE_I_FUNCTIONALI...	SET	100	0.15296	0.011029	0.087698	0.04057	REACTOME_PHASE_I_FUNCTIONALIZATION_OF_COMPOUNDS
KEGG_STARCH_AND_SUCROSE_META...	SET	49	0.21895	0.011065	0.12555	0.040593	KEGG_STARCH_AND_SUCROSE_METABOLISM
REACTOME_INACTIVATION_OF_CSF...	SET	25	0.30337	0.010958	0.17399	0.040624	REACTOME_INACTIVATION_OF_CSF3_G_CSF_SIGNALING
GOCC_POSTSYNAPTIC_DENSITY_ME...	SET	97	0.15163	0.010768	0.087142	0.040941	GOCC_POSTSYNAPTIC_DENSITY_MEMBRANE
WP_CLASSICAL_PATHWAY_OF_STER...	SET	15	0.39726	0.011118	0.22837	0.040975	WP_CLASSICAL_PATHWAY_OF_STEROIDOGENESIS_WITH_GLUCOCORTICOID_AND_MINERALOCORTICOID_METABOLISM
GOBP_REGULATION_OF_CELL_SUBS...1	SET	208	0.10307	0.010688	0.059258	0.040989	GOBP_REGULATION_OF_CELL_SUBSTRATE_ADHESION
WAKABAYASHI_ADIPOGENESIS_PPA...4	SET	831	0.049013	0.0099899	0.028184	0.04102	WAKABAYASHI_ADIPOGENESIS_PPARG_RXRA_BOUND_8D
GOBP_NEGATIVE_REGULATION_OF_...169	SET	6	0.55211	0.0097751	0.31773	0.041145	GOBP_NEGATIVE_REGULATION_OF_CYTOPLASMIC_TRANSLATION
GOBP_PROTEIN_LOCALIZATION_TO...21	SET	11	0.4256	0.010201	0.24495	0.041157	GOBP_PROTEIN_LOCALIZATION_TO_EARLY_ENDOSOME
REACTOME_SENSORY_PROCESSING_...2	SET	51	0.20471	0.010554	0.11787	0.041223	REACTOME_SENSORY_PROCESSING_OF_SOUND_BY_OUTER_HAIR_CELLS_OF_THE_COCHLEA
GOMF_PROTEIN_MACROMOLECULE_A...	SET	340	0.075749	0.010007	0.043631	0.041278	GOMF_PROTEIN_MACROMOLECULE_ADAPTOR_ACTIVITY
REACTOME_RUNX3_REGULATES_BCL...	SET	5	0.55859	0.0090284	0.32183	0.041316	REACTOME_RUNX3_REGULATES_BCL2L11_BIM_TRANSCRIPTION
REACTOME_SARS_COV_1_ACTIVATE...	SET	39	0.2034	0.0091732	0.11724	0.041384	REACTOME_SARS_COV_1_ACTIVATES_MODULATES_INNATE_IMMUNE_RESPONSES
DAVICIONI_PAX_FOXO1_SIGNATUR...2	SET	53	0.21877	0.011498	0.12615	0.041442	DAVICIONI_PAX_FOXO1_SIGNATURE_IN_ARMS_UP
GOBP_EYE_PHOTORECEPTOR_CELL_...1	SET	33	0.25615	0.010628	0.14771	0.04146	GOBP_EYE_PHOTORECEPTOR_CELL_DEVELOPMENT
GOBP_RRNA_TRANSCRIPTION	SET	37	0.23404	0.010282	0.13497	0.041461	GOBP_RRNA_TRANSCRIPTION
GOBP_REGULATION_OF_NODAL_SIG...1	SET	10	0.43843	0.01002	0.25325	0.041717	GOBP_REGULATION_OF_NODAL_SIGNALING_PATHWAY
IZADPANAH_STEM_CELL_ADIPOSE_...2	SET	124	0.13352	0.010713	0.077153	0.041772	IZADPANAH_STEM_CELL_ADIPOSE_VS_BONE_UP
PID_INTEGRIN2_PATHWAY	SET	28	0.28238	0.010794	0.16318	0.041781	PID_INTEGRIN2_PATHWAY
INAMURA_LUNG_CANCER_SCC_UP	SET	13	0.40193	0.010473	0.23228	0.041793	INAMURA_LUNG_CANCER_SCC_UP
GOBP_GLANDULAR_EPITHELIAL_CE...1	SET	35	0.24766	0.010582	0.14316	0.041832	GOBP_GLANDULAR_EPITHELIAL_CELL_DEVELOPMENT
GOBP_PROTEIN_LOCALIZATION_TO...41	SET	15	0.34428	0.0096354	0.1991	0.041895	GOBP_PROTEIN_LOCALIZATION_TO_PHAGOPHORE_ASSEMBLY_SITE
GOBP_ALTERNATIVE_MRNA_SPLICI...	SET	66	0.16063	0.0094174	0.092905	0.041918	GOBP_ALTERNATIVE_MRNA_SPLICING_VIA_SPLICEOSOME
KEGG_SMALL_CELL_LUNG_CANCER	SET	81	0.16298	0.010581	0.094279	0.041941	KEGG_SMALL_CELL_LUNG_CANCER
REACTOME_HEDGEHOG_LIGAND_BIO...	SET	63	0.15332	0.0087829	0.08873	0.042009	REACTOME_HEDGEHOG_LIGAND_BIOGENESIS
GOBP_REGULATION_OF_TELOMERE_...1	SET	26	0.26178	0.0096429	0.15151	0.042018	GOBP_REGULATION_OF_TELOMERE_CAPPING
GOBP_NEGATIVE_REGULATION_OF_...610	SET	5	0.70756	0.011436	0.40954	0.042029	GOBP_NEGATIVE_REGULATION_OF_SKELETAL_MUSCLE_CELL_DIFFERENTIATION
GOCC_DESMOSOME	SET	25	0.29628	0.010702	0.17162	0.042149	GOCC_DESMOSOME
GOCC_TRANSFERASE_COMPLEX_TRA...	SET	268	0.081097	0.00953	0.046978	0.042158	GOCC_TRANSFERASE_COMPLEX_TRANSFERRING_PHOSPHORUS_CONTAINING_GROUPS
GOBP_PHOTOTRANSDUCTION	SET	42	0.23022	0.010774	0.13338	0.042181	GOBP_PHOTOTRANSDUCTION
GOBP_REGULATION_OF_BIOMINERA...	SET	92	0.15201	0.010515	0.08808	0.042202	GOBP_REGULATION_OF_BIOMINERAL_TISSUE_DEVELOPMENT
GOBP_NATURAL_KILLER_CELL_MED...2	SET	75	0.1696	0.010597	0.098332	0.042292	GOBP_NATURAL_KILLER_CELL_MEDIATED_IMMUNITY
REACTOME_SIGNALING_BY_TGFB_F...	SET	118	0.13166	0.010307	0.076335	0.042293	REACTOME_SIGNALING_BY_TGFB_FAMILY_MEMBERS
GOBP_MULTICELLULAR_ORGANISMA...5	SET	88	0.15734	0.010645	0.091236	0.042314	GOBP_MULTICELLULAR_ORGANISMAL_RESPONSE_TO_STRESS
GOBP_INTESTINAL_CHOLESTEROL_...	SET	18	0.36576	0.011213	0.21216	0.042366	GOBP_INTESTINAL_CHOLESTEROL_ABSORPTION
GOBP_NEGATIVE_REGULATION_OF_...295	SET	16	0.42483	0.012279	0.24646	0.042386	GOBP_NEGATIVE_REGULATION_OF_HUMORAL_IMMUNE_RESPONSE
GOBP_REGULATION_OF_PROTEIN_C...1	SET	333	0.072665	0.0095021	0.042162	0.042411	GOBP_REGULATION_OF_PROTEIN_CATABOLIC_PROCESS
GOBP_REGULATION_OF_SREBP_SIG...	SET	7	0.58674	0.01122	0.34051	0.042442	GOBP_REGULATION_OF_SREBP_SIGNALING_PATHWAY
REACTOME_EPH_EPHRIN_SIGNALING	SET	90	0.14948	0.010228	0.086755	0.042448	REACTOME_EPH_EPHRIN_SIGNALING
GOCC_COPII_COATED_ER_TO_GOLG...	SET	85	0.15097	0.01004	0.087636	0.042482	GOCC_COPII_COATED_ER_TO_GOLGI_TRANSPORT_VESICLE
GOBP_POSTSYNAPTIC_DENSITY_AS...	SET	22	0.33101	0.011217	0.19215	0.042486	GOBP_POSTSYNAPTIC_DENSITY_ASSEMBLY
ABE_VEGFA_TARGETS	SET	18	0.35306	0.010824	0.20505	0.042556	ABE_VEGFA_TARGETS
GOCC_VACUOLAR_PROTON_TRANSPO...	SET	9	0.38182	0.0082788	0.22178	0.042576	GOCC_VACUOLAR_PROTON_TRANSPORTING_V_TYPE_ATPASE_V0_DOMAIN
REACTOME_HDMS_DEMETHYLATE_HI...	SET	25	0.26415	0.0095415	0.15345	0.042603	REACTOME_HDMS_DEMETHYLATE_HISTONES
HENDRICKS_SMARCA4_TARGETS_UP	SET	52	0.1978	0.010297	0.11492	0.04262	HENDRICKS_SMARCA4_TARGETS_UP
PID_FOXO_PATHWAY	SET	47	0.21003	0.010396	0.12205	0.042642	PID_FOXO_PATHWAY
GOBP_CELL_MATRIX_ADHESION	SET	225	0.097247	0.010483	0.056509	0.042644	GOBP_CELL_MATRIX_ADHESION
MARIADASON_RESPONSE_TO_BUTYR...2	SET	8	0.47432	0.0096964	0.27564	0.042656	MARIADASON_RESPONSE_TO_BUTYRATE_CURCUMIN_SULINDAC_TSA_2
GOBP_REGULATION_OF_SARCOMERE...	SET	7	0.50082	0.0095772	0.29109	0.042677	GOBP_REGULATION_OF_SARCOMERE_ORGANIZATION
GOBP_REGULATION_OF_NATURAL_K...2	SET	4	0.60911	0.0088057	0.35404	0.042683	GOBP_REGULATION_OF_NATURAL_KILLER_CELL_CHEMOTAXIS
CREIGHTON_ENDOCRINE_THERAPY_...1	SET	472	0.064545	0.010011	0.037547	0.04281	CREIGHTON_ENDOCRINE_THERAPY_RESISTANCE_1
REACTOME_FANCONI_ANEMIA_PATH...	SET	37	0.20263	0.0089017	0.11787	0.042811	REACTOME_FANCONI_ANEMIA_PATHWAY
GOBP_FUNGIFORM_PAPILLA_DEVEL...	SET	6	0.55424	0.0098127	0.32247	0.042841	GOBP_FUNGIFORM_PAPILLA_DEVELOPMENT
GOBP_NEGATIVE_REGULATION_OF_...561	SET	56	0.18424	0.0099525	0.10723	0.042884	GOBP_NEGATIVE_REGULATION_OF_PROTEOLYSIS_INVOLVED_IN_PROTEIN_CATABOLIC_PROCESS
REACTOME_SARS_COV_2_HOST_INT...	SET	192	0.097362	0.0097037	0.056747	0.043116	REACTOME_SARS_COV_2_HOST_INTERACTIONS
GOBP_PROTEIN_DEGLYCOSYLATION	SET	25	0.27344	0.0098771	0.1594	0.043144	GOBP_PROTEIN_DEGLYCOSYLATION
GOMF_DNA_DEMETHYLASE_ACTIVITY	SET	5	0.47533	0.0076827	0.27739	0.043309	GOMF_DNA_DEMETHYLASE_ACTIVITY
KEGG_PROSTATE_CANCER	SET	85	0.15163	0.010083	0.088509	0.043352	KEGG_PROSTATE_CANCER
GOBP_RESPIRATORY_SYSTEM_DEVE...	SET	201	0.10336	0.010538	0.060347	0.043385	GOBP_RESPIRATORY_SYSTEM_DEVELOPMENT
REACTOME_APC_CDC20_MEDIATED_...	SET	26	0.26222	0.0096592	0.1531	0.043386	REACTOME_APC_CDC20_MEDIATED_DEGRADATION_OF_NEK2A
GOCC_FLEMMING_BODY	SET	35	0.237	0.010127	0.13839	0.043402	GOCC_FLEMMING_BODY
GOBP_COLUMNAR_CUBOIDAL_EPITH...1	SET	47	0.21555	0.01067	0.12596	0.043531	GOBP_COLUMNAR_CUBOIDAL_EPITHELIAL_CELL_DEVELOPMENT
REACTOME_PROSTACYCLIN_SIGNAL...	SET	19	0.33084	0.01042	0.19334	0.043532	REACTOME_PROSTACYCLIN_SIGNALLING_THROUGH_PROSTACYCLIN_RECEPTOR
DELACROIX_RAR_BOUND_ES	SET	439	0.066645	0.0099781	0.038969	0.043624	DELACROIX_RAR_BOUND_ES
NIKOLSKY_BREAST_CANCER_1Q32_...	SET	10	0.72853	0.01665	0.42602	0.043635	NIKOLSKY_BREAST_CANCER_1Q32_AMPLICON
GOCC_DNA_RECOMBINASE_MEDIATO...	SET	7	0.48034	0.0091854	0.28089	0.043639	GOCC_DNA_RECOMBINASE_MEDIATOR_COMPLEX
GOBP_XENOPHAGY	SET	13	0.41037	0.010693	0.24012	0.043729	GOBP_XENOPHAGY
REACTOME_DEGRADATION_OF_THE_...	SET	133	0.12624	0.010488	0.073903	0.043809	REACTOME_DEGRADATION_OF_THE_EXTRACELLULAR_MATRIX
REACTOME_G1_S_DNA_DAMAGE_CHE...	SET	66	0.15656	0.0091789	0.091667	0.043834	REACTOME_G1_S_DNA_DAMAGE_CHECKPOINTS
REACTOME_RAS_SIGNALING_DOWNS...	SET	7	0.49893	0.009541	0.2924	0.043985	REACTOME_RAS_SIGNALING_DOWNSTREAM_OF_NF1_LOSS_OF_FUNCTION_VARIANTS
GOBP_NEGATIVE_REGULATION_OF_...91	SET	224	0.091763	0.0098701	0.053781	0.043989	GOBP_NEGATIVE_REGULATION_OF_CELLULAR_CATABOLIC_PROCESS
GOBP_VACUOLAR_ACIDIFICATION	SET	31	0.23225	0.0093405	0.13616	0.044043	GOBP_VACUOLAR_ACIDIFICATION
GOBP_REGULATION_OF_TELOMERAS...	SET	50	0.2002	0.01022	0.11738	0.044057	GOBP_REGULATION_OF_TELOMERASE_ACTIVITY
ABBUD_LIF_SIGNALING_1_DN	SET	23	0.30893	0.010704	0.18114	0.044066	ABBUD_LIF_SIGNALING_1_DN
PID_CDC42_PATHWAY	SET	69	0.17223	0.010324	0.10101	0.044097	PID_CDC42_PATHWAY
GOBP_NEGATIVE_REGULATION_OF_...257	SET	16	0.36528	0.010558	0.21431	0.044157	GOBP_NEGATIVE_REGULATION_OF_GLIAL_CELL_PROLIFERATION
GOBP_REGULATION_OF_PIGMENTAT...	SET	15	0.43803	0.012259	0.25704	0.044182	GOBP_REGULATION_OF_PIGMENTATION
GOMF_ENDONUCLEASE_ACTIVITY	SET	116	0.1263	0.0098039	0.074153	0.044269	GOMF_ENDONUCLEASE_ACTIVITY
REACTOME_FCERI_MEDIATED_NF_K...	SET	77	0.14043	0.0088903	0.082485	0.04434	REACTOME_FCERI_MEDIATED_NF_KB_ACTIVATION
WP_OLIGODENDROCYTE_SPECIFICA...	SET	29	0.27748	0.010794	0.16301	0.044361	WP_OLIGODENDROCYTE_SPECIFICATION_AND_DIFFERENTIATION_LEADING_TO_MYELIN_COMPONENTS_FOR_CNS
REACTOME_GDP_FUCOSE_BIOSYNTH...	SET	6	0.45769	0.0081033	0.26902	0.044448	REACTOME_GDP_FUCOSE_BIOSYNTHESIS
GOMF_SEQUENCE_SPECIFIC_DNA_B...	SET	1467	0.039495	0.010508	0.023224	0.044516	GOMF_SEQUENCE_SPECIFIC_DNA_BINDING
GOBP_GLIAL_CELL_APOPTOTIC_PR...	SET	16	0.34578	0.0099947	0.20336	0.044538	GOBP_GLIAL_CELL_APOPTOTIC_PROCESS
BENPORATH_ES_WITH_H3K27ME3	SET	1034	0.048975	0.011073	0.028808	0.044568	BENPORATH_ES_WITH_H3K27ME3
REACTOME_STABILIZATION_OF_P53	SET	55	0.16909	0.0090525	0.099479	0.044594	REACTOME_STABILIZATION_OF_P53
KEGG_RIBOFLAVIN_METABOLISM	SET	15	0.37742	0.010563	0.22206	0.044607	KEGG_RIBOFLAVIN_METABOLISM
NIKOLSKY_BREAST_CANCER_19Q13...1	SET	21	0.51898	0.017183	0.30539	0.044628	NIKOLSKY_BREAST_CANCER_19Q13.1_AMPLICON
MAHAJAN_RESPONSE_TO_IL1A_DN	SET	66	0.17938	0.010517	0.10558	0.044675	MAHAJAN_RESPONSE_TO_IL1A_DN
GOCC_ENDOPLASMIC_RETICULUM_C...	SET	11	0.34759	0.0083316	0.20463	0.044705	GOCC_ENDOPLASMIC_RETICULUM_CHAPERONE_COMPLEX
REACTOME_SARS_COV_2_INFECTION	SET	282	0.079393	0.0095669	0.046754	0.044752	REACTOME_SARS_COV_2_INFECTION
KORKOLA_TERATOMA	SET	40	0.2236	0.010213	0.13175	0.044845	KORKOLA_TERATOMA
GOBP_NUCLEOTIDE_SUGAR_METABO...	SET	35	0.21908	0.0093611	0.12909	0.044848	GOBP_NUCLEOTIDE_SUGAR_METABOLIC_PROCESS
REACTOME_REVERSIBLE_HYDRATIO...	SET	11	0.39119	0.0093767	0.23056	0.044886	REACTOME_REVERSIBLE_HYDRATION_OF_CARBON_DIOXIDE
KEGG_BLADDER_CANCER	SET	40	0.21822	0.0099669	0.12867	0.044958	KEGG_BLADDER_CANCER
GOBP_STRIATED_MUSCLE_CELL_DI...	SET	275	0.083189	0.0099009	0.049055	0.044966	GOBP_STRIATED_MUSCLE_CELL_DIFFERENTIATION
FUNG_IL2_TARGETS_WITH_STAT5_...2	SET	8	0.60275	0.012322	0.35545	0.044975	FUNG_IL2_TARGETS_WITH_STAT5_BINDING_SITES_T1
SASAI_RESISTANCE_TO_NEOPLAST...	SET	49	0.21882	0.011059	0.12904	0.044982	SASAI_RESISTANCE_TO_NEOPLASTIC_TRANSFROMATION
MACLACHLAN_BRCA1_TARGETS_DN	SET	15	0.3379	0.0094569	0.19932	0.045022	MACLACHLAN_BRCA1_TARGETS_DN
GOBP_SYNAPTIC_VESICLE_UNCOAT...	SET	6	0.5707	0.010104	0.337	0.04519	GOBP_SYNAPTIC_VESICLE_UNCOATING
GOBP_POSITIVE_REGULATION_OF_...464	SET	1787	0.034068	0.009913	0.020122	0.04523	GOBP_POSITIVE_REGULATION_OF_MACROMOLECULE_BIOSYNTHETIC_PROCESS
GOBP_ATRIAL_CARDIAC_MUSCLE_T...2	SET	6	0.63288	0.011205	0.37383	0.045241	GOBP_ATRIAL_CARDIAC_MUSCLE_TISSUE_MORPHOGENESIS
BRUNEAU_HEART_GREAT_VESSELS_...	SET	8	0.53929	0.011025	0.31861	0.045271	BRUNEAU_HEART_GREAT_VESSELS_AND_VALVULOGENESIS
GOBP_TOLL_LIKE_RECEPTOR_3_SI...	SET	19	0.31687	0.0099798	0.18721	0.04528	GOBP_TOLL_LIKE_RECEPTOR_3_SIGNALING_PATHWAY
GOBP_ENDOPLASMIC_RETICULUM_M...1	SET	14	0.37163	0.010049	0.21958	0.045288	GOBP_ENDOPLASMIC_RETICULUM_MANNOSE_TRIMMING
GOBP_CEREBRAL_CORTEX_REGIONA...	SET	7	0.62201	0.011895	0.36753	0.045293	GOBP_CEREBRAL_CORTEX_REGIONALIZATION
GOBP_DETECTION_OF_MECHANICAL...4	SET	15	0.36272	0.010152	0.21434	0.045309	GOBP_DETECTION_OF_MECHANICAL_STIMULUS_INVOLVED_IN_SENSORY_PERCEPTION_OF_SOUND
REACTOME_ABC_FAMILY_PROTEINS...	SET	97	0.12776	0.0090732	0.075501	0.045317	REACTOME_ABC_FAMILY_PROTEINS_MEDIATED_TRANSPORT
SMIRNOV_RESPONSE_TO_IR_2HR_DN	SET	56	0.19112	0.010324	0.11296	0.04534	SMIRNOV_RESPONSE_TO_IR_2HR_DN
GOBP_PROTEIN_AUTOPHOSPHORYLA...	SET	216	0.097236	0.010273	0.05748	0.045365	GOBP_PROTEIN_AUTOPHOSPHORYLATION
REACTOME_EARLY_PHASE_OF_HIV_...	SET	14	0.35893	0.0097051	0.2123	0.045457	REACTOME_EARLY_PHASE_OF_HIV_LIFE_CYCLE
GOBP_RNA_CATABOLIC_PROCESS	SET	273	0.080644	0.0095635	0.047716	0.045513	GOBP_RNA_CATABOLIC_PROCESS
GOCC_EXTERNAL_SIDE_OF_APICAL...	SET	6	0.53826	0.0095299	0.3185	0.045526	GOCC_EXTERNAL_SIDE_OF_APICAL_PLASMA_MEMBRANE
GOCC_CIA_COMPLEX	SET	5	0.63729	0.0103	0.37712	0.045531	GOCC_CIA_COMPLEX
GOMF_SPHINGOLIPID_TRANSFER_A...	SET	8	0.41943	0.0085743	0.24822	0.045549	GOMF_SPHINGOLIPID_TRANSFER_ACTIVITY
GOMF_CHROMATIN_INSULATOR_SEQ...	SET	4	0.60491	0.008745	0.35812	0.045604	GOMF_CHROMATIN_INSULATOR_SEQUENCE_BINDING
WP_SIGNAL_TRANSDUCTION_THROU...	SET	31	0.25145	0.010113	0.14894	0.045688	WP_SIGNAL_TRANSDUCTION_THROUGH_IL1R
WP_FGF23_SIGNALING_IN_HYPOPH...	SET	20	0.32311	0.01044	0.19142	0.04572	WP_FGF23_SIGNALING_IN_HYPOPHOSPHATEMIC_RICKETS_AND_RELATED_DISORDERS
GOMF_NUCLEASE_ACTIVITY	SET	206	0.09027	0.0093156	0.053487	0.045744	GOMF_NUCLEASE_ACTIVITY
REACTOME_SENSING_OF_DNA_DOUB...	SET	6	0.71916	0.012733	0.42614	0.045753	REACTOME_SENSING_OF_DNA_DOUBLE_STRAND_BREAKS
SA_REG_CASCADE_OF_CYCLIN_EXPR	SET	13	0.35885	0.0093501	0.21273	0.045827	SA_REG_CASCADE_OF_CYCLIN_EXPR
REACTOME_SIGNALING_BY_NOTCH1	SET	70	0.15792	0.0095341	0.093626	0.045837	REACTOME_SIGNALING_BY_NOTCH1
GOBP_BONE_TRABECULA_FORMATION	SET	10	0.45317	0.010357	0.26904	0.046059	GOBP_BONE_TRABECULA_FORMATION
REACTOME_KEAP1_NFE2L2_PATHWAY	SET	103	0.12544	0.0091785	0.07448	0.046078	REACTOME_KEAP1_NFE2L2_PATHWAY
GOMF_HISTONE_H3K36_METHYLTRA...	SET	12	0.47282	0.011837	0.28075	0.046084	GOMF_HISTONE_H3K36_METHYLTRANSFERASE_ACTIVITY
SIG_PIP3_SIGNALING_IN_B_LYMP...	SET	34	0.24082	0.010142	0.143	0.046093	SIG_PIP3_SIGNALING_IN_B_LYMPHOCYTES
GOMF_PROSTAGLANDIN_E_RECEPTO...	SET	5	0.62494	0.010101	0.37125	0.046163	GOMF_PROSTAGLANDIN_E_RECEPTOR_ACTIVITY
PID_IL1_PATHWAY	SET	32	0.25871	0.010571	0.1537	0.046181	PID_IL1_PATHWAY
GOCC_CUL3_RING_UBIQUITIN_LIG...	SET	35	0.21686	0.0092661	0.12889	0.046243	GOCC_CUL3_RING_UBIQUITIN_LIGASE_COMPLEX
YOKOE_CANCER_TESTIS_ANTIGENS	SET	33	0.24211	0.010046	0.1439	0.046245	YOKOE_CANCER_TESTIS_ANTIGENS
GOBP_DNA_METHYLATION_DEPENDE...	SET	31	0.25607	0.010299	0.15228	0.046333	GOBP_DNA_METHYLATION_DEPENDENT_HETEROCHROMATIN_FORMATION
GOBP_POSITIVE_REGULATION_OF_...140	SET	56	0.18716	0.01011	0.11134	0.046384	GOBP_POSITIVE_REGULATION_OF_CELL_MATRIX_ADHESION
GOBP_POSITIVE_REGULATION_OF_...382	SET	52	0.18303	0.0095283	0.10898	0.046543	GOBP_POSITIVE_REGULATION_OF_IMMUNOGLOBULIN_PRODUCTION
GOBP_REGULATION_OF_POSTSYNAP...9	SET	13	0.3988	0.010391	0.23774	0.046737	GOBP_REGULATION_OF_POSTSYNAPTIC_SPECIALIZATION_ASSEMBLY
REACTOME_SYNTHESIS_SECRETION...2	SET	20	0.30526	0.0098637	0.18204	0.046794	REACTOME_SYNTHESIS_SECRETION_AND_INACTIVATION_OF_GLUCAGON_LIKE_PEPTIDE_1_GLP_1
REACTOME_COPII_MEDIATED_VESI...	SET	65	0.1596	0.0092859	0.095242	0.046908	REACTOME_COPII_MEDIATED_VESICLE_TRANSPORT
TSENG_ADIPOGENIC_POTENTIAL_UP	SET	27	0.26259	0.0098567	0.15673	0.046933	TSENG_ADIPOGENIC_POTENTIAL_UP
GOMF_KINASE_ACTIVITY	SET	694	0.051648	0.009656	0.03083	0.04695	GOMF_KINASE_ACTIVITY
GOBP_RESPONSE_TO_STEROID_HOR...	SET	319	0.078143	0.010005	0.04665	0.046969	GOBP_RESPONSE_TO_STEROID_HORMONE
GOBP_PEPTIDYL_LYSINE_HYDROXY...	SET	8	0.48557	0.0099265	0.28996	0.047014	GOBP_PEPTIDYL_LYSINE_HYDROXYLATION
GOMF_INTERLEUKIN_17_RECEPTOR...	SET	8	0.46297	0.0094645	0.27654	0.04706	GOMF_INTERLEUKIN_17_RECEPTOR_ACTIVITY
GOMF_STEROID_HYDROXYLASE_ACT...	SET	24	0.30191	0.010686	0.18036	0.047078	GOMF_STEROID_HYDROXYLASE_ACTIVITY
GOBP_REGULATION_OF_RETINAL_G...	SET	6	0.64471	0.011414	0.38559	0.047269	GOBP_REGULATION_OF_RETINAL_GANGLION_CELL_AXON_GUIDANCE
REACTOME_ER_TO_GOLGI_ANTEROG...	SET	149	0.10411	0.0091513	0.062275	0.04729	REACTOME_ER_TO_GOLGI_ANTEROGRADE_TRANSPORT
MILI_PSEUDOPODIA	SET	44	0.1929	0.0092396	0.1154	0.047306	MILI_PSEUDOPODIA
GOBP_LIPOPOLYSACCHARIDE_MEDI...	SET	62	0.17644	0.010027	0.10555	0.047314	GOBP_LIPOPOLYSACCHARIDE_MEDIATED_SIGNALING_PATHWAY
REACTOME_PEROXISOMAL_PROTEIN...	SET	62	0.15993	0.0090886	0.095676	0.047316	REACTOME_PEROXISOMAL_PROTEIN_IMPORT
LEE_RECENT_THYMIC_EMIGRANT	SET	217	0.094091	0.009963	0.056297	0.047335	LEE_RECENT_THYMIC_EMIGRANT
REACTOME_SIGNALING_BY_NOTCH1...1	SET	15	0.33875	0.0094807	0.20279	0.047421	REACTOME_SIGNALING_BY_NOTCH1_HD_DOMAIN_MUTANTS_IN_CANCER
CHAUHAN_RESPONSE_TO_METHOXYE...2	SET	46	0.18342	0.0089825	0.10983	0.047456	CHAUHAN_RESPONSE_TO_METHOXYESTRADIOL_UP
GOBP_REGULATION_OF_PROTEIN_S...4	SET	22	0.29013	0.0098319	0.1738	0.047538	GOBP_REGULATION_OF_PROTEIN_SUMOYLATION
GOCC_PROTEIN_KINASE_COMPLEX	SET	131	0.11129	0.0091767	0.066719	0.047663	GOCC_PROTEIN_KINASE_COMPLEX
GOBP_NEGATIVE_REGULATION_OF_...537	SET	6	0.57354	0.010154	0.34391	0.047696	GOBP_NEGATIVE_REGULATION_OF_PROTEIN_EXPORT_FROM_NUCLEUS
MANN_RESPONSE_TO_AMIFOSTINE_...1	SET	9	0.44488	0.0096461	0.26677	0.047701	MANN_RESPONSE_TO_AMIFOSTINE_DN
GOBP_NEGATIVE_REGULATION_OF_...459	SET	6	0.54607	0.0096681	0.32755	0.047752	GOBP_NEGATIVE_REGULATION_OF_NEUROTRANSMITTER_SECRETION
REACTOME_LDL_CLEARANCE	SET	19	0.27936	0.0087986	0.16766	0.047843	REACTOME_LDL_CLEARANCE
PUJANA_BREAST_CANCER_LIT_INT...	SET	94	0.13028	0.0091085	0.078193	0.047856	PUJANA_BREAST_CANCER_LIT_INT_NETWORK
REACTOME_CONSTITUTIVE_SIGNAL...4	SET	19	0.29572	0.0093138	0.1777	0.048051	REACTOME_CONSTITUTIVE_SIGNALING_BY_LIGAND_RESPONSIVE_EGFR_CANCER_VARIANTS
MENSE_HYPOXIA_UP	SET	95	0.1531	0.010761	0.091999	0.048052	MENSE_HYPOXIA_UP
GOBP_POSITIVE_REGULATION_OF_...380	SET	622	0.055944	0.0099211	0.033654	0.04823	GOBP_POSITIVE_REGULATION_OF_IMMUNE_RESPONSE
REACTOME_RNA_POLYMERASE_II_T...2	SET	1284	0.039004	0.0097587	0.023468	0.048265	REACTOME_RNA_POLYMERASE_II_TRANSCRIPTION
REACTOME_SIGNALING_BY_HEDGEH...	SET	146	0.10377	0.0090299	0.062493	0.048409	REACTOME_SIGNALING_BY_HEDGEHOG
GOBP_PARTURITION	SET	14	0.37773	0.010213	0.2275	0.048427	GOBP_PARTURITION
GOCC_PARASPECKLES	SET	6	0.57094	0.010108	0.3439	0.048448	GOCC_PARASPECKLES
GOBP_CARBOHYDRATE_MEDIATED_S...	SET	9	0.48023	0.010412	0.28932	0.048483	GOBP_CARBOHYDRATE_MEDIATED_SIGNALING
GOBP_REGULATION_OF_COLLATERA...	SET	19	0.31984	0.010073	0.1927	0.048491	GOBP_REGULATION_OF_COLLATERAL_SPROUTING
WP_NUCLEOTIDE_EXCISION_REPAI...	SET	63	0.15078	0.0086376	0.090847	0.048491	WP_NUCLEOTIDE_EXCISION_REPAIR_IN_XERODERMA_PIGMENTOSUM
GOBP_ARTERIAL_ENDOTHELIAL_CE...	SET	6	0.66187	0.011718	0.39878	0.048493	GOBP_ARTERIAL_ENDOTHELIAL_CELL_DIFFERENTIATION
GOBP_PROTEIN_LOCALIZATION_TO...17	SET	67	0.14986	0.0088522	0.09037	0.048636	GOBP_PROTEIN_LOCALIZATION_TO_CILIUM
CAIRO_PML_TARGETS_BOUND_BY_M...2	SET	22	0.28415	0.0096292	0.17143	0.048715	CAIRO_PML_TARGETS_BOUND_BY_MYC_UP
WP_DYRK1A	SET	61	0.17253	0.0097256	0.10411	0.048754	WP_DYRK1A
GOMF_MOLECULAR_ADAPTOR_ACTIV...	SET	471	0.061943	0.0095979	0.037386	0.048784	GOMF_MOLECULAR_ADAPTOR_ACTIVITY
GOBP_INTRACILIARY_RETROGRADE...	SET	14	0.36564	0.0098866	0.22072	0.048808	GOBP_INTRACILIARY_RETROGRADE_TRANSPORT
ODONNELL_TFRC_TARGETS_UP	SET	345	0.073299	0.0097531	0.044262	0.048867	ODONNELL_TFRC_TARGETS_UP
DIRMEIER_LMP1_RESPONSE_LATE_...1	SET	28	0.23893	0.009133	0.14433	0.04893	DIRMEIER_LMP1_RESPONSE_LATE_DN
GOBP_POSITIVE_REGULATION_OF_...88	SET	96	0.14395	0.010171	0.086963	0.048939	GOBP_POSITIVE_REGULATION_OF_CANONICAL_WNT_SIGNALING_PATHWAY
REACTOME_ACTIVATED_NTRK2_SIG...2	SET	11	0.37825	0.0090664	0.22852	0.048952	REACTOME_ACTIVATED_NTRK2_SIGNALS_THROUGH_FRS2_AND_FRS3
WP_ENERGY_METABOLISM	SET	47	0.20468	0.010132	0.12368	0.048981	WP_ENERGY_METABOLISM
GOBP_NEGATIVE_REGULATION_OF_...24	SET	20	0.31125	0.010057	0.18812	0.049023	GOBP_NEGATIVE_REGULATION_OF_AMYLOID_PRECURSOR_PROTEIN_CATABOLIC_PROCESS
REACTOME_AGGREPHAGY	SET	40	0.20119	0.0091892	0.12164	0.049075	REACTOME_AGGREPHAGY
GOBP_DNA_METHYLATION_INVOLVE...1	SET	10	0.49373	0.011284	0.29852	0.049081	GOBP_DNA_METHYLATION_INVOLVED_IN_EMBRYO_DEVELOPMENT
REACTOME_CARNITINE_METABOLISM	SET	12	0.44366	0.011107	0.26829	0.049108	REACTOME_CARNITINE_METABOLISM
BUYTAERT_PHOTODYNAMIC_THERAP...1	SET	613	0.052453	0.0092366	0.031722	0.049122	BUYTAERT_PHOTODYNAMIC_THERAPY_STRESS_DN
GOBP_POSITIVE_REGULATION_OF_...812	SET	1156	0.041169	0.0098084	0.024908	0.049191	GOBP_POSITIVE_REGULATION_OF_TRANSCRIPTION_BY_RNA_POLYMERASE_II
GOBP_NEGATIVE_REGULATION_OF_...689	SET	22	0.28967	0.0098164	0.17529	0.049219	GOBP_NEGATIVE_REGULATION_OF_T_CELL_APOPTOTIC_PROCESS
BIOCARTA_NUCLEARRS_PATHWAY	SET	34	0.23128	0.0097405	0.13999	0.049264	BIOCARTA_NUCLEARRS_PATHWAY
CHEBOTAEV_GR_TARGETS_DN	SET	115	0.13287	0.010269	0.080432	0.049283	CHEBOTAEV_GR_TARGETS_DN
GOBP_AORTA_MORPHOGENESIS	SET	33	0.2509	0.01041	0.1519	0.049302	GOBP_AORTA_MORPHOGENESIS
SMITH_TERT_TARGETS_UP	SET	135	0.1114	0.0093241	0.067492	0.04942	SMITH_TERT_TARGETS_UP
REACTOME_SEMA4D_IN_SEMAPHORI...	SET	24	0.26346	0.0093248	0.15966	0.049464	REACTOME_SEMA4D_IN_SEMAPHORIN_SIGNALING
GOBP_REGULATION_OF_RESPONSE_...7	SET	28	0.254	0.009709	0.15398	0.049526	GOBP_REGULATION_OF_RESPONSE_TO_EXTRACELLULAR_STIMULUS
GOBP_REGULATION_OF_GENE_EXPR...	SET	16	0.34597	0.01	0.20975	0.049536	GOBP_REGULATION_OF_GENE_EXPRESSION_BY_GENOMIC_IMPRINTING
GEISS_RESPONSE_TO_DSRNA_DN	SET	16	0.34	0.0098275	0.20618	0.049575	GEISS_RESPONSE_TO_DSRNA_DN
GOMF_CYCLASE_ACTIVATOR_ACTIV...	SET	13	0.34939	0.0091038	0.21188	0.049582	GOMF_CYCLASE_ACTIVATOR_ACTIVITY
SESTO_RESPONSE_TO_UV_C5	SET	46	0.2155	0.010553	0.13069	0.049585	SESTO_RESPONSE_TO_UV_C5
GOCC_PHAGOCYTIC_VESICLE_MEMB...	SET	68	0.15729	0.0093598	0.095397	0.049605	GOCC_PHAGOCYTIC_VESICLE_MEMBRANE
GOBP_RNA_DESTABILIZATION	SET	100	0.12607	0.0090899	0.076529	0.04975	GOBP_RNA_DESTABILIZATION
GOBP_SENSORY_PERCEPTION_OF_U...	SET	7	0.47174	0.009021	0.28636	0.049754	GOBP_SENSORY_PERCEPTION_OF_UMAMI_TASTE
WP_MYD88_DISTINCT_INPUTOUTPU...	SET	15	0.38333	0.010728	0.23297	0.049953	WP_MYD88_DISTINCT_INPUTOUTPUT_PATHWAY
GOBP_POSITIVE_REGULATION_OF_...488	SET	4	0.68099	0.0098449	0.41397	0.04999	GOBP_POSITIVE_REGULATION_OF_MESENCHYMAL_STEM_CELL_PROLIFERATION
GOBP_NUCLEIC_ACID_PHOSPHODIE...	SET	229	0.082182	0.0089364	0.050014	0.050182	GOBP_NUCLEIC_ACID_PHOSPHODIESTER_BOND_HYDROLYSIS
BIOCARTA_TOLL_PATHWAY	SET	21	0.28624	0.0094774	0.17426	0.050242	BIOCARTA_TOLL_PATHWAY
GOBP_LEUKOTRIENE_D4_METABOLI...	SET	8	0.41508	0.0084854	0.25274	0.050272	GOBP_LEUKOTRIENE_D4_METABOLIC_PROCESS
GOBP_FACULTATIVE_HETEROCHROM...	SET	42	0.2165	0.010132	0.13183	0.050273	GOBP_FACULTATIVE_HETEROCHROMATIN_FORMATION
REACTOME_DEATH_RECEPTOR_SIGN...	SET	140	0.11468	0.009773	0.069862	0.05036	REACTOME_DEATH_RECEPTOR_SIGNALING
KEGG_CHRONIC_MYELOID_LEUKEMIA	SET	71	0.15828	0.0096234	0.096468	0.050434	KEGG_CHRONIC_MYELOID_LEUKEMIA
GOBP_POSITIVE_REGULATION_OF_...648	SET	112	0.11925	0.0090964	0.072695	0.050473	GOBP_POSITIVE_REGULATION_OF_PROTEASOMAL_PROTEIN_CATABOLIC_PROCESS
GOBP_INTRACELLULAR_PH_ELEVAT...	SET	7	0.50857	0.0097253	0.31006	0.050486	GOBP_INTRACELLULAR_PH_ELEVATION
GOMF_CERAMIDE_1_PHOSPHATE_BI...	SET	6	0.4529	0.0080186	0.27613	0.050494	GOMF_CERAMIDE_1_PHOSPHATE_BINDING
GOBP_TONGUE_MORPHOGENESIS	SET	10	0.45261	0.010344	0.27603	0.05054	GOBP_TONGUE_MORPHOGENESIS
GOBP_POSITIVE_REGULATION_OF_...633	SET	805	0.04839	0.0097141	0.029534	0.050675	GOBP_POSITIVE_REGULATION_OF_PHOSPHORUS_METABOLIC_PROCESS
GOMF_SINGLE_STRANDED_RNA_BIN...	SET	77	0.14738	0.0093303	0.090031	0.050825	GOMF_SINGLE_STRANDED_RNA_BINDING
GOBP_NEGATIVE_REGULATION_OF_...616	SET	34	0.22678	0.0095507	0.13857	0.050868	GOBP_NEGATIVE_REGULATION_OF_SMOOTHENED_SIGNALING_PATHWAY
REACTOME_GLUCOCORTICOID_BIOS...	SET	10	0.42999	0.0098272	0.26276	0.050885	REACTOME_GLUCOCORTICOID_BIOSYNTHESIS
GOBP_POSITIVE_REGULATION_OF_...142	SET	8	0.47751	0.0097616	0.29186	0.050919	GOBP_POSITIVE_REGULATION_OF_CELL_MIGRATION_BY_VASCULAR_ENDOTHELIAL_GROWTH_FACTOR_SIGNALING_PATHWAY
GOMF_MITOGEN_ACTIVATED_PROTE...1	SET	29	0.24976	0.0097159	0.15272	0.050985	GOMF_MITOGEN_ACTIVATED_PROTEIN_KINASE_BINDING
GOMF_PHOSPHOLIPASE_A2_ACTIVI...	SET	35	0.23488	0.010036	0.14363	0.051005	GOMF_PHOSPHOLIPASE_A2_ACTIVITY
CHIARADONNA_NEOPLASTIC_TRANS...2	SET	106	0.13741	0.010199	0.084046	0.051044	CHIARADONNA_NEOPLASTIC_TRANSFORMATION_CDC25_UP
GOBP_LEUKOTRIENE_METABOLIC_P...	SET	30	0.24483	0.0096864	0.14975	0.051048	GOBP_LEUKOTRIENE_METABOLIC_PROCESS
MIKKELSEN_MCV6_ICP_WITH_H3K4...	SET	32	0.24233	0.0099017	0.14823	0.051054	MIKKELSEN_MCV6_ICP_WITH_H3K4ME3_AND_H3K27ME3
REACTOME_REGULATION_OF_LOCAL...	SET	11	0.40468	0.0097001	0.24762	0.051109	REACTOME_REGULATION_OF_LOCALIZATION_OF_FOXO_TRANSCRIPTION_FACTORS
GOBP_ER_TO_GOLGI_CERAMIDE_TR...	SET	4	0.53987	0.0078047	0.33041	0.051147	GOBP_ER_TO_GOLGI_CERAMIDE_TRANSPORT
GOBP_DENDRITIC_CELL_CYTOKINE...	SET	19	0.33386	0.010515	0.20435	0.051164	GOBP_DENDRITIC_CELL_CYTOKINE_PRODUCTION
GOBP_MALE_SEX_DIFFERENTIATION	SET	155	0.11059	0.009913	0.067693	0.051168	GOBP_MALE_SEX_DIFFERENTIATION
GOBP_ANTIGEN_PROCESSING_AND_...12	SET	17	0.36281	0.010809	0.2221	0.051187	GOBP_ANTIGEN_PROCESSING_AND_PRESENTATION_OF_PEPTIDE_ANTIGEN_VIA_MHC_CLASS_IB
GOBP_REGULATION_OF_CD4_POSIT...1	SET	72	0.16325	0.0099951	0.099977	0.051256	GOBP_REGULATION_OF_CD4_POSITIVE_ALPHA_BETA_T_CELL_ACTIVATION
BAKER_HEMATOPOESIS_STAT1_TAR...	SET	10	0.48098	0.010993	0.29472	0.051349	BAKER_HEMATOPOESIS_STAT1_TARGETS
GOBP_ENDODERMAL_CELL_DIFFERE...	SET	46	0.20571	0.010074	0.12606	0.051364	GOBP_ENDODERMAL_CELL_DIFFERENTIATION
REACTOME_INTERLEUKIN_1_SIGNA...	SET	109	0.1161	0.0087377	0.071157	0.051389	REACTOME_INTERLEUKIN_1_SIGNALING
GOBP_REGULATION_OF_SYSTEMIC_...7	SET	4	0.79276	0.011461	0.48602	0.051438	GOBP_REGULATION_OF_SYSTEMIC_ARTERIAL_BLOOD_PRESSURE_BY_VASOPRESSIN
GOBP_REGULATION_OF_LEUKOCYTE...8	SET	234	0.090154	0.0099085	0.055276	0.051454	GOBP_REGULATION_OF_LEUKOCYTE_MEDIATED_IMMUNITY
GOBP_RRNA_5_END_PROCESSING	SET	5	0.5455	0.0088168	0.33458	0.051517	GOBP_RRNA_5_END_PROCESSING
GOBP_NEURAL_NUCLEUS_DEVELOPM...	SET	60	0.17252	0.0096453	0.10583	0.05155	GOBP_NEURAL_NUCLEUS_DEVELOPMENT
GOMF_DNA_BINDING_TRANSCRIPTI...2	SET	1147	0.042651	0.010125	0.026185	0.051681	GOMF_DNA_BINDING_TRANSCRIPTION_FACTOR_ACTIVITY
GOBP_CELLULAR_RESPONSE_TO_ET...2	SET	6	0.54265	0.0096075	0.33315	0.051684	GOBP_CELLULAR_RESPONSE_TO_ETHER
GOBP_REGULATION_OF_DENDRITIC...3	SET	13	0.40722	0.01061	0.25004	0.051705	GOBP_REGULATION_OF_DENDRITIC_CELL_DIFFERENTIATION
REACTOME_ANTIGEN_PROCESSING_...1	SET	98	0.1217	0.0086872	0.074774	0.051814	REACTOME_ANTIGEN_PROCESSING_CROSS_PRESENTATION
GOBP_RIBONUCLEOSIDE_DIPHOSPH...1	SET	9	0.46995	0.01019	0.28879	0.051844	GOBP_RIBONUCLEOSIDE_DIPHOSPHATE_BIOSYNTHETIC_PROCESS
GOBP_POSITIVE_REGULATION_OF_...197	SET	14	0.32673	0.0088344	0.20082	0.051883	GOBP_POSITIVE_REGULATION_OF_CYTOPLASMIC_TRANSLATION
GOBP_MITOCHONDRIAL_DNA_METAB...	SET	23	0.23647	0.0081933	0.14537	0.051914	GOBP_MITOCHONDRIAL_DNA_METABOLIC_PROCESS
GOBP_LOW_DENSITY_LIPOPROTEIN...1	SET	27	0.26115	0.0098027	0.16056	0.051927	GOBP_LOW_DENSITY_LIPOPROTEIN_PARTICLE_CLEARANCE
GOMF_CARBON_CARBON_LYASE_ACT...	SET	51	0.17772	0.0091627	0.10927	0.051939	GOMF_CARBON_CARBON_LYASE_ACTIVITY
GOBP_REGULATION_OF_PROTEASOM...2	SET	132	0.11051	0.0091472	0.067972	0.051996	GOBP_REGULATION_OF_PROTEASOMAL_UBIQUITIN_DEPENDENT_PROTEIN_CATABOLIC_PROCESS
REACTOME_GLOBAL_GENOME_NUCLE...	SET	82	0.12961	0.0084667	0.079735	0.052031	REACTOME_GLOBAL_GENOME_NUCLEOTIDE_EXCISION_REPAIR_GG_NER
GOMF_TRANSITION_METAL_ION_TR...	SET	38	0.19398	0.008636	0.11939	0.052105	GOMF_TRANSITION_METAL_ION_TRANSMEMBRANE_TRANSPORTER_ACTIVITY
MONTERO_THYROID_CANCER_POOR_...2	SET	12	0.36837	0.0092219	0.22674	0.052127	MONTERO_THYROID_CANCER_POOR_SURVIVAL_UP
GOBP_PROTEIN_LINEAR_POLYUBIQ...	SET	4	0.77162	0.011155	0.47512	0.05219	GOBP_PROTEIN_LINEAR_POLYUBIQUITINATION
GOBP_RENAL_SODIUM_ION_TRANSP...	SET	12	0.40669	0.010181	0.25046	0.052223	GOBP_RENAL_SODIUM_ION_TRANSPORT
GOMF_TASTE_RECEPTOR_ACTIVITY	SET	28	0.31453	0.012023	0.19385	0.052354	GOMF_TASTE_RECEPTOR_ACTIVITY
GAJATE_RESPONSE_TO_TRABECTED...1	SET	20	0.30204	0.0097596	0.1863	0.052492	GAJATE_RESPONSE_TO_TRABECTEDIN_DN
GOCC_PROTON_TRANSPORTING_V_T...2	SET	11	0.33997	0.008149	0.20979	0.052568	GOCC_PROTON_TRANSPORTING_V_TYPE_ATPASE_V0_DOMAIN
GOBP_NEGATIVE_REGULATION_OF_...624	SET	16	0.36641	0.010591	0.22616	0.052611	GOBP_NEGATIVE_REGULATION_OF_SODIUM_ION_TRANSPORT
TOYOTA_TARGETS_OF_MIR34B_AND...	SET	430	0.060062	0.0089019	0.037083	0.052661	TOYOTA_TARGETS_OF_MIR34B_AND_MIR34C
WIERENGA_STAT5A_TARGETS_DN	SET	181	0.099581	0.0096391	0.061484	0.052666	WIERENGA_STAT5A_TARGETS_DN
GOBP_REGULATION_OF_BINDING_O...	SET	5	0.55098	0.0089054	0.34022	0.052679	GOBP_REGULATION_OF_BINDING_OF_SPERM_TO_ZONA_PELLUCIDA
LIU_CDX2_TARGETS_DN	SET	8	0.58042	0.011865	0.3585	0.052729	LIU_CDX2_TARGETS_DN
VIETOR_IFRD1_TARGETS	SET	22	0.28435	0.0096359	0.17575	0.052855	VIETOR_IFRD1_TARGETS
GOBP_EMBRYO_IMPLANTATION	SET	49	0.19245	0.0097262	0.11897	0.052878	GOBP_EMBRYO_IMPLANTATION
GOBP_CELLULAR_HYPEROSMOTIC_S...	SET	7	0.49869	0.0095364	0.30835	0.052916	GOBP_CELLULAR_HYPEROSMOTIC_SALINITY_RESPONSE
GOBP_NEGATIVE_REGULATION_OF_...623	SET	14	0.40142	0.010854	0.24837	0.053035	GOBP_NEGATIVE_REGULATION_OF_SODIUM_ION_TRANSMEMBRANE_TRANSPORT
BIOCARTA_WNT_PATHWAY	SET	24	0.25054	0.0088675	0.15506	0.05308	BIOCARTA_WNT_PATHWAY
ABRAHAM_ALPC_VS_MULTIPLE_MYE...1	SET	20	0.29429	0.0095093	0.18233	0.053272	ABRAHAM_ALPC_VS_MULTIPLE_MYELOMA_DN
GOMF_PHOSPHOTRANSFERASE_ACTI...2	SET	7	0.47647	0.0091115	0.2954	0.053388	GOMF_PHOSPHOTRANSFERASE_ACTIVITY_NITROGENOUS_GROUP_AS_ACCEPTOR
GOBP_REGULATION_OF_ANTIGEN_R...	SET	60	0.16351	0.0091418	0.10139	0.053412	GOBP_REGULATION_OF_ANTIGEN_RECEPTOR_MEDIATED_SIGNALING_PATHWAY
GOCC_ER_TO_GOLGI_TRANSPORT_V...	SET	57	0.17592	0.0095869	0.1091	0.05345	GOCC_ER_TO_GOLGI_TRANSPORT_VESICLE_MEMBRANE
BASAKI_YBX1_TARGETS_UP	SET	273	0.077933	0.009242	0.048336	0.053455	BASAKI_YBX1_TARGETS_UP
SASAKI_ADULT_T_CELL_LEUKEMIA	SET	158	0.10109	0.0091477	0.062714	0.053503	SASAKI_ADULT_T_CELL_LEUKEMIA
GOBP_B_CELL_MEDIATED_IMMUNITY	SET	138	0.11685	0.0098876	0.072509	0.053538	GOBP_B_CELL_MEDIATED_IMMUNITY
HEDVAT_ELF4_TARGETS_UP	SET	12	0.36971	0.0092556	0.22942	0.053542	HEDVAT_ELF4_TARGETS_UP
REACTOME_NERVOUS_SYSTEM_DEVE...	SET	547	0.056826	0.0094695	0.035262	0.053543	REACTOME_NERVOUS_SYSTEM_DEVELOPMENT
BROWNE_HCMV_INFECTION_4HR_UP	SET	48	0.19781	0.0098947	0.12275	0.053554	BROWNE_HCMV_INFECTION_4HR_UP
GOMF_METAL_CLUSTER_BINDING	SET	63	0.16726	0.0095814	0.10387	0.053679	GOMF_METAL_CLUSTER_BINDING
GOBP_COPI_COATED_VESICLE_BUD...	SET	6	0.50656	0.0089687	0.31478	0.053786	GOBP_COPI_COATED_VESICLE_BUDDING
REACTOME_HYDROLYSIS_OF_LPC	SET	9	0.48377	0.010489	0.30071	0.053844	REACTOME_HYDROLYSIS_OF_LPC
REACTOME_ADRENALINE_NORADREN...	SET	28	0.25696	0.0098221	0.15974	0.053866	REACTOME_ADRENALINE_NORADRENALINE_INHIBITS_INSULIN_SECRETION
GOBP_AXIS_SPECIFICATION	SET	84	0.15023	0.0099317	0.093485	0.054038	GOBP_AXIS_SPECIFICATION
GOMF_CARNITINE_O_ACYLTRANSFE...	SET	6	0.54736	0.009691	0.34062	0.054038	GOMF_CARNITINE_O_ACYLTRANSFERASE_ACTIVITY
REACTOME_TOLL_LIKE_RECEPTOR_...1	SET	100	0.12333	0.0088927	0.076752	0.054044	REACTOME_TOLL_LIKE_RECEPTOR_9_TLR9_CASCADE
SA_TRKA_RECEPTOR	SET	16	0.32693	0.0094497	0.20347	0.05406	SA_TRKA_RECEPTOR
GOMF_NUCLEOBASE_CONTAINING_C...1	SET	40	0.20321	0.009281	0.12651	0.05412	GOMF_NUCLEOBASE_CONTAINING_COMPOUND_KINASE_ACTIVITY
GOBP_TRANSDIFFERENTIATION	SET	7	0.57727	0.011039	0.3594	0.054125	GOBP_TRANSDIFFERENTIATION
GOBP_POSITIVE_REGULATION_OF_...458	SET	15	0.31234	0.0087416	0.19447	0.054134	GOBP_POSITIVE_REGULATION_OF_LYMPHOCYTE_APOPTOTIC_PROCESS
GOBP_POSITIVE_REGULATION_OF_...795	SET	33	0.22076	0.0091598	0.13745	0.054138	GOBP_POSITIVE_REGULATION_OF_TELOMERASE_ACTIVITY
GOBP_INNERVATION	SET	27	0.27109	0.010176	0.16883	0.054184	GOBP_INNERVATION
MARKS_HDAC_TARGETS_UP	SET	20	0.31169	0.010071	0.19413	0.054191	MARKS_HDAC_TARGETS_UP
GOCC_SPLICEOSOMAL_COMPLEX	SET	176	0.088102	0.0084105	0.054913	0.054321	GOCC_SPLICEOSOMAL_COMPLEX
KEGG_ACUTE_MYELOID_LEUKEMIA	SET	54	0.178	0.0094427	0.11096	0.054339	KEGG_ACUTE_MYELOID_LEUKEMIA
GOMF_RNA_DNA_HYBRID_RIBONUCL...	SET	6	0.50091	0.0088686	0.31228	0.054359	GOMF_RNA_DNA_HYBRID_RIBONUCLEASE_ACTIVITY
GOBP_LEUKEMIA_INHIBITORY_FAC...	SET	7	0.49626	0.0094899	0.30942	0.054386	GOBP_LEUKEMIA_INHIBITORY_FACTOR_SIGNALING_PATHWAY
GOBP_UBIQUITIN_DEPENDENT_PRO...1	SET	9	0.41486	0.0089951	0.25878	0.05446	GOBP_UBIQUITIN_DEPENDENT_PROTEIN_CATABOLIC_PROCESS_VIA_THE_C_END_DEGRON_RULE_PATHWAY
WP_GLYOXYLATE_METABOLISM	SET	11	0.43561	0.010441	0.27184	0.054535	WP_GLYOXYLATE_METABOLISM
GOCC_EXON_EXON_JUNCTION_COMP...	SET	9	0.42185	0.0091466	0.26331	0.054575	GOCC_EXON_EXON_JUNCTION_COMPLEX
GOMF_FATZ_BINDING	SET	5	0.51826	0.0083765	0.32352	0.054593	GOMF_FATZ_BINDING
KRISHNAN_FURIN_TARGETS_UP	SET	9	0.44762	0.0097053	0.27945	0.054614	KRISHNAN_FURIN_TARGETS_UP
CARRILLOREIXACH_HEPATOBLASTO...2	SET	19	0.30379	0.009568	0.18971	0.054656	CARRILLOREIXACH_HEPATOBLASTOMA_VS_NORMAL_HYPERMETHYLATED_AND_DN
MISIAK_ANAPLASTIC_THYROID_CA...1	SET	18	0.36039	0.011048	0.22508	0.054681	MISIAK_ANAPLASTIC_THYROID_CARCINOMA_DN
AKL_HTLV1_INFECTION_UP	SET	26	0.22353	0.0082341	0.13961	0.054685	AKL_HTLV1_INFECTION_UP
PID_PDGFRB_PATHWAY	SET	126	0.11795	0.0095393	0.07367	0.054697	PID_PDGFRB_PATHWAY
BLANCO_MELO_COVID19_SARS_COV...3	SET	397	0.064972	0.009261	0.040582	0.054698	BLANCO_MELO_COVID19_SARS_COV_2_INFECTION_A594_ACE2_EXPRESSING_CELLS_RUXOLITINIB_UP
WP_SECRETION_OF_HYDROCHLORIC...	SET	5	0.56446	0.0091232	0.35272	0.054773	WP_SECRETION_OF_HYDROCHLORIC_ACID_IN_PARIETAL_CELLS
LIAN_LIPA_TARGETS_6M	SET	72	0.1638	0.010029	0.10236	0.054783	LIAN_LIPA_TARGETS_6M
GOBP_EPIDERMIS_DEVELOPMENT	SET	362	0.074801	0.010191	0.046745	0.054788	GOBP_EPIDERMIS_DEVELOPMENT
GOBP_RNA_PHOSPHODIESTER_BOND...1	SET	149	0.097948	0.0086095	0.06122	0.054814	GOBP_RNA_PHOSPHODIESTER_BOND_HYDROLYSIS
GOBP_REGULATION_OF_SYNAPTIC_...4	SET	8	0.39623	0.0081	0.24766	0.054816	GOBP_REGULATION_OF_SYNAPTIC_TRANSMISSION_DOPAMINERGIC
GOBP_HISTONE_H4_DEACETYLATION	SET	7	0.50957	0.0097444	0.31851	0.054826	GOBP_HISTONE_H4_DEACETYLATION
GOBP_UV_DAMAGE_EXCISION_REPA...	SET	12	0.36459	0.0091273	0.22791	0.054845	GOBP_UV_DAMAGE_EXCISION_REPAIR
BIOCARTA_ERAD_PATHWAY	SET	19	0.27175	0.008559	0.16991	0.054872	BIOCARTA_ERAD_PATHWAY
GOBP_NEGATIVE_REGULATION_OF_...430	SET	38	0.2076	0.0092424	0.12983	0.054914	GOBP_NEGATIVE_REGULATION_OF_MUSCLE_CELL_APOPTOTIC_PROCESS
GOBP_HISTONE_H4_K12_ACETYLAT...	SET	6	0.47746	0.0084533	0.29859	0.054918	GOBP_HISTONE_H4_K12_ACETYLATION
GOBP_REGULATION_OF_DNA_BINDI...1	SET	117	0.12596	0.009819	0.078782	0.054942	GOBP_REGULATION_OF_DNA_BINDING
GOBP_REGULATION_OF_T_CELL_RE...	SET	42	0.19004	0.0088935	0.11888	0.054959	GOBP_REGULATION_OF_T_CELL_RECEPTOR_SIGNALING_PATHWAY
GOBP_VERY_LOW_DENSITY_LIPOPR...2	SET	6	0.62529	0.011071	0.3913	0.055031	GOBP_VERY_LOW_DENSITY_LIPOPROTEIN_PARTICLE_CLEARANCE
GOBP_NEGATIVE_REGULATION_OF_...104	SET	11	0.35101	0.0084135	0.21979	0.05514	GOBP_NEGATIVE_REGULATION_OF_CELL_ADHESION_MEDIATED_BY_INTEGRIN
FISCHER_DIRECT_P53_TARGETS_M...	SET	303	0.073175	0.0091349	0.045855	0.055276	FISCHER_DIRECT_P53_TARGETS_META_ANALYSIS
WP_EUKARYOTIC_TRANSCRIPTION_...	SET	41	0.16924	0.0078258	0.10609	0.055336	WP_EUKARYOTIC_TRANSCRIPTION_INITIATION
GOBP_NATURAL_KILLER_CELL_ACT...1	SET	97	0.13505	0.0095909	0.08466	0.055342	GOBP_NATURAL_KILLER_CELL_ACTIVATION
WP_PROGERIAASSOCIATED_LIPODY...	SET	22	0.2497	0.0084619	0.15656	0.055368	WP_PROGERIAASSOCIATED_LIPODYSTROPHY
DING_LUNG_CANCER_MUTATED_REC...	SET	6	0.4944	0.0087532	0.31011	0.055447	DING_LUNG_CANCER_MUTATED_RECURRENTLY
BIOCARTA_NFKB_PATHWAY	SET	19	0.2843	0.0089543	0.17836	0.055483	BIOCARTA_NFKB_PATHWAY
AMIT_EGF_RESPONSE_480_MCF10A	SET	42	0.19907	0.0093161	0.12494	0.055552	AMIT_EGF_RESPONSE_480_MCF10A
GOBP_POSITIVE_REGULATION_OF_...562	SET	49	0.18489	0.0093443	0.11604	0.055556	GOBP_POSITIVE_REGULATION_OF_NEURON_APOPTOTIC_PROCESS
ONKEN_UVEAL_MELANOMA_DN	SET	498	0.05831	0.0092836	0.036609	0.055614	ONKEN_UVEAL_MELANOMA_DN
GOBP_RESPONSE_TO_GRAVITY	SET	10	0.40658	0.0092922	0.25531	0.055646	GOBP_RESPONSE_TO_GRAVITY
GOBP_PHOTORECEPTOR_CELL_OUTE...	SET	14	0.3221	0.0087094	0.20229	0.055668	GOBP_PHOTORECEPTOR_CELL_OUTER_SEGMENT_ORGANIZATION
TENEDINI_MEGAKARYOCYTE_MARKE...	SET	59	0.17738	0.0098346	0.11148	0.055792	TENEDINI_MEGAKARYOCYTE_MARKERS
GOBP_SUBSTANTIA_NIGRA_DEVELO...	SET	40	0.19877	0.0090783	0.12497	0.055864	GOBP_SUBSTANTIA_NIGRA_DEVELOPMENT
JOHNSTONE_PARVB_TARGETS_1_UP	SET	6	0.55399	0.0098084	0.34831	0.055868	JOHNSTONE_PARVB_TARGETS_1_UP
GOBP_FILOPODIUM_ASSEMBLY	SET	64	0.16941	0.0097813	0.10653	0.055895	GOBP_FILOPODIUM_ASSEMBLY
FUJIWARA_PARK2_IN_LIVER_CANC...	SET	8	0.41977	0.0085813	0.26406	0.055962	FUJIWARA_PARK2_IN_LIVER_CANCER_UP
FONTAINE_FOLLICULAR_THYROID_...2	SET	72	0.1499	0.0091776	0.094409	0.056182	FONTAINE_FOLLICULAR_THYROID_ADENOMA_UP
GOBP_RESPONSE_TO_UV_A	SET	14	0.35182	0.0095128	0.2216	0.056197	GOBP_RESPONSE_TO_UV_A
PRAMOONJAGO_SOX4_TARGETS_UP	SET	50	0.19172	0.0097874	0.12081	0.056273	PRAMOONJAGO_SOX4_TARGETS_UP
REACTOME_SENESCENCE_ASSOCIAT...	SET	74	0.14767	0.0091655	0.093131	0.056419	REACTOME_SENESCENCE_ASSOCIATED_SECRETORY_PHENOTYPE_SASP
GOBP_REGULATION_OF_MYOBLAST_...3	SET	16	0.36207	0.010465	0.22843	0.056489	GOBP_REGULATION_OF_MYOBLAST_PROLIFERATION
GOBP_HISTAMINE_METABOLIC_PRO...	SET	6	0.594	0.010517	0.37497	0.056592	GOBP_HISTAMINE_METABOLIC_PROCESS
ZHENG_FOXP3_TARGETS_IN_T_LYM...1	SET	36	0.22871	0.0099109	0.14438	0.056595	ZHENG_FOXP3_TARGETS_IN_T_LYMPHOCYTE_DN
GOBP_NUCLEOTIDE_TRANSMEMBRAN...	SET	20	0.29104	0.0094044	0.18377	0.056636	GOBP_NUCLEOTIDE_TRANSMEMBRANE_TRANSPORT
GOMF_RIBONUCLEASE_ACTIVITY	SET	127	0.10975	0.0089111	0.069369	0.056826	GOMF_RIBONUCLEASE_ACTIVITY
TAKAO_RESPONSE_TO_UVB_RADIAT...2	SET	78	0.1372	0.008742	0.086752	0.056885	TAKAO_RESPONSE_TO_UVB_RADIATION_UP
GOBP_PROTEIN_LOCALIZATION_TO...22	SET	66	0.15408	0.0090332	0.097432	0.056906	GOBP_PROTEIN_LOCALIZATION_TO_ENDOPLASMIC_RETICULUM
GOBP_ACTIVATION_OF_IMMUNE_RE...	SET	439	0.063141	0.0094535	0.039949	0.057	GOBP_ACTIVATION_OF_IMMUNE_RESPONSE
ZHANG_ANTIVIRAL_RESPONSE_TO_...1	SET	41	0.21606	0.0099905	0.13674	0.057057	ZHANG_ANTIVIRAL_RESPONSE_TO_RIBAVIRIN_DN
SMIRNOV_RESPONSE_TO_IR_6HR_DN	SET	110	0.12705	0.009605	0.080412	0.057066	SMIRNOV_RESPONSE_TO_IR_6HR_DN
REACTOME_NRCAM_INTERACTIONS	SET	6	0.52449	0.0092861	0.33206	0.057119	REACTOME_NRCAM_INTERACTIONS
GOBP_SMOOTH_MUSCLE_CELL_APOP...	SET	21	0.27516	0.0091107	0.17424	0.057146	GOBP_SMOOTH_MUSCLE_CELL_APOPTOTIC_PROCESS
GOCC_TRIGLYCERIDE_RICH_PLASM...	SET	19	0.31995	0.010077	0.20282	0.057343	GOCC_TRIGLYCERIDE_RICH_PLASMA_LIPOPROTEIN_PARTICLE
GOBP_EAR_DEVELOPMENT	SET	217	0.093506	0.0099009	0.059285	0.057382	GOBP_EAR_DEVELOPMENT
GOBP_REGULATION_OF_STRIATED_...3	SET	17	0.34376	0.010242	0.21817	0.057564	GOBP_REGULATION_OF_STRIATED_MUSCLE_TISSUE_DEVELOPMENT
GOBP_REGULATION_OF_POLYSACCH...	SET	40	0.20723	0.009465	0.13154	0.057586	GOBP_REGULATION_OF_POLYSACCHARIDE_METABOLIC_PROCESS
GOBP_NODAL_SIGNALING_PATHWAY	SET	17	0.32411	0.0096563	0.20585	0.057699	GOBP_NODAL_SIGNALING_PATHWAY
GOMF_R_SMAD_BINDING	SET	24	0.26252	0.0092914	0.16681	0.057782	GOMF_R_SMAD_BINDING
GOBP_DETECTION_OF_VISIBLE_LI...	SET	47	0.19819	0.0098104	0.12594	0.057788	GOBP_DETECTION_OF_VISIBLE_LIGHT
WP_B_CELL_RECEPTOR_SIGNALING...	SET	93	0.13604	0.0094608	0.086474	0.057851	WP_B_CELL_RECEPTOR_SIGNALING_PATHWAY
REACTOME_NONHOMOLOGOUS_END_J...	SET	47	0.19319	0.0095627	0.12281	0.057862	REACTOME_NONHOMOLOGOUS_END_JOINING_NHEJ
GOBP_REGULATION_OF_PLASMA_LI...	SET	71	0.15745	0.0095728	0.10012	0.057923	GOBP_REGULATION_OF_PLASMA_LIPOPROTEIN_PARTICLE_LEVELS
KOHOUTEK_CCNT1_TARGETS	SET	49	0.17489	0.0088387	0.11123	0.057942	KOHOUTEK_CCNT1_TARGETS
TURJANSKI_MAPK8_AND_MAPK9_TA...	SET	7	0.44072	0.0084279	0.28033	0.057965	TURJANSKI_MAPK8_AND_MAPK9_TARGETS
SMID_BREAST_CANCER_LUMINAL_B...2	SET	162	0.099616	0.009127	0.063381	0.058018	SMID_BREAST_CANCER_LUMINAL_B_UP
SANA_TNF_SIGNALING_UP	SET	81	0.14728	0.0095619	0.093709	0.058024	SANA_TNF_SIGNALING_UP
GOBP_REGULATION_OF_DNA_DEMET...	SET	11	0.40661	0.0097462	0.25872	0.058026	GOBP_REGULATION_OF_DNA_DEMETHYLATION
REN_ALVEOLAR_RHABDOMYOSARCOM...1	SET	374	0.066193	0.0091631	0.042123	0.058053	REN_ALVEOLAR_RHABDOMYOSARCOMA_DN
GOBP_FOREBRAIN_DEVELOPMENT	SET	376	0.069716	0.0096762	0.04438	0.058114	GOBP_FOREBRAIN_DEVELOPMENT
GOBP_CELL_DIFFERENTIATION_IN...2	SET	54	0.192	0.010185	0.12228	0.058195	GOBP_CELL_DIFFERENTIATION_INVOLVED_IN_KIDNEY_DEVELOPMENT
GOBP_POTASSIUM_ION_EXPORT_AC...	SET	17	0.34968	0.010418	0.22278	0.058258	GOBP_POTASSIUM_ION_EXPORT_ACROSS_PLASMA_MEMBRANE
GOMF_ENZYME_SUBSTRATE_ADAPTO...	SET	38	0.20448	0.0091034	0.13029	0.058276	GOMF_ENZYME_SUBSTRATE_ADAPTOR_ACTIVITY
GOBP_PROTECTION_FROM_NATURAL...	SET	6	0.49992	0.0088511	0.31855	0.058288	GOBP_PROTECTION_FROM_NATURAL_KILLER_CELL_MEDIATED_CYTOTOXICITY
GOBP_CD8_POSITIVE_ALPHA_BETA...2	SET	15	0.34209	0.0095741	0.21798	0.058295	GOBP_CD8_POSITIVE_ALPHA_BETA_T_CELL_DIFFERENTIATION
FOROUTAN_TGFB_EMT_UP	SET	189	0.10157	0.010044	0.064752	0.058383	FOROUTAN_TGFB_EMT_UP
HOWLIN_CITED1_TARGETS_2_DN	SET	16	0.31953	0.0092358	0.20376	0.058431	HOWLIN_CITED1_TARGETS_2_DN
GOBP_MACROMOLECULE_CATABOLIC...	SET	1272	0.035061	0.008734	0.022365	0.058487	GOBP_MACROMOLECULE_CATABOLIC_PROCESS
GOBP_RESPONSE_TO_GONADOTROPI...	SET	5	0.51302	0.0082917	0.32726	0.058497	GOBP_RESPONSE_TO_GONADOTROPIN_RELEASING_HORMONE
REACTOME_REGULATION_OF_HMOX1...	SET	5	0.50945	0.0082341	0.32514	0.05858	REACTOME_REGULATION_OF_HMOX1_EXPRESSION_AND_ACTIVITY
NADELLA_PRKAR1A_TARGETS_UP	SET	9	0.47295	0.010255	0.30185	0.058589	NADELLA_PRKAR1A_TARGETS_UP
GOCC_CHITOSOME	SET	19	0.30596	0.0096363	0.19531	0.058616	GOCC_CHITOSOME
GOBP_NEGATIVE_REGULATION_OF_...151	SET	4	0.64257	0.0092895	0.41048	0.058751	GOBP_NEGATIVE_REGULATION_OF_CHRONIC_INFLAMMATORY_RESPONSE
GOBP_NEGATIVE_REGULATION_OF_...487	SET	12	0.34843	0.0087227	0.22258	0.058757	GOBP_NEGATIVE_REGULATION_OF_OSTEOBLAST_PROLIFERATION
GOMF_PURINE_RIBONUCLEOTIDE_T...	SET	15	0.34726	0.0097188	0.22191	0.058818	GOMF_PURINE_RIBONUCLEOTIDE_TRANSMEMBRANE_TRANSPORTER_ACTIVITY
REACTOME_ABERRANT_REGULATION...2	SET	17	0.32335	0.0096336	0.20664	0.058825	REACTOME_ABERRANT_REGULATION_OF_MITOTIC_G1_S_TRANSITION_IN_CANCER_DUE_TO_RB1_DEFECTS
GOBP_MONOCARBOXYLIC_ACID_CAT...	SET	127	0.10816	0.0087821	0.069133	0.05886	GOBP_MONOCARBOXYLIC_ACID_CATABOLIC_PROCESS
BENPORATH_PRC2_TARGETS	SET	596	0.059704	0.010372	0.038163	0.058862	BENPORATH_PRC2_TARGETS
GOBP_VENTRICULAR_CARDIAC_MUS...3	SET	14	0.39588	0.010704	0.25306	0.058872	GOBP_VENTRICULAR_CARDIAC_MUSCLE_CELL_DIFFERENTIATION
GOBP_REGULATION_OF_EPITHELIA...1	SET	95	0.13354	0.0093857	0.08537	0.058892	GOBP_REGULATION_OF_EPITHELIAL_CELL_APOPTOTIC_PROCESS
GOBP_VASCULAR_ASSOCIATED_SMO...3	SET	28	0.24533	0.0093776	0.15687	0.058926	GOBP_VASCULAR_ASSOCIATED_SMOOTH_MUSCLE_CELL_DIFFERENTIATION
REACTOME_DISEASES_OF_IMMUNE_...	SET	29	0.24285	0.0094468	0.15534	0.058997	REACTOME_DISEASES_OF_IMMUNE_SYSTEM
GOBP_CD8_POSITIVE_ALPHA_BETA...1	SET	28	0.24208	0.0092534	0.15489	0.05905	GOBP_CD8_POSITIVE_ALPHA_BETA_T_CELL_ACTIVATION
GOBP_MITOPHAGY	SET	31	0.22171	0.0089166	0.1419	0.059102	GOBP_MITOPHAGY
PID_P75_NTR_PATHWAY	SET	61	0.16367	0.0092264	0.10476	0.059103	PID_P75_NTR_PATHWAY
GOCC_FICOLIN_1_RICH_GRANULE_...2	SET	58	0.17351	0.0095381	0.1111	0.059181	GOCC_FICOLIN_1_RICH_GRANULE_MEMBRANE
REACTOME_AMYLOID_FIBER_FORMA...	SET	73	0.14313	0.0088239	0.091683	0.059249	REACTOME_AMYLOID_FIBER_FORMATION
REACTOME_PLASMA_LIPOPROTEIN_...1	SET	19	0.28777	0.0090634	0.18434	0.05926	REACTOME_PLASMA_LIPOPROTEIN_ASSEMBLY
GOBP_EYE_MORPHOGENESIS	SET	153	0.10891	0.0096996	0.069793	0.059335	GOBP_EYE_MORPHOGENESIS
GOBP_EOSINOPHIL_MIGRATION	SET	22	0.27969	0.0094783	0.17924	0.059341	GOBP_EOSINOPHIL_MIGRATION
GOBP_CELLULAR_RESPONSE_TO_OX...2	SET	11	0.42528	0.010194	0.27257	0.059358	GOBP_CELLULAR_RESPONSE_TO_OXIDISED_LOW_DENSITY_LIPOPROTEIN_PARTICLE_STIMULUS
GOBP_GLUCAN_BIOSYNTHETIC_PRO...	SET	40	0.19042	0.008697	0.12205	0.05937	GOBP_GLUCAN_BIOSYNTHETIC_PROCESS
GOMF_N_ACETYLLACTOSAMINIDE_B...	SET	5	0.54446	0.0087999	0.3491	0.059436	GOMF_N_ACETYLLACTOSAMINIDE_BETA_1_3_N_ACETYLGLUCOSAMINYLTRANSFERASE_ACTIVITY
GOBP_BIOMINERAL_TISSUE_DEVEL...	SET	161	0.10472	0.0095651	0.067149	0.059448	GOBP_BIOMINERAL_TISSUE_DEVELOPMENT
GOBP_MAST_CELL_DIFFERENTIATI...	SET	6	0.57917	0.010254	0.37138	0.05945	GOBP_MAST_CELL_DIFFERENTIATION
RIZ_ERYTHROID_DIFFERENTIATIO...4	SET	40	0.19697	0.0089965	0.12633	0.059486	RIZ_ERYTHROID_DIFFERENTIATION_CCNE1
MISSIAGLIA_REGULATED_BY_METH...2	SET	112	0.12243	0.0093392	0.078549	0.059547	MISSIAGLIA_REGULATED_BY_METHYLATION_UP
VERRECCHIA_RESPONSE_TO_TGFB1...4	SET	11	0.36945	0.0088555	0.23715	0.059638	VERRECCHIA_RESPONSE_TO_TGFB1_C4
GOBP_POSITIVE_REGULATION_OF_...553	SET	31	0.23389	0.0094064	0.15018	0.059701	GOBP_POSITIVE_REGULATION_OF_NATURAL_KILLER_CELL_MEDIATED_IMMUNITY
GOBP_ANTERIOR_POSTERIOR_PATT...	SET	199	0.099308	0.010075	0.063771	0.059713	GOBP_ANTERIOR_POSTERIOR_PATTERN_SPECIFICATION
GOMF_TRANSMEMBRANE_RECEPTOR_...4	SET	14	0.31358	0.008479	0.2014	0.05974	GOMF_TRANSMEMBRANE_RECEPTOR_PROTEIN_SERINE_THREONINE_KINASE_BINDING
REACTOME_SARS_COV_1_HOST_INT...	SET	92	0.12047	0.0083332	0.077383	0.059766	REACTOME_SARS_COV_1_HOST_INTERACTIONS
WP_CELLTYPE_DEPENDENT_SELECT...	SET	13	0.39747	0.010356	0.25545	0.059867	WP_CELLTYPE_DEPENDENT_SELECTIVITY_OF_CCK2R_SIGNALING
GOMF_PHOSPHATIDYLCHOLINE_TRA...2	SET	18	0.29595	0.0090726	0.19021	0.059876	GOMF_PHOSPHATIDYLCHOLINE_TRANSPORTER_ACTIVITY
BOYLAN_MULTIPLE_MYELOMA_D_CL...2	SET	27	0.25369	0.0095229	0.16306	0.059879	BOYLAN_MULTIPLE_MYELOMA_D_CLUSTER_UP
GOCC_CYTOSOLIC_SMALL_RIBOSOM...	SET	36	0.1865	0.0080819	0.11989	0.059906	GOCC_CYTOSOLIC_SMALL_RIBOSOMAL_SUBUNIT
LI_WILMS_TUMOR	SET	25	0.29381	0.010613	0.18898	0.060015	LI_WILMS_TUMOR
REACTOME_TOLL_LIKE_RECEPTOR_...3	SET	109	0.11622	0.0087467	0.074754	0.060015	REACTOME_TOLL_LIKE_RECEPTOR_TLR1_TLR2_CASCADE
GOMF_LIPOPROTEIN_LIPASE_ACTI...	SET	7	0.57359	0.010969	0.36898	0.060037	GOMF_LIPOPROTEIN_LIPASE_ACTIVITY
GOBP_EXCITATORY_SYNAPSE_ASSE...	SET	31	0.25283	0.010168	0.16266	0.060056	GOBP_EXCITATORY_SYNAPSE_ASSEMBLY
KEGG_TIGHT_JUNCTION	SET	129	0.11717	0.0095884	0.075389	0.060068	KEGG_TIGHT_JUNCTION
PID_HDAC_CLASSIII_PATHWAY	SET	24	0.26705	0.0094516	0.17183	0.060085	PID_HDAC_CLASSIII_PATHWAY
GOBP_CELLULAR_RESPONSE_TO_NU...	SET	40	0.20232	0.0092408	0.13019	0.060087	GOBP_CELLULAR_RESPONSE_TO_NUTRIENT
GOBP_SKIN_EPIDERMIS_DEVELOPM...	SET	118	0.12376	0.0096888	0.079651	0.060124	GOBP_SKIN_EPIDERMIS_DEVELOPMENT
GOBP_REGULATION_OF_MYOTUBE_D...	SET	42	0.20186	0.009447	0.12993	0.060147	GOBP_REGULATION_OF_MYOTUBE_DIFFERENTIATION
GOBP_CORONARY_ARTERY_MORPHOG...	SET	9	0.50205	0.010885	0.32319	0.060172	GOBP_CORONARY_ARTERY_MORPHOGENESIS
REACTOME_VLDLR_INTERNALISATI...	SET	16	0.26071	0.0075358	0.16789	0.060229	REACTOME_VLDLR_INTERNALISATION_AND_DEGRADATION
CHEMNITZ_RESPONSE_TO_PROSTAG...2	SET	136	0.1036	0.008703	0.066726	0.060265	CHEMNITZ_RESPONSE_TO_PROSTAGLANDIN_E2_UP
WP_PREGNANE_X_RECEPTOR_PATHW...	SET	31	0.21661	0.0087113	0.13954	0.060308	WP_PREGNANE_X_RECEPTOR_PATHWAY
DOANE_BREAST_CANCER_CLASSES_...2	SET	64	0.15745	0.0090903	0.10144	0.060324	DOANE_BREAST_CANCER_CLASSES_UP
GOBP_CILIARY_NEUROTROPHIC_FA...	SET	5	0.56167	0.0090781	0.36191	0.060346	GOBP_CILIARY_NEUROTROPHIC_FACTOR_MEDIATED_SIGNALING_PATHWAY
GOCC_CATALYTIC_COMPLEX	SET	1577	0.031488	0.008659	0.020292	0.060368	GOCC_CATALYTIC_COMPLEX
REACTOME_G0_AND_EARLY_G1	SET	27	0.21945	0.0082375	0.14143	0.060385	REACTOME_G0_AND_EARLY_G1
GOBP_POSITIVE_REGULATION_OF_...93	SET	22	0.29989	0.010163	0.19332	0.060427	GOBP_POSITIVE_REGULATION_OF_CARDIAC_MUSCLE_CELL_PROLIFERATION
REACTOME_DOWNREGULATION_OF_E...1	SET	13	0.30161	0.0078589	0.19446	0.060458	REACTOME_DOWNREGULATION_OF_ERBB2_ERBB3_SIGNALING
GOMF_ORGANOPHOSPHATE_ESTER_T...	SET	30	0.23931	0.0094681	0.15451	0.060719	GOMF_ORGANOPHOSPHATE_ESTER_TRANSMEMBRANE_TRANSPORTER_ACTIVITY
GOBP_ZINC_ION_TRANSPORT	SET	28	0.21951	0.0083908	0.14183	0.060852	GOBP_ZINC_ION_TRANSPORT
GOBP_CELLULAR_RESPONSE_TO_PA...	SET	8	0.41797	0.0085445	0.27007	0.060867	GOBP_CELLULAR_RESPONSE_TO_PARATHYROID_HORMONE_STIMULUS
GARGALOVIC_RESPONSE_TO_OXIDI...11	SET	8	0.48069	0.0098267	0.31068	0.060912	GARGALOVIC_RESPONSE_TO_OXIDIZED_PHOSPHOLIPIDS_LIGHTGREEN_DN
GOBP_NEGATIVE_REGULATION_OF_...83	SET	303	0.07042	0.008791	0.045542	0.061029	GOBP_NEGATIVE_REGULATION_OF_CATABOLIC_PROCESS
REACTOME_HIV_TRANSCRIPTION_E...	SET	42	0.17197	0.008048	0.11124	0.061061	REACTOME_HIV_TRANSCRIPTION_ELONGATION
GOBP_POSITIVE_REGULATION_OF_...869	SET	19	0.29015	0.0091384	0.18775	0.061132	GOBP_POSITIVE_REGULATION_OF_VACUOLE_ORGANIZATION
REACTOME_NOD1_2_SIGNALING_PA...	SET	33	0.20766	0.0086163	0.13448	0.061281	REACTOME_NOD1_2_SIGNALING_PATHWAY
GOBP_REGULATION_OF_PROTEIN_K...1	SET	5	0.53467	0.0086418	0.34629	0.061304	GOBP_REGULATION_OF_PROTEIN_K48_LINKED_UBIQUITINATION
GOBP_TRACHEA_CARTILAGE_DEVEL...	SET	7	0.50647	0.0096853	0.32806	0.061322	GOBP_TRACHEA_CARTILAGE_DEVELOPMENT
GOBP_NEGATIVE_REGULATION_OF_...460	SET	8	0.45204	0.0092409	0.29293	0.061408	GOBP_NEGATIVE_REGULATION_OF_NEUROTRANSMITTER_TRANSPORT
GOBP_CRANIOFACIAL_SUTURE_MOR...	SET	18	0.31353	0.0096117	0.20326	0.061485	GOBP_CRANIOFACIAL_SUTURE_MORPHOGENESIS
REACTOME_TRANSCRIPTIONAL_REG...6	SET	93	0.12273	0.0085354	0.079608	0.061583	REACTOME_TRANSCRIPTIONAL_REGULATION_BY_RUNX3
GOBP_MESENCHYMAL_STEM_CELL_P...	SET	5	0.58724	0.0094914	0.38124	0.061746	GOBP_MESENCHYMAL_STEM_CELL_PROLIFERATION
TAKEDA_TARGETS_OF_NUP98_HOXA...6	SET	173	0.10543	0.0099789	0.068495	0.061889	TAKEDA_TARGETS_OF_NUP98_HOXA9_FUSION_3D_UP
GOBP_PERICARDIUM_DEVELOPMENT	SET	19	0.33839	0.010658	0.21987	0.061908	GOBP_PERICARDIUM_DEVELOPMENT
GOMF_TRACE_AMINE_RECEPTOR_AC...	SET	5	0.72555	0.011727	0.47146	0.061919	GOMF_TRACE_AMINE_RECEPTOR_ACTIVITY
REACTOME_TAK1_DEPENDENT_IKK_...	SET	41	0.17414	0.0080519	0.11316	0.061935	REACTOME_TAK1_DEPENDENT_IKK_AND_NF_KAPPA_B_ACTIVATION
GOBP_ALPHA_LINOLENIC_ACID_ME...	SET	9	0.39186	0.0084964	0.25482	0.062061	GOBP_ALPHA_LINOLENIC_ACID_METABOLIC_PROCESS
ZWANG_CLASS_1_TRANSIENTLY_IN...	SET	477	0.059667	0.0093025	0.03881	0.062103	ZWANG_CLASS_1_TRANSIENTLY_INDUCED_BY_EGF
HOLLEMAN_PREDNISOLONE_RESIST...1	SET	11	0.40399	0.0096834	0.26288	0.062182	HOLLEMAN_PREDNISOLONE_RESISTANCE_ALL_DN
SIG_INSULIN_RECEPTOR_PATHWAY...	SET	49	0.17467	0.0088278	0.11369	0.062235	SIG_INSULIN_RECEPTOR_PATHWAY_IN_CARDIAC_MYOCYTES
GOBP_POSITIVE_REGULATION_OF_...211	SET	6	0.53163	0.0094124	0.34609	0.062265	GOBP_POSITIVE_REGULATION_OF_DENDRITIC_CELL_DIFFERENTIATION
GOCC_CILIARY_TIP	SET	47	0.18012	0.008916	0.11727	0.062277	GOCC_CILIARY_TIP
REACTOME_RESPONSE_TO_METAL_I...	SET	14	0.43924	0.011877	0.2861	0.062367	REACTOME_RESPONSE_TO_METAL_IONS
REACTOME_NUCLEOTIDE_BINDING_...	SET	52	0.1667	0.0086784	0.10865	0.062478	REACTOME_NUCLEOTIDE_BINDING_DOMAIN_LEUCINE_RICH_REPEAT_CONTAINING_RECEPTOR_NLR_SIGNALING_PATHWAYS
GOBP_VESICLE_TETHERING	SET	30	0.21103	0.0083494	0.13758	0.062531	GOBP_VESICLE_TETHERING
GOBP_PEPTIDYL_LYSINE_MODIFIC...	SET	345	0.063399	0.0084358	0.04135	0.06262	GOBP_PEPTIDYL_LYSINE_MODIFICATION
REACTOME_DEGRADATION_OF_DVL	SET	55	0.14832	0.0079403	0.096745	0.062635	REACTOME_DEGRADATION_OF_DVL
RICKMAN_HEAD_AND_NECK_CANCER...5	SET	79	0.1444	0.009259	0.094199	0.062658	RICKMAN_HEAD_AND_NECK_CANCER_E
GOBP_REGULATION_OF_COMPLEMEN...2	SET	3	0.79143	0.0099089	0.51632	0.062667	GOBP_REGULATION_OF_COMPLEMENT_ACTIVATION_ALTERNATIVE_PATHWAY
REACTOME_FRS_MEDIATED_FGFR3_...	SET	19	0.29578	0.0093158	0.19302	0.062719	REACTOME_FRS_MEDIATED_FGFR3_SIGNALING
GOBP_UREA_TRANSPORT	SET	11	0.42628	0.010218	0.27818	0.062727	GOBP_UREA_TRANSPORT
KYNG_DNA_DAMAGE_BY_4NQO	SET	33	0.22043	0.0091461	0.14386	0.062742	KYNG_DNA_DAMAGE_BY_4NQO
GOCC_JUXTAPARANODE_REGION_OF...	SET	10	0.41029	0.0093771	0.26787	0.062805	GOCC_JUXTAPARANODE_REGION_OF_AXON
CARD_MIR302A_TARGETS	SET	75	0.15489	0.0096779	0.10114	0.062844	CARD_MIR302A_TARGETS
FLORIO_NEOCORTEX_BASAL_RADIA...2	SET	367	0.06931	0.0095063	0.045289	0.062968	FLORIO_NEOCORTEX_BASAL_RADIAL_GLIA_UP
REACTOME_PLASMA_LIPOPROTEIN_...3	SET	37	0.18151	0.0079738	0.11861	0.062978	REACTOME_PLASMA_LIPOPROTEIN_CLEARANCE
REACTOME_MRNA_CAPPING	SET	29	0.20352	0.0079169	0.133	0.062988	REACTOME_MRNA_CAPPING
REACTOME_SENSORY_PERCEPTION_...2	SET	47	0.19878	0.0098397	0.12993	0.063019	REACTOME_SENSORY_PERCEPTION_OF_TASTE
WP_AUTOSOMAL_RECESSIVE_OSTEO...	SET	11	0.39789	0.0095371	0.26011	0.06306	WP_AUTOSOMAL_RECESSIVE_OSTEOPETROSIS_PATHWAYS
OUELLET_OVARIAN_CANCER_INVAS...1	SET	11	0.34118	0.0081778	0.22307	0.063081	OUELLET_OVARIAN_CANCER_INVASIVE_VS_LMP_DN
WP_DIFFERENTIATION_OF_WHITE_...	SET	25	0.27039	0.0097671	0.17684	0.063141	WP_DIFFERENTIATION_OF_WHITE_AND_BROWN_ADIPOCYTE
JAATINEN_HEMATOPOIETIC_STEM_...2	SET	287	0.07686	0.0093422	0.050276	0.063171	JAATINEN_HEMATOPOIETIC_STEM_CELL_UP
GOBP_POSITIVE_REGULATION_OF_...691	SET	28	0.22071	0.0084366	0.1444	0.063202	GOBP_POSITIVE_REGULATION_OF_PROTEIN_TARGETING_TO_MEMBRANE
GOMF_SIRNA_BINDING	SET	8	0.42901	0.0087702	0.28068	0.063206	GOMF_SIRNA_BINDING
REACTOME_SIGNALING_BY_NOTCH4	SET	79	0.12826	0.008224	0.083928	0.063241	REACTOME_SIGNALING_BY_NOTCH4
GOBP_PROTEIN_MODIFICATION_BY...1	SET	840	0.042327	0.0086715	0.027714	0.063356	GOBP_PROTEIN_MODIFICATION_BY_SMALL_PROTEIN_CONJUGATION
GOBP_DOUBLE_STRAND_BREAK_REP...4	SET	6	0.4604	0.0081513	0.3015	0.063388	GOBP_DOUBLE_STRAND_BREAK_REPAIR_VIA_CLASSICAL_NONHOMOLOGOUS_END_JOINING
GOBP_RESPONSE_TO_UV	SET	150	0.094128	0.0083012	0.061652	0.063418	GOBP_RESPONSE_TO_UV
ALTEMEIER_RESPONSE_TO_LPS_WI...	SET	116	0.12513	0.0097133	0.081977	0.063458	ALTEMEIER_RESPONSE_TO_LPS_WITH_MECHANICAL_VENTILATION
MALIK_REPRESSED_BY_ESTROGEN	SET	13	0.38275	0.009973	0.2508	0.063498	MALIK_REPRESSED_BY_ESTROGEN
REACTOME_ACTIVATION_OF_KAINA...	SET	29	0.23252	0.009045	0.15242	0.063577	REACTOME_ACTIVATION_OF_KAINATE_RECEPTORS_UPON_GLUTAMATE_BINDING
REACTOME_APC_C_MEDIATED_DEGR...	SET	86	0.12276	0.0082111	0.08048	0.063602	REACTOME_APC_C_MEDIATED_DEGRADATION_OF_CELL_CYCLE_PROTEINS
BLANCO_MELO_BRONCHIAL_EPITHE...3	SET	77	0.13274	0.0084032	0.087027	0.063609	BLANCO_MELO_BRONCHIAL_EPITHELIAL_CELLS_INFLUENZA_A_INFECTION_DN
REACTOME_GLUCAGON_TYPE_LIGAN...	SET	33	0.22227	0.0092223	0.1458	0.063708	REACTOME_GLUCAGON_TYPE_LIGAND_RECEPTORS
GOMF_CO_SMAD_BINDING	SET	8	0.50504	0.010324	0.3313	0.063714	GOMF_CO_SMAD_BINDING
GOCC_CYTOPLASMIC_SIDE_OF_PLA...	SET	153	0.10233	0.0091136	0.067132	0.063724	GOCC_CYTOPLASMIC_SIDE_OF_PLASMA_MEMBRANE
REACTOME_REGULATED_NECROSIS	SET	57	0.16556	0.0090224	0.10864	0.063771	REACTOME_REGULATED_NECROSIS
GOMF_PHOSPHODIESTERASE_I_ACT...	SET	5	0.66326	0.01072	0.43529	0.0638	GOMF_PHOSPHODIESTERASE_I_ACTIVITY
GOMF_HISTONE_H4_ACETYLTRANSF...	SET	21	0.23207	0.0076839	0.15237	0.06388	GOMF_HISTONE_H4_ACETYLTRANSFERASE_ACTIVITY
GOBP_FAT_CELL_DIFFERENTIATION	SET	227	0.083928	0.0090869	0.055107	0.063888	GOBP_FAT_CELL_DIFFERENTIATION
GOBP_POSITIVE_REGULATION_OF_...574	SET	4	0.59411	0.0085889	0.39017	0.063925	GOBP_POSITIVE_REGULATION_OF_NEUTROPHIL_EXTRAVASATION
GOBP_DEVELOPMENT_OF_PRIMARY_...2	SET	211	0.08829	0.00922	0.057993	0.063958	GOBP_DEVELOPMENT_OF_PRIMARY_SEXUAL_CHARACTERISTICS
GOBP_NADH_OXIDATION	SET	6	0.40194	0.0071162	0.26401	0.063963	GOBP_NADH_OXIDATION
GOCC_CRD_MEDIATED_MRNA_STABI...	SET	6	0.43967	0.0077843	0.28883	0.063981	GOCC_CRD_MEDIATED_MRNA_STABILITY_COMPLEX
PEPPER_CHRONIC_LYMPHOCYTIC_L...2	SET	29	0.2434	0.0094683	0.15992	0.064014	PEPPER_CHRONIC_LYMPHOCYTIC_LEUKEMIA_UP
GOBP_NEGATIVE_REGULATION_OF_...468	SET	5	0.60471	0.0097738	0.39732	0.064017	GOBP_NEGATIVE_REGULATION_OF_NODAL_SIGNALING_PATHWAY
WP_AUTOPHAGY	SET	30	0.22356	0.008845	0.14694	0.064087	WP_AUTOPHAGY
WP_CONGENITAL_GENERALIZED_LI...	SET	18	0.30234	0.0092687	0.19883	0.064188	WP_CONGENITAL_GENERALIZED_LIPODYSTROPHY
GOMF_DYNACTIN_BINDING	SET	12	0.35427	0.0088689	0.23302	0.064222	GOMF_DYNACTIN_BINDING
REACTOME_SUMOYLATION	SET	168	0.095748	0.0089321	0.063009	0.064316	REACTOME_SUMOYLATION
HINATA_NFKB_TARGETS_KERATINO...2	SET	82	0.1417	0.009256	0.09327	0.064362	HINATA_NFKB_TARGETS_KERATINOCYTE_UP
GOBP_CARDIAC_EPITHELIAL_TO_M...	SET	37	0.21474	0.0094335	0.14135	0.064368	GOBP_CARDIAC_EPITHELIAL_TO_MESENCHYMAL_TRANSITION
KEGG_PATHWAYS_IN_CANCER	SET	314	0.073689	0.0093619	0.048513	0.064393	KEGG_PATHWAYS_IN_CANCER
GOCC_NSL_COMPLEX	SET	9	0.39114	0.0084807	0.25755	0.064427	GOCC_NSL_COMPLEX
GOBP_COENZYME_A_BIOSYNTHETIC...	SET	11	0.3798	0.0091037	0.25014	0.064472	GOBP_COENZYME_A_BIOSYNTHETIC_PROCESS
RODRIGUES_THYROID_CARCINOMA_...4	SET	739	0.046729	0.0090042	0.030792	0.064572	RODRIGUES_THYROID_CARCINOMA_POORLY_DIFFERENTIATED_DN
CHENG_RESPONSE_TO_NICKEL_ACE...	SET	41	0.17326	0.0080113	0.1142	0.064631	CHENG_RESPONSE_TO_NICKEL_ACETATE
GOMF_LOW_DENSITY_LIPOPROTEIN...1	SET	17	0.34414	0.010253	0.22685	0.064637	GOMF_LOW_DENSITY_LIPOPROTEIN_PARTICLE_BINDING
CHUNG_BLISTER_CYTOTOXICITY_DN	SET	42	0.1847	0.0086438	0.12183	0.064759	CHUNG_BLISTER_CYTOTOXICITY_DN
GOBP_MUSCLE_HYPERTROPHY_IN_R...	SET	23	0.24689	0.0085546	0.16285	0.064763	GOBP_MUSCLE_HYPERTROPHY_IN_RESPONSE_TO_STRESS
GOBP_REGULATION_OF_STRIATED_...1	SET	81	0.13222	0.0085845	0.08722	0.064772	GOBP_REGULATION_OF_STRIATED_MUSCLE_CELL_DIFFERENTIATION
GOBP_GASTRIC_ACID_SECRETION	SET	18	0.29531	0.0090531	0.19481	0.064786	GOBP_GASTRIC_ACID_SECRETION
GOMF_NUCLEOSIDE_MONOPHOSPHAT...	SET	19	0.29067	0.0091549	0.19179	0.064821	GOMF_NUCLEOSIDE_MONOPHOSPHATE_KINASE_ACTIVITY
WP_DISORDERS_IN_KETONE_BODY_...	SET	5	0.55962	0.009045	0.36945	0.064928	WP_DISORDERS_IN_KETONE_BODY_SYNTHESIS
GOMF_HYDRO_LYASE_ACTIVITY	SET	59	0.15893	0.0088112	0.10502	0.065106	GOMF_HYDRO_LYASE_ACTIVITY
BROWNE_HCMV_INFECTION_16HR_UP	SET	210	0.081373	0.0084777	0.053782	0.065148	BROWNE_HCMV_INFECTION_16HR_UP
WANG_CLIM2_TARGETS_UP	SET	221	0.082608	0.0088263	0.054607	0.065179	WANG_CLIM2_TARGETS_UP
GOMF_CARBONATE_DEHYDRATASE_A...	SET	14	0.28952	0.0078284	0.19142	0.06521	GOMF_CARBONATE_DEHYDRATASE_ACTIVITY
ZHAN_MULTIPLE_MYELOMA_CD1_AN...1	SET	52	0.17353	0.0090337	0.11473	0.065211	ZHAN_MULTIPLE_MYELOMA_CD1_AND_CD2_DN
GOCC_MEMBRANE_ATTACK_COMPLEX	SET	6	0.52535	0.0093013	0.3475	0.065302	GOCC_MEMBRANE_ATTACK_COMPLEX
REACTOME_SIGNALING_BY_NUCLEA...	SET	252	0.079708	0.0090867	0.052727	0.065312	REACTOME_SIGNALING_BY_NUCLEAR_RECEPTORS
GOBP_NUCLEOTIDE_BINDING_OLIG...1	SET	6	0.59292	0.010498	0.39222	0.065313	GOBP_NUCLEOTIDE_BINDING_OLIGOMERIZATION_DOMAIN_CONTAINING_1_SIGNALING_PATHWAY
PID_FOXM1_PATHWAY	SET	40	0.19394	0.0088579	0.1283	0.065329	PID_FOXM1_PATHWAY
GOMF_HISTONE_H3K4_DEMETHYLAS...	SET	6	0.54888	0.0097179	0.36351	0.065534	GOMF_HISTONE_H3K4_DEMETHYLASE_ACTIVITY
GOBP_REGULATION_OF_FATTY_ACI...4	SET	34	0.1928	0.0081198	0.1277	0.065561	GOBP_REGULATION_OF_FATTY_ACID_OXIDATION
GOBP_PROPRIOCEPTION	SET	4	0.58472	0.0084531	0.3873	0.065566	GOBP_PROPRIOCEPTION
REACTOME_ADP_SIGNALLING_THRO...1	SET	25	0.25989	0.0093879	0.17219	0.065614	REACTOME_ADP_SIGNALLING_THROUGH_P2Y_PURINOCEPTOR_1
WP_INTEGRATED_CANCER_PATHWAY	SET	43	0.19966	0.009454	0.13231	0.065652	WP_INTEGRATED_CANCER_PATHWAY
GOBP_CYTOKINETIC_PROCESS	SET	39	0.1787	0.0080595	0.11849	0.06576	GOBP_CYTOKINETIC_PROCESS
GOBP_POSITIVE_REGULATION_OF_...473	SET	461	0.060108	0.0092166	0.039894	0.065955	GOBP_POSITIVE_REGULATION_OF_MAPK_CASCADE
KEGG_APOPTOSIS	SET	80	0.14285	0.0092172	0.094879	0.066093	KEGG_APOPTOSIS
GOBP_REGULATION_OF_GUANYLATE...	SET	8	0.37106	0.0075855	0.24645	0.066094	GOBP_REGULATION_OF_GUANYLATE_CYCLASE_ACTIVITY
GOBP_ROSTROCAUDAL_NEURAL_TUB...	SET	10	0.466	0.01065	0.30981	0.066277	GOBP_ROSTROCAUDAL_NEURAL_TUBE_PATTERNING
REACTOME_ESTROGEN_BIOSYNTHES...	SET	6	0.49089	0.0086911	0.32639	0.066298	REACTOME_ESTROGEN_BIOSYNTHESIS
GOBP_NUCLEAR_NCRNA_SURVEILLA...	SET	7	0.36161	0.0069151	0.24047	0.066328	GOBP_NUCLEAR_NCRNA_SURVEILLANCE
REACTOME_NEGATIVE_REGULATION...2	SET	32	0.21735	0.0088809	0.14462	0.066445	REACTOME_NEGATIVE_REGULATION_OF_FGFR1_SIGNALING
GOMF_DNA_BINDING_TRANSCRIPTI...1	SET	445	0.060812	0.0091652	0.040468	0.066466	GOMF_DNA_BINDING_TRANSCRIPTION_ACTIVATOR_ACTIVITY
GOBP_OUTER_MITOCHONDRIAL_MEM...	SET	13	0.34199	0.008911	0.22766	0.06653	GOBP_OUTER_MITOCHONDRIAL_MEMBRANE_ORGANIZATION
DAZARD_UV_RESPONSE_CLUSTER_G...2	SET	20	0.31238	0.010094	0.20795	0.066533	DAZARD_UV_RESPONSE_CLUSTER_G28
GOBP_CELL_SUBSTRATE_ADHESION	SET	337	0.069251	0.0091089	0.046102	0.066542	GOBP_CELL_SUBSTRATE_ADHESION
REACTOME_LINOLEIC_ACID_LA_ME...	SET	7	0.47019	0.0089914	0.31312	0.066604	REACTOME_LINOLEIC_ACID_LA_METABOLISM
GOBP_FATTY_ACID_DERIVATIVE_B...	SET	43	0.17909	0.0084801	0.11936	0.066763	GOBP_FATTY_ACID_DERIVATIVE_BIOSYNTHETIC_PROCESS
GOBP_RESPONSE_TO_BLUE_LIGHT	SET	7	0.54039	0.010334	0.36027	0.06682	GOBP_RESPONSE_TO_BLUE_LIGHT
GOBP_SCHWANN_CELL_DEVELOPMENT	SET	30	0.23246	0.009197	0.15499	0.066834	GOBP_SCHWANN_CELL_DEVELOPMENT
REACTOME_TRANSCRIPTION_OF_E2...1	SET	19	0.24636	0.0077591	0.16426	0.066845	REACTOME_TRANSCRIPTION_OF_E2F_TARGETS_UNDER_NEGATIVE_CONTROL_BY_DREAM_COMPLEX
CHEN_HOXA5_TARGETS_9HR_UP	SET	218	0.083289	0.0088392	0.055564	0.066951	CHEN_HOXA5_TARGETS_9HR_UP
GOBP_INTERLEUKIN_1_MEDIATED_...	SET	26	0.24515	0.0090303	0.16358	0.066991	GOBP_INTERLEUKIN_1_MEDIATED_SIGNALING_PATHWAY
GOBP_RIBOSOMAL_SMALL_SUBUNIT...1	SET	17	0.2643	0.0078743	0.17639	0.067021	GOBP_RIBOSOMAL_SMALL_SUBUNIT_ASSEMBLY
GOBP_IMMUNE_RESPONSE_REGULAT...3	SET	399	0.062773	0.0089695	0.041907	0.067087	GOBP_IMMUNE_RESPONSE_REGULATING_SIGNALING_PATHWAY
GOCC_ENDOLYSOSOME_MEMBRANE	SET	17	0.27432	0.0081728	0.18315	0.067106	GOCC_ENDOLYSOSOME_MEMBRANE
GOMF_PROTEIN_KINASE_A_REGULA...	SET	24	0.2604	0.0092165	0.17393	0.067186	GOMF_PROTEIN_KINASE_A_REGULATORY_SUBUNIT_BINDING
GOBP_BLOOD_COAGULATION_FIBRI...	SET	13	0.3639	0.0094819	0.24312	0.067232	GOBP_BLOOD_COAGULATION_FIBRIN_CLOT_FORMATION
GOBP_POSITIVE_REGULATION_OF_...168	SET	16	0.32637	0.0094334	0.21807	0.067258	GOBP_POSITIVE_REGULATION_OF_CHROMATIN_ORGANIZATION
GOCC_CONE_PHOTORECEPTOR_OUTE...	SET	8	0.38346	0.0078391	0.25627	0.067292	GOCC_CONE_PHOTORECEPTOR_OUTER_SEGMENT
GOBP_CHORIONIC_TROPHOBLAST_C...2	SET	5	0.47462	0.0076712	0.31726	0.067337	GOBP_CHORIONIC_TROPHOBLAST_CELL_PROLIFERATION
GOBP_DORSAL_SPINAL_CORD_DEVE...	SET	19	0.31183	0.0098212	0.20854	0.067427	GOBP_DORSAL_SPINAL_CORD_DEVELOPMENT
GOBP_PARASYMPATHETIC_NERVOUS...	SET	17	0.33622	0.010017	0.22487	0.067446	GOBP_PARASYMPATHETIC_NERVOUS_SYSTEM_DEVELOPMENT
GOBP_PROTEIN_LOCALIZATION_TO...19	SET	5	0.38633	0.0062442	0.25856	0.067571	GOBP_PROTEIN_LOCALIZATION_TO_CYTOPLASMIC_STRESS_GRANULE
REACTOME_ACYL_CHAIN_REMODELL...4	SET	17	0.3019	0.0089944	0.20209	0.067615	REACTOME_ACYL_CHAIN_REMODELLING_OF_PI
GOBP_HISTONE_MODIFICATION	SET	434	0.054621	0.0081322	0.036571	0.067653	GOBP_HISTONE_MODIFICATION
GOBP_NEGATIVE_REGULATION_OF_...82	SET	30	0.23002	0.0091006	0.15401	0.067654	GOBP_NEGATIVE_REGULATION_OF_CARTILAGE_DEVELOPMENT
REACTOME_EGFR_DOWNREGULATION	SET	30	0.22395	0.0088605	0.14999	0.067711	REACTOME_EGFR_DOWNREGULATION
GOBP_VESICLE_TARGETING_TO_FR...	SET	32	0.19265	0.0078718	0.12907	0.067772	GOBP_VESICLE_TARGETING_TO_FROM_OR_WITHIN_GOLGI
GOBP_REGULATION_OF_PROTEOLYS...2	SET	214	0.079408	0.0083506	0.053221	0.067853	GOBP_REGULATION_OF_PROTEOLYSIS_INVOLVED_IN_PROTEIN_CATABOLIC_PROCESS
VALK_AML_CLUSTER_9	SET	33	0.22094	0.0091673	0.14811	0.067893	VALK_AML_CLUSTER_9
GOBP_ENERGY_HOMEOSTASIS	SET	44	0.19302	0.0092453	0.12949	0.068043	GOBP_ENERGY_HOMEOSTASIS
GOBP_TROPHOBLAST_GIANT_CELL_...	SET	13	0.35184	0.0091677	0.23609	0.068083	GOBP_TROPHOBLAST_GIANT_CELL_DIFFERENTIATION
ALONSO_METASTASIS_DN	SET	23	0.25012	0.0086665	0.16784	0.068088	ALONSO_METASTASIS_DN
BRUNEAU_SEPTATION_VENTRICULAR	SET	10	0.37529	0.008577	0.25186	0.068114	BRUNEAU_SEPTATION_VENTRICULAR
REACTOME_POST_TRANSLATIONAL_...1	SET	86	0.13283	0.0088848	0.089148	0.068125	REACTOME_POST_TRANSLATIONAL_MODIFICATION_SYNTHESIS_OF_GPI_ANCHORED_PROTEINS
GOBP_REGULATION_OF_CGMP_MEDI...	SET	13	0.33888	0.0088298	0.22753	0.0682	GOBP_REGULATION_OF_CGMP_MEDIATED_SIGNALING
PID_PI3K_PLC_TRK_PATHWAY	SET	36	0.19963	0.0086508	0.13407	0.068248	PID_PI3K_PLC_TRK_PATHWAY
GOCC_DNA_REPAIR_COMPLEX	SET	21	0.29649	0.0098168	0.19919	0.068316	GOCC_DNA_REPAIR_COMPLEX
GOBP_TYPE_B_PANCREATIC_CELL_...2	SET	23	0.25245	0.0087472	0.16962	0.068344	GOBP_TYPE_B_PANCREATIC_CELL_DEVELOPMENT
GOMF_IGE_BINDING	SET	5	0.49362	0.0079782	0.33174	0.068389	GOMF_IGE_BINDING
GOBP_RESPONSE_TO_LIGHT_STIMU...	SET	306	0.067728	0.008496	0.045525	0.068424	GOBP_RESPONSE_TO_LIGHT_STIMULUS
GOBP_EPITHELIUM_DEVELOPMENT	SET	1157	0.039035	0.0093039	0.026241	0.068445	GOBP_EPITHELIUM_DEVELOPMENT
GOCC_NON_MOTILE_CILIUM	SET	153	0.096229	0.0085702	0.064697	0.068467	GOCC_NON_MOTILE_CILIUM
ZHAN_V1_LATE_DIFFERENTIATION...2	SET	32	0.21501	0.0087852	0.14456	0.06847	ZHAN_V1_LATE_DIFFERENTIATION_GENES_UP
GOBP_NEGATIVE_REGULATION_OF_...448	SET	144	0.10487	0.0090635	0.07053	0.068524	GOBP_NEGATIVE_REGULATION_OF_NERVOUS_SYSTEM_DEVELOPMENT
GOBP_MONOATOMIC_ANION_TRANSP...	SET	137	0.10584	0.0089235	0.071207	0.068602	GOBP_MONOATOMIC_ANION_TRANSPORT
REACTOME_HEME_SIGNALING	SET	47	0.17737	0.00878	0.11938	0.068679	REACTOME_HEME_SIGNALING
GOCC_ENDOCYTIC_VESICLE_MEMBR...	SET	180	0.09243	0.0089225	0.062231	0.068745	GOCC_ENDOCYTIC_VESICLE_MEMBRANE
GOMF_FLAP_ENDONUCLEASE_ACTIV...	SET	7	0.41234	0.0078851	0.27763	0.068751	GOMF_FLAP_ENDONUCLEASE_ACTIVITY
GOBP_OSTEOBLAST_PROLIFERATION	SET	33	0.19687	0.0081688	0.13256	0.068759	GOBP_OSTEOBLAST_PROLIFERATION
GOBP_REGULATION_OF_SKELETAL_...8	SET	5	0.57898	0.0093578	0.38993	0.068803	GOBP_REGULATION_OF_SKELETAL_MUSCLE_TISSUE_GROWTH
MIKKELSEN_MCV6_LCP_WITH_H3K2...	SET	25	0.24972	0.0090202	0.16823	0.06887	MIKKELSEN_MCV6_LCP_WITH_H3K27ME3
GOBP_REGULATION_OF_HEART_GRO...	SET	58	0.16843	0.0092587	0.11347	0.068878	GOBP_REGULATION_OF_HEART_GROWTH
PID_VEGFR1_2_PATHWAY	SET	69	0.14789	0.0088646	0.099672	0.068947	PID_VEGFR1_2_PATHWAY
GOCC_PROTON_TRANSPORTING_TWO...3	SET	23	0.21944	0.0076034	0.14791	0.068958	GOCC_PROTON_TRANSPORTING_TWO_SECTOR_ATPASE_COMPLEX_PROTON_TRANSPORTING_DOMAIN
VECCHI_GASTRIC_CANCER_ADVANC...2	SET	165	0.10235	0.0094629	0.068986	0.068969	VECCHI_GASTRIC_CANCER_ADVANCED_VS_EARLY_UP
GOCC_THO_COMPLEX	SET	5	0.52163	0.0084309	0.35168	0.069015	GOCC_THO_COMPLEX
GOBP_WHITE_FAT_CELL_DIFFEREN...	SET	17	0.30654	0.0091327	0.20679	0.069131	GOBP_WHITE_FAT_CELL_DIFFERENTIATION
GOBP_POSITIVE_REGULATION_OF_...548	SET	26	0.23709	0.0087335	0.15995	0.069148	GOBP_POSITIVE_REGULATION_OF_NATURAL_KILLER_CELL_ACTIVATION
GOBP_CGMP_MEDIATED_SIGNALING	SET	33	0.2194	0.0091034	0.14809	0.069245	GOBP_CGMP_MEDIATED_SIGNALING
BIOCARTA_RECK_PATHWAY	SET	8	0.46173	0.009439	0.31166	0.069247	BIOCARTA_RECK_PATHWAY
GOBP_REGULATION_OF_BONE_MINE...1	SET	72	0.14909	0.0091279	0.10064	0.069254	GOBP_REGULATION_OF_BONE_MINERALIZATION
WP_ALTERED_GLYCOSYLATION_OF_...	SET	8	0.36554	0.0074726	0.24676	0.069268	WP_ALTERED_GLYCOSYLATION_OF_MUC1_IN_TUMOR_MICROENVIRONMENT
WP_CYTOSINE_METHYLATION	SET	7	0.5137	0.0098234	0.34681	0.069282	WP_CYTOSINE_METHYLATION
CARRILLOREIXACH_MRS3_VS_LOWE...1	SET	152	0.1079	0.0095783	0.072849	0.069297	CARRILLOREIXACH_MRS3_VS_LOWER_RISK_HEPATOBLASTOMA_DN
GOBP_POSITIVE_REGULATION_OF_...456	SET	311	0.071332	0.0090197	0.048188	0.069408	GOBP_POSITIVE_REGULATION_OF_LYMPHOCYTE_ACTIVATION
GOBP_RESPONSE_TO_ZINC_ION	SET	44	0.18177	0.0087062	0.12282	0.069445	GOBP_RESPONSE_TO_ZINC_ION
PURBEY_TARGETS_OF_CTBP1_NOT_...1	SET	364	0.061962	0.0084643	0.041872	0.069473	PURBEY_TARGETS_OF_CTBP1_NOT_SATB1_DN
GOMF_OXIDOREDUCTASE_ACTIVITY	SET	676	0.046776	0.0086352	0.03161	0.069477	GOMF_OXIDOREDUCTASE_ACTIVITY
GOBP_POLYADENYLATION_DEPENDE...1	SET	9	0.32506	0.007048	0.21975	0.06955	GOBP_POLYADENYLATION_DEPENDENT_RNA_CATABOLIC_PROCESS
GOBP_POSITIVE_REGULATION_OF_...461	SET	120	0.11187	0.0088312	0.075649	0.069606	GOBP_POSITIVE_REGULATION_OF_LYMPHOCYTE_MEDIATED_IMMUNITY
GOBP_RNA_SPLICING_VIA_ENDONU...	SET	14	0.30296	0.0081918	0.20493	0.069664	GOBP_RNA_SPLICING_VIA_ENDONUCLEOLYTIC_CLEAVAGE_AND_LIGATION
FONTAINE_PAPILLARY_THYROID_C...2	SET	61	0.14773	0.0083275	0.099954	0.06972	FONTAINE_PAPILLARY_THYROID_CARCINOMA_UP
GALE_APL_WITH_FLT3_MUTATED_UP	SET	57	0.15429	0.0084083	0.1044	0.069741	GALE_APL_WITH_FLT3_MUTATED_UP
ZIRN_TRETINOIN_RESPONSE_UP	SET	19	0.29523	0.0092984	0.19985	0.069814	ZIRN_TRETINOIN_RESPONSE_UP
MULLIGHAN_MLL_SIGNATURE_1_UP	SET	363	0.060693	0.0082798	0.041088	0.069828	MULLIGHAN_MLL_SIGNATURE_1_UP
GOMF_G_PROTEIN_BETA_SUBUNIT_...	SET	20	0.28527	0.0092179	0.19316	0.069864	GOMF_G_PROTEIN_BETA_SUBUNIT_BINDING
GOBP_SENSORY_PERCEPTION_OF_L...	SET	206	0.08764	0.0090442	0.059349	0.069888	GOBP_SENSORY_PERCEPTION_OF_LIGHT_STIMULUS
GOBP_POSITIVE_REGULATION_OF_...672	SET	18	0.25165	0.0077146	0.17049	0.069973	GOBP_POSITIVE_REGULATION_OF_PROTEIN_LOCALIZATION_TO_CELL_SURFACE
CHESLER_BRAIN_QTL_TRANS	SET	6	0.49875	0.0088304	0.33804	0.070058	CHESLER_BRAIN_QTL_TRANS
GOBP_INTRACELLULAR_ZINC_ION_...	SET	30	0.20128	0.0079637	0.13644	0.070087	GOBP_INTRACELLULAR_ZINC_ION_HOMEOSTASIS
WP_MALE_INFERTILITY	SET	133	0.10341	0.0085913	0.070111	0.070123	WP_MALE_INFERTILITY
GOMF_PHOSPHATIDYLINOSITOL_BI...2	SET	102	0.11934	0.0086901	0.080916	0.070126	GOMF_PHOSPHATIDYLINOSITOL_BISPHOSPHATE_BINDING
REACTOME_REELIN_SIGNALLING_P...	SET	4	0.6912	0.0099925	0.46865	0.070132	REACTOME_REELIN_SIGNALLING_PATHWAY
GOBP_REGULATION_OF_ORGAN_GRO...	SET	83	0.14268	0.0093768	0.096753	0.070153	GOBP_REGULATION_OF_ORGAN_GROWTH
GOBP_POSITIVE_REGULATION_OF_...72	SET	79	0.1412	0.009054	0.095782	0.070222	GOBP_POSITIVE_REGULATION_OF_B_CELL_ACTIVATION
WAKASUGI_HAVE_ZNF143_BINDING...	SET	53	0.14937	0.0078502	0.10135	0.070278	WAKASUGI_HAVE_ZNF143_BINDING_SITES
GOMF_FATTY_ACID_DERIVATIVE_B...	SET	17	0.29896	0.0089069	0.20287	0.070296	GOMF_FATTY_ACID_DERIVATIVE_BINDING
GOCC_EXTERNAL_SIDE_OF_PLASMA...	SET	334	0.071515	0.0093655	0.048534	0.070319	GOCC_EXTERNAL_SIDE_OF_PLASMA_MEMBRANE
SOUCEK_MYC_TARGETS	SET	8	0.49529	0.010125	0.33627	0.070397	SOUCEK_MYC_TARGETS
PID_AR_TF_PATHWAY	SET	50	0.16929	0.0086426	0.11494	0.070398	PID_AR_TF_PATHWAY
WP_CANONICAL_NFKB_PATHWAY	SET	7	0.37315	0.0071357	0.25334	0.070399	WP_CANONICAL_NFKB_PATHWAY
GOBP_EAR_MORPHOGENESIS	SET	120	0.11604	0.0091604	0.078819	0.070489	GOBP_EAR_MORPHOGENESIS
WP_FATTY_ACID_OMEGAOXIDATION	SET	14	0.32957	0.0089113	0.22388	0.070503	WP_FATTY_ACID_OMEGAOXIDATION
REACTOME_NEGATIVE_REGULATION...8	SET	20	0.25294	0.0081731	0.17197	0.070678	REACTOME_NEGATIVE_REGULATION_OF_MET_ACTIVITY
HIRSCH_CELLULAR_TRANSFORMATI...1	SET	96	0.12616	0.0089138	0.085783	0.070689	HIRSCH_CELLULAR_TRANSFORMATION_SIGNATURE_DN
PLASARI_TGFB1_TARGETS_10HR_UP	SET	192	0.08993	0.008963	0.061196	0.07085	PLASARI_TGFB1_TARGETS_10HR_UP
GOBP_NEGATIVE_REGULATION_OF_...161	SET	5	0.59159	0.0095617	0.40276	0.070949	GOBP_NEGATIVE_REGULATION_OF_CYCLIC_NUCLEOTIDE_PHOSPHODIESTERASE_ACTIVITY
GOBP_AORTA_SMOOTH_MUSCLE_TIS...	SET	4	0.61681	0.0089171	0.42008	0.07102	GOBP_AORTA_SMOOTH_MUSCLE_TISSUE_MORPHOGENESIS
SOGA_COLORECTAL_CANCER_MYC_UP	SET	78	0.12093	0.0077049	0.082389	0.071094	SOGA_COLORECTAL_CANCER_MYC_UP
GOBP_RESPONSE_TO_BACTERIAL_L...	SET	8	0.49165	0.010051	0.33498	0.071104	GOBP_RESPONSE_TO_BACTERIAL_LIPOPROTEIN
GOBP_POSITIVE_REGULATION_OF_...861	SET	7	0.48125	0.009203	0.32817	0.071271	GOBP_POSITIVE_REGULATION_OF_T_HELPER_2_CELL_DIFFERENTIATION
GOBP_CELLULAR_RESPONSE_TO_AC...2	SET	72	0.14446	0.0088446	0.098517	0.071286	GOBP_CELLULAR_RESPONSE_TO_ACID_CHEMICAL
REACTOME_MITOCHONDRIAL_BIOGE...	SET	86	0.12498	0.0083601	0.085249	0.07132	REACTOME_MITOCHONDRIAL_BIOGENESIS
GOBP_POSITIVE_REGULATION_OF_...512	SET	43	0.19658	0.0093081	0.13409	0.071334	GOBP_POSITIVE_REGULATION_OF_MITOTIC_NUCLEAR_DIVISION
GOBP_HYPEROSMOTIC_SALINITY_R...	SET	13	0.35536	0.0092592	0.24245	0.071378	GOBP_HYPEROSMOTIC_SALINITY_RESPONSE
SMID_BREAST_CANCER_NORMAL_LI...1	SET	6	0.48726	0.0086269	0.33251	0.071412	SMID_BREAST_CANCER_NORMAL_LIKE_DN
GOBP_NEGATIVE_REGULATION_OF_...278	SET	5	0.60861	0.0098367	0.41535	0.071431	GOBP_NEGATIVE_REGULATION_OF_HEMATOPOIETIC_STEM_CELL_DIFFERENTIATION
REACTOME_IRON_UPTAKE_AND_TRA...	SET	56	0.15488	0.0083664	0.10572	0.071461	REACTOME_IRON_UPTAKE_AND_TRANSPORT
GOBP_LIPOXIN_METABOLIC_PROCE...	SET	5	0.59096	0.0095516	0.40338	0.071466	GOBP_LIPOXIN_METABOLIC_PROCESS
GOMF_CYTOCHROME_B5_REDUCTASE...	SET	7	0.40939	0.0078287	0.27947	0.071488	GOMF_CYTOCHROME_B5_REDUCTASE_ACTIVITY_ACTING_ON_NAD_P_H
GOBP_NEGATIVE_REGULATION_OF_...467	SET	10	0.3236	0.0073956	0.22094	0.071523	GOBP_NEGATIVE_REGULATION_OF_NLRP3_INFLAMMASOME_COMPLEX_ASSEMBLY
HOSHIDA_LIVER_CANCER_SURVIVA...2	SET	73	0.14719	0.009074	0.10052	0.071558	HOSHIDA_LIVER_CANCER_SURVIVAL_UP
REACTOME_RND3_GTPASE_CYCLE	SET	41	0.17818	0.0082387	0.1217	0.071594	REACTOME_RND3_GTPASE_CYCLE
GOBP_REGULATION_OF_CARDIAC_M...11	SET	5	0.58636	0.0094771	0.40062	0.071659	GOBP_REGULATION_OF_CARDIAC_MUSCLE_TISSUE_DEVELOPMENT
REACTOME_METHYLATION	SET	14	0.2976	0.0080468	0.20344	0.071769	REACTOME_METHYLATION
GOBP_REGULATION_OF_MITOTIC_C...5	SET	10	0.35473	0.0081072	0.24251	0.071778	GOBP_REGULATION_OF_MITOTIC_CYTOKINESIS
GOBP_POSITIVE_REGULATION_OF_...70	SET	18	0.27416	0.0084047	0.18745	0.071801	GOBP_POSITIVE_REGULATION_OF_BONE_RESORPTION
GOMF_POLYSOME_BINDING	SET	6	0.47476	0.0084056	0.32461	0.071804	GOMF_POLYSOME_BINDING
GOBP_POSITIVE_REGULATION_OF_...104	SET	10	0.4569	0.010442	0.31241	0.071813	GOBP_POSITIVE_REGULATION_OF_CD4_POSITIVE_ALPHA_BETA_T_CELL_PROLIFERATION
GOBP_REGULATION_OF_SPROUTING...	SET	38	0.20684	0.0092085	0.14147	0.071867	GOBP_REGULATION_OF_SPROUTING_ANGIOGENESIS
GOBP_VESICLE_COATING	SET	38	0.17989	0.0080086	0.12307	0.071914	GOBP_VESICLE_COATING
GOBP_POINTED_END_ACTIN_FILAM...	SET	7	0.45832	0.0087645	0.31367	0.071994	GOBP_POINTED_END_ACTIN_FILAMENT_CAPPING
GOBP_SMAD_PROTEIN_COMPLEX_AS...	SET	13	0.34194	0.0089095	0.23407	0.072036	GOBP_SMAD_PROTEIN_COMPLEX_ASSEMBLY
GRAHAM_CML_QUIESCENT_VS_CML_...2	SET	22	0.28403	0.0096251	0.19443	0.072044	GRAHAM_CML_QUIESCENT_VS_CML_DIVIDING_UP
ACOSTA_PROLIFERATION_INDEPEN...2	SET	81	0.13431	0.00872	0.091954	0.072068	ACOSTA_PROLIFERATION_INDEPENDENT_MYC_TARGETS_UP
FOROUTAN_PRODRANK_TGFB_EMT_UP	SET	182	0.095979	0.0093158	0.065761	0.072222	FOROUTAN_PRODRANK_TGFB_EMT_UP
GOMF_GPI_LINKED_EPHRIN_RECEP...	SET	7	0.51427	0.0098344	0.35247	0.072286	GOMF_GPI_LINKED_EPHRIN_RECEPTOR_ACTIVITY
WP_NEURODEGENERATION_WITH_BR...	SET	40	0.18818	0.0085949	0.12899	0.072307	WP_NEURODEGENERATION_WITH_BRAIN_IRON_ACCUMULATION_NBIA_SUBTYPES_PATHWAY
GOCC_LEADING_EDGE_MEMBRANE	SET	176	0.089816	0.0085741	0.061571	0.072326	GOCC_LEADING_EDGE_MEMBRANE
GROSS_HYPOXIA_VIA_ELK3_DN	SET	149	0.10379	0.0091227	0.071156	0.072349	GROSS_HYPOXIA_VIA_ELK3_DN
GOBP_REGULATION_OF_ATTACHMEN...1	SET	8	0.38875	0.0079471	0.26654	0.072358	GOBP_REGULATION_OF_ATTACHMENT_OF_MITOTIC_SPINDLE_MICROTUBULES_TO_KINETOCHORE
GOBP_CELLULAR_RESPONSE_TO_EX...3	SET	247	0.074683	0.0084301	0.051229	0.072454	GOBP_CELLULAR_RESPONSE_TO_EXTRACELLULAR_STIMULUS
BIOCARTA_RACCYCD_PATHWAY	SET	25	0.22427	0.008101	0.15389	0.072518	BIOCARTA_RACCYCD_PATHWAY
GOBP_MAINTENANCE_OF_PRESYNAP...	SET	6	0.52677	0.0093264	0.36162	0.07261	GOBP_MAINTENANCE_OF_PRESYNAPTIC_ACTIVE_ZONE_STRUCTURE
WP_IRON_METABOLISM_IN_PLACEN...	SET	12	0.33838	0.0084713	0.23244	0.072738	WP_IRON_METABOLISM_IN_PLACENTA
GOBP_REGULATION_OF_NEUTROPHI...1	SET	13	0.35523	0.0092559	0.24403	0.072746	GOBP_REGULATION_OF_NEUTROPHIL_ACTIVATION
GOMF_PROTEIN_MEMBRANE_ADAPTO...	SET	30	0.21063	0.0083336	0.14472	0.072779	GOMF_PROTEIN_MEMBRANE_ADAPTOR_ACTIVITY
REACTOME_SYNTHESIS_OF_PC	SET	27	0.23031	0.0086451	0.15824	0.072782	REACTOME_SYNTHESIS_OF_PC
ZHAN_MULTIPLE_MYELOMA_HP_UP	SET	42	0.17602	0.0082375	0.12097	0.072838	ZHAN_MULTIPLE_MYELOMA_HP_UP
NAKAMURA_LUNG_CANCER	SET	8	0.42973	0.0087848	0.29536	0.072855	NAKAMURA_LUNG_CANCER
NUNODA_RESPONSE_TO_DASATINIB...1	SET	12	0.30274	0.007579	0.20808	0.072857	NUNODA_RESPONSE_TO_DASATINIB_IMATINIB_DN
FLECHNER_BIOPSY_KIDNEY_TRANS...1	SET	23	0.21992	0.0076199	0.15117	0.072873	FLECHNER_BIOPSY_KIDNEY_TRANSPLANT_OK_VS_DONOR_DN
GOBP_NEGATIVE_REGULATION_OF_...709	SET	5	0.50485	0.0081598	0.34703	0.072875	GOBP_NEGATIVE_REGULATION_OF_VASCULAR_ENDOTHELIAL_CELL_PROLIFERATION
GOBP_NEGATIVE_REGULATION_OF_...398	SET	7	0.49831	0.0095292	0.34255	0.072882	GOBP_NEGATIVE_REGULATION_OF_MEMBRANE_PROTEIN_ECTODOMAIN_PROTEOLYSIS
REACTOME_SIGNALING_BY_TGF_BE...1	SET	91	0.12289	0.0084543	0.084492	0.072923	REACTOME_SIGNALING_BY_TGF_BETA_RECEPTOR_COMPLEX
GOBP_GLUCOSE_CATABOLIC_PROCE...2	SET	3	0.7739	0.0096894	0.53255	0.073094	GOBP_GLUCOSE_CATABOLIC_PROCESS_TO_LACTATE
GOBP_RRNA_MODIFICATION	SET	30	0.19756	0.0078165	0.13596	0.073103	GOBP_RRNA_MODIFICATION
WP_AMYOTROPHIC_LATERAL_SCLER...	SET	36	0.20307	0.0088	0.13975	0.073106	WP_AMYOTROPHIC_LATERAL_SCLEROSIS_ALS
KEGG_LYSINE_DEGRADATION	SET	41	0.18998	0.0087844	0.13089	0.073333	KEGG_LYSINE_DEGRADATION
GOBP_NEGATIVE_REGULATION_OF_...698	SET	11	0.32889	0.0078832	0.22661	0.073353	GOBP_NEGATIVE_REGULATION_OF_T_HELPER_17_TYPE_IMMUNE_RESPONSE
MATZUK_SPERMATOZOA	SET	110	0.10978	0.0082995	0.075653	0.073384	MATZUK_SPERMATOZOA
SIG_BCR_SIGNALING_PATHWAY	SET	45	0.17955	0.0086969	0.12374	0.073401	SIG_BCR_SIGNALING_PATHWAY
GOCC_PROTON_TRANSPORTING_V_T...3	SET	11	0.35438	0.0084943	0.24428	0.073442	GOCC_PROTON_TRANSPORTING_V_TYPE_ATPASE_V1_DOMAIN
PID_SMAD2_3NUCLEAR_PATHWAY	SET	75	0.13719	0.0085723	0.094654	0.073619	PID_SMAD2_3NUCLEAR_PATHWAY
GOMF_CARBOHYDRATE_PHOSPHATAS...	SET	9	0.39284	0.0085177	0.27105	0.073627	GOMF_CARBOHYDRATE_PHOSPHATASE_ACTIVITY
NIKOLSKY_BREAST_CANCER_21Q22...	SET	15	0.4398	0.012309	0.30354	0.073689	NIKOLSKY_BREAST_CANCER_21Q22_AMPLICON
GOBP_NEGATIVE_REGULATION_OF_...429	SET	9	0.46081	0.0099914	0.31806	0.073704	GOBP_NEGATIVE_REGULATION_OF_MUSCLE_ADAPTATION
GOCC_RUFFLE_MEMBRANE	SET	100	0.11464	0.008266	0.079149	0.073756	GOCC_RUFFLE_MEMBRANE
GOBP_RESPONSE_TO_ACID_CHEMIC...	SET	117	0.10924	0.0085158	0.075425	0.073773	GOBP_RESPONSE_TO_ACID_CHEMICAL
REACTOME_DEFECTIVE_CFTR_CAUS...	SET	59	0.13621	0.0075518	0.09406	0.073799	REACTOME_DEFECTIVE_CFTR_CAUSES_CYSTIC_FIBROSIS
EHRLICH_ICF_SYNDROM_DN	SET	12	0.34353	0.0086002	0.23725	0.073817	EHRLICH_ICF_SYNDROM_DN
ZIRN_TRETINOIN_RESPONSE_DN	SET	6	0.45666	0.0080852	0.31538	0.07382	ZIRN_TRETINOIN_RESPONSE_DN
GOBP_ANTIGEN_PROCESSING_AND_...14	SET	24	0.27873	0.0098651	0.1925	0.073827	GOBP_ANTIGEN_PROCESSING_AND_PRESENTATION_VIA_MHC_CLASS_IB
GOBP_RESPONSE_TO_SALT_STRESS	SET	27	0.22879	0.0085882	0.15811	0.073949	GOBP_RESPONSE_TO_SALT_STRESS
GOMF_RRNA_CYTOSINE_METHYLTRA...	SET	4	0.58398	0.0084424	0.40357	0.073954	GOMF_RRNA_CYTOSINE_METHYLTRANSFERASE_ACTIVITY
GOBP_POSITIVE_REGULATION_OF_...589	SET	59	0.16048	0.0088975	0.11092	0.073988	GOBP_POSITIVE_REGULATION_OF_NUCLEAR_DIVISION
GOMF_PRIMARY_AMINE_OXIDASE_A...	SET	7	0.54147	0.010354	0.37443	0.074084	GOMF_PRIMARY_AMINE_OXIDASE_ACTIVITY
REACTOME_HDR_THROUGH_HOMOLOG...	SET	67	0.13166	0.0077768	0.091079	0.074164	REACTOME_HDR_THROUGH_HOMOLOGOUS_RECOMBINATION_HRR
HUANG_DASATINIB_SENSITIVITY_...	SET	78	0.14504	0.0092413	0.10039	0.074267	HUANG_DASATINIB_SENSITIVITY_UP
GOBP_INTERLEUKIN_13_PRODUCTI...	SET	21	0.26276	0.0087	0.1819	0.074297	GOBP_INTERLEUKIN_13_PRODUCTION
RODRIGUES_THYROID_CARCINOMA_...3	SET	72	0.14965	0.0091623	0.10359	0.074299	RODRIGUES_THYROID_CARCINOMA_DN
REACTOME_DEGRADATION_OF_BETA...	SET	82	0.12302	0.0080362	0.085203	0.074392	REACTOME_DEGRADATION_OF_BETA_CATENIN_BY_THE_DESTRUCTION_COMPLEX
GOBP_REGULATION_OF_NATURAL_K...5	SET	50	0.17894	0.0091349	0.12394	0.074413	GOBP_REGULATION_OF_NATURAL_KILLER_CELL_MEDIATED_IMMUNITY
GOBP_POSITIVE_REGULATION_OF_...544	SET	16	0.27869	0.0080554	0.19306	0.07444	GOBP_POSITIVE_REGULATION_OF_MYOBLAST_FUSION
GOCC_GEMINI_OF_COILED_BODIES	SET	11	0.36058	0.0086428	0.24985	0.074496	GOCC_GEMINI_OF_COILED_BODIES
BAE_BRCA1_TARGETS_DN	SET	29	0.22287	0.0086696	0.15445	0.074518	BAE_BRCA1_TARGETS_DN
GOBP_AXONOGENESIS_INVOLVED_I...	SET	9	0.43516	0.0094353	0.30158	0.074525	GOBP_AXONOGENESIS_INVOLVED_IN_INNERVATION
WP_INITIATION_OF_TRANSCRIPTI...	SET	30	0.21475	0.0084963	0.14886	0.074571	WP_INITIATION_OF_TRANSCRIPTION_AND_TRANSLATION_ELONGATION_AT_THE_HIV1_LTR
GOBP_ENDOCARDIAL_CUSHION_TO_...	SET	6	0.51071	0.0090421	0.35411	0.074625	GOBP_ENDOCARDIAL_CUSHION_TO_MESENCHYMAL_TRANSITION
REACTOME_TRANSLESION_SYNTHES...3	SET	39	0.16382	0.0073883	0.11365	0.074731	REACTOME_TRANSLESION_SYNTHESIS_BY_Y_FAMILY_DNA_POLYMERASES_BYPASSES_LESIONS_ON_DNA_TEMPLATE
GOBP_MEGAKARYOCYTE_DIFFERENT...	SET	52	0.16966	0.0088325	0.11771	0.074745	GOBP_MEGAKARYOCYTE_DIFFERENTIATION
WP_GLYCOSYLATION_AND_RELATED...	SET	23	0.22236	0.0077045	0.15441	0.074934	WP_GLYCOSYLATION_AND_RELATED_CONGENITAL_DEFECTS
GOBP_POLYOL_METABOLIC_PROCESS	SET	109	0.1134	0.0085345	0.07876	0.074967	GOBP_POLYOL_METABOLIC_PROCESS
FOURNIER_ACINAR_DEVELOPMENT_...5	SET	11	0.39208	0.009398	0.27244	0.075059	FOURNIER_ACINAR_DEVELOPMENT_LATE_UP
REACTOME_GLYCOGEN_BREAKDOWN_...	SET	11	0.2614	0.0062657	0.18165	0.075079	REACTOME_GLYCOGEN_BREAKDOWN_GLYCOGENOLYSIS
GOBP_ORGANELLE_DISASSEMBLY	SET	129	0.10332	0.0084549	0.071805	0.075094	GOBP_ORGANELLE_DISASSEMBLY
GOMF_PHOSPHATIDYLSERINE_BIND...	SET	61	0.15373	0.0086658	0.10684	0.075107	GOMF_PHOSPHATIDYLSERINE_BINDING
REACTOME_NTRK2_ACTIVATES_RAC1	SET	5	0.57617	0.0093125	0.40047	0.07512	REACTOME_NTRK2_ACTIVATES_RAC1
GOBP_NUCLEAR_TRANSCRIBED_MRN...2	SET	67	0.13079	0.0077255	0.090983	0.075297	GOBP_NUCLEAR_TRANSCRIBED_MRNA_CATABOLIC_PROCESS_DEADENYLATION_DEPENDENT_DECAY
GOBP_PROTOPORPHYRINOGEN_IX_B...	SET	8	0.31987	0.0065389	0.22254	0.075316	GOBP_PROTOPORPHYRINOGEN_IX_BIOSYNTHETIC_PROCESS
GOCC_PROTON_TRANSPORTING_TWO...1	SET	45	0.15703	0.0076061	0.10925	0.075317	GOCC_PROTON_TRANSPORTING_TWO_SECTOR_ATPASE_COMPLEX
GOBP_ANTIGEN_PROCESSING_AND_...10	SET	69	0.15547	0.009319	0.10824	0.075457	GOBP_ANTIGEN_PROCESSING_AND_PRESENTATION_OF_PEPTIDE_ANTIGEN
GOBP_TOLL_LIKE_RECEPTOR_2_SI...	SET	16	0.33885	0.0097943	0.23595	0.075495	GOBP_TOLL_LIKE_RECEPTOR_2_SIGNALING_PATHWAY
REACTOME_REGULATION_OF_INNAT...	SET	15	0.27205	0.0076141	0.18957	0.075634	REACTOME_REGULATION_OF_INNATE_IMMUNE_RESPONSES_TO_CYTOSOLIC_DNA
GOBP_GRANULOCYTE_ACTIVATION	SET	44	0.17078	0.00818	0.119	0.075638	GOBP_GRANULOCYTE_ACTIVATION
GOBP_CARDIAC_VASCULAR_SMOOTH...	SET	8	0.44502	0.0090975	0.31016	0.075675	GOBP_CARDIAC_VASCULAR_SMOOTH_MUSCLE_CELL_DIFFERENTIATION
WP_FOLLICLE_STIMULATING_HORM...	SET	27	0.21534	0.0080833	0.15013	0.075738	WP_FOLLICLE_STIMULATING_HORMONE_FSH_SIGNALING_PATHWAY
GOBP_KETONE_BODY_METABOLIC_P...	SET	10	0.35033	0.0080067	0.24434	0.075829	GOBP_KETONE_BODY_METABOLIC_PROCESS
GOBP_NEGATIVE_REGULATION_OF_...261	SET	13	0.31509	0.00821	0.21981	0.075869	GOBP_NEGATIVE_REGULATION_OF_GLUCOSE_IMPORT
GOBP_MITOTIC_CYTOKINESIS	SET	81	0.12331	0.0080057	0.086125	0.076118	GOBP_MITOTIC_CYTOKINESIS
GOMF_PROTEIN_SERINE_THREONIN...7	SET	44	0.17254	0.0082644	0.12062	0.076297	GOMF_PROTEIN_SERINE_THREONINE_TYROSINE_KINASE_ACTIVITY
ZWANG_EGF_PERSISTENTLY_DN	SET	56	0.14265	0.0077056	0.099796	0.076455	ZWANG_EGF_PERSISTENTLY_DN
MURAKAMI_UV_RESPONSE_1HR_UP	SET	14	0.29994	0.00811	0.20992	0.076537	MURAKAMI_UV_RESPONSE_1HR_UP
GOBP_DNA_TEMPLATED_TRANSCRIP...1	SET	125	0.10005	0.0080596	0.070021	0.076539	GOBP_DNA_TEMPLATED_TRANSCRIPTION_ELONGATION
WANG_BARRETTS_ESOPHAGUS_DN	SET	24	0.25651	0.0090788	0.17955	0.076559	WANG_BARRETTS_ESOPHAGUS_DN
WANG_THOC1_TARGETS_UP	SET	5	0.52695	0.0085169	0.36889	0.076589	WANG_THOC1_TARGETS_UP
GOBP_NEGATIVE_REGULATION_OF_...28	SET	31	0.19802	0.0079637	0.13863	0.0766	GOBP_NEGATIVE_REGULATION_OF_ANTIGEN_RECEPTOR_MEDIATED_SIGNALING_PATHWAY
REACTOME_HDL_ASSEMBLY	SET	8	0.36504	0.0074624	0.25568	0.076697	REACTOME_HDL_ASSEMBLY
GOBP_CENTRIOLE_CENTRIOLE_COH...	SET	15	0.29869	0.0083594	0.20922	0.076705	GOBP_CENTRIOLE_CENTRIOLE_COHESION
AMIT_EGF_RESPONSE_20_HELA	SET	11	0.36889	0.0088421	0.25845	0.07675	AMIT_EGF_RESPONSE_20_HELA
DOUGLAS_BMI1_TARGETS_DN	SET	304	0.064544	0.0080705	0.045234	0.076816	DOUGLAS_BMI1_TARGETS_DN
GOBP_PEPTIDYL_AMINO_ACID_MOD...	SET	1123	0.034907	0.0082045	0.024472	0.076883	GOBP_PEPTIDYL_AMINO_ACID_MODIFICATION
GOBP_NEGATIVE_REGULATION_OF_...527	SET	33	0.19401	0.0080498	0.13603	0.076906	GOBP_NEGATIVE_REGULATION_OF_PROTEASOMAL_UBIQUITIN_DEPENDENT_PROTEIN_CATABOLIC_PROCESS
GOBP_GLOSSOPHARYNGEAL_NERVE_...	SET	5	0.43104	0.0069667	0.30227	0.076946	GOBP_GLOSSOPHARYNGEAL_NERVE_DEVELOPMENT
SENGUPTA_NASOPHARYNGEAL_CARC...3	SET	151	0.096286	0.0085195	0.067548	0.077023	SENGUPTA_NASOPHARYNGEAL_CARCINOMA_WITH_LMP1_DN
PID_PRL_SIGNALING_EVENTS_PAT...	SET	23	0.24404	0.0084558	0.17122	0.077037	PID_PRL_SIGNALING_EVENTS_PATHWAY
GOMF_TELETHONIN_BINDING	SET	7	0.44648	0.0085381	0.31325	0.077038	GOMF_TELETHONIN_BINDING
GOBP_TYROSINE_METABOLIC_PROC...	SET	17	0.30915	0.0092107	0.21694	0.077078	GOBP_TYROSINE_METABOLIC_PROCESS
GOBP_N_GLYCAN_PROCESSING	SET	20	0.2616	0.0084532	0.18358	0.077085	GOBP_N_GLYCAN_PROCESSING
DELYS_THYROID_CANCER_DN	SET	215	0.086276	0.0090937	0.060563	0.07715	DELYS_THYROID_CANCER_DN
GOMF_TRANSFERASE_ACTIVITY_TR...4	SET	858	0.039588	0.0081927	0.02779	0.077156	GOMF_TRANSFERASE_ACTIVITY_TRANSFERRING_PHOSPHORUS_CONTAINING_GROUPS
REACTOME_MAPK3_ERK1_ACTIVATI...	SET	10	0.40308	0.0092122	0.28307	0.077239	REACTOME_MAPK3_ERK1_ACTIVATION
GOBP_INOSITOL_PHOSPHATE_MEDI...	SET	56	0.16329	0.0088205	0.11468	0.077259	GOBP_INOSITOL_PHOSPHATE_MEDIATED_SIGNALING
GOMF_TRIGLYCERIDE_LIPASE_ACT...	SET	22	0.29797	0.010098	0.20931	0.077291	GOMF_TRIGLYCERIDE_LIPASE_ACTIVITY
PID_HIF1A_PATHWAY	SET	18	0.24973	0.0076557	0.17552	0.077403	PID_HIF1A_PATHWAY
GOMF_MITOGEN_ACTIVATED_PROTE...3	SET	16	0.2737	0.0079111	0.19243	0.077472	GOMF_MITOGEN_ACTIVATED_PROTEIN_KINASE_KINASE_KINASE_BINDING
GOBP_GLOMERULAR_EPITHELIAL_C...2	SET	22	0.25729	0.008719	0.18097	0.077566	GOBP_GLOMERULAR_EPITHELIAL_CELL_DIFFERENTIATION
REACTOME_SIGNALING_BY_FGFR1	SET	49	0.16614	0.0083965	0.11686	0.077568	REACTOME_SIGNALING_BY_FGFR1
GOBP_POSITIVE_REGULATION_OF_...713	SET	7	0.46699	0.0089303	0.32855	0.077614	GOBP_POSITIVE_REGULATION_OF_RESPIRATORY_BURST
GOBP_AUTOPHAGY_OF_MITOCHONDR...	SET	82	0.12727	0.0083134	0.089547	0.077632	GOBP_AUTOPHAGY_OF_MITOCHONDRION
GOCC_FACIT_COLLAGEN_TRIMER	SET	6	0.47017	0.0083243	0.33096	0.07772	GOCC_FACIT_COLLAGEN_TRIMER
REACTOME_DOWNREGULATION_OF_T...	SET	26	0.2141	0.0078867	0.15071	0.077725	REACTOME_DOWNREGULATION_OF_TGF_BETA_RECEPTOR_SIGNALING
KEGG_WNT_SIGNALING_PATHWAY	SET	146	0.097405	0.0084758	0.068569	0.077732	KEGG_WNT_SIGNALING_PATHWAY
REACTOME_SIGNALING_BY_NOTCH2	SET	32	0.20286	0.0082889	0.14283	0.077774	REACTOME_SIGNALING_BY_NOTCH2
PLASARI_TGFB1_SIGNALING_VIA_...4	SET	31	0.21528	0.0086582	0.15159	0.077785	PLASARI_TGFB1_SIGNALING_VIA_NFIC_1HR_UP
STOSSI_RESPONSE_TO_ESTRADIOL	SET	41	0.17604	0.0081401	0.12398	0.077825	STOSSI_RESPONSE_TO_ESTRADIOL
RAO_BOUND_BY_SALL4_ISOFORM_A	SET	178	0.087151	0.0083664	0.061397	0.077891	RAO_BOUND_BY_SALL4_ISOFORM_A
WP_MELATONIN_METABOLISM_AND_...	SET	32	0.19859	0.0081144	0.13996	0.077971	WP_MELATONIN_METABOLISM_AND_EFFECTS
GOBP_NEGATIVE_REGULATION_OF_...238	SET	7	0.3935	0.0075249	0.27736	0.077995	GOBP_NEGATIVE_REGULATION_OF_FATTY_ACID_TRANSPORT
AIYAR_COBRA1_TARGETS_UP	SET	38	0.19529	0.0086939	0.13769	0.078054	AIYAR_COBRA1_TARGETS_UP
GOBP_INNER_EAR_MORPHOGENESIS	SET	100	0.12217	0.0088086	0.086151	0.078093	GOBP_INNER_EAR_MORPHOGENESIS
GOBP_REGULATION_OF_NEURON_PR...1	SET	14	0.28064	0.0075881	0.198	0.078193	GOBP_REGULATION_OF_NEURON_PROJECTION_ARBORIZATION
DURCHDEWALD_SKIN_CARCINOGENE...2	SET	82	0.11809	0.0077138	0.083386	0.07837	DURCHDEWALD_SKIN_CARCINOGENESIS_UP
BIOCARTA_REELIN_PATHWAY	SET	7	0.4527	0.0086569	0.31979	0.078457	BIOCARTA_REELIN_PATHWAY
GOBP_RESPONSE_TO_VITAMIN_D	SET	35	0.20926	0.0089416	0.14785	0.078485	GOBP_RESPONSE_TO_VITAMIN_D
BIOCARTA_RACC_PATHWAY	SET	13	0.37646	0.009809	0.26605	0.078541	BIOCARTA_RACC_PATHWAY
WP_VITAMIN_D_METABOLISM	SET	10	0.33761	0.0077158	0.23861	0.078563	WP_VITAMIN_D_METABOLISM
GOCC_HIPPOCAMPAL_MOSSY_FIBER	SET	5	0.39965	0.0064595	0.28252	0.078603	GOCC_HIPPOCAMPAL_MOSSY_FIBER
REACTOME_NADE_MODULATES_DEAT...	SET	5	0.6092	0.0098464	0.43074	0.078644	REACTOME_NADE_MODULATES_DEATH_SIGNALLING
GOBP_LYMPHOCYTE_MEDIATED_IMM...	SET	277	0.073142	0.0087362	0.051743	0.078754	GOBP_LYMPHOCYTE_MEDIATED_IMMUNITY
GOBP_RESPONSE_TO_CADMIUM_ION	SET	51	0.15593	0.0080393	0.11031	0.078762	GOBP_RESPONSE_TO_CADMIUM_ION
GOBP_REGULATION_OF_CALCIUM_I...4	SET	13	0.34946	0.0091056	0.24724	0.078774	GOBP_REGULATION_OF_CALCIUM_ION_IMPORT_ACROSS_PLASMA_MEMBRANE
GOMF_SMAD_BINDING	SET	74	0.14294	0.0088718	0.10117	0.078852	GOMF_SMAD_BINDING
GOBP_VESTIBULOCOCHLEAR_NERVE...3	SET	7	0.56366	0.010779	0.39896	0.078862	GOBP_VESTIBULOCOCHLEAR_NERVE_MORPHOGENESIS
GOBP_IMMUNOGLOBULIN_PRODUCTI...2	SET	70	0.14133	0.0085325	0.10005	0.078889	GOBP_IMMUNOGLOBULIN_PRODUCTION_INVOLVED_IN_IMMUNOGLOBULIN_MEDIATED_IMMUNE_RESPONSE
SEMBA_FHIT_TARGETS_UP	SET	11	0.32089	0.0076916	0.22722	0.078947	SEMBA_FHIT_TARGETS_UP
WP_INTERLEUKIN1_INDUCED_ACTI...	SET	9	0.39442	0.0085518	0.27935	0.078997	WP_INTERLEUKIN1_INDUCED_ACTIVATION_OF_NFKB
REACTOME_SUPPRESSION_OF_PHAG...	SET	13	0.27281	0.0071083	0.19323	0.07901	REACTOME_SUPPRESSION_OF_PHAGOSOMAL_MATURATION
GOCC_P_BODY	SET	96	0.11453	0.0080916	0.081129	0.079036	GOCC_P_BODY
REACTOME_VITAMINS	SET	6	0.51442	0.0091077	0.36453	0.079106	REACTOME_VITAMINS
GOBP_POSITIVE_REGULATION_OF_...503	SET	12	0.29484	0.0073813	0.20897	0.079145	GOBP_POSITIVE_REGULATION_OF_MITOCHONDRIAL_OUTER_MEMBRANE_PERMEABILIZATION_INVOLVED_IN_APOPTOTIC_SIGNALING_PATHWAY
DORN_ADENOVIRUS_INFECTION_48...2	SET	13	0.29224	0.0076147	0.20714	0.079152	DORN_ADENOVIRUS_INFECTION_48HR_UP
GOMF_METALLOAMINOPEPTIDASE_A...	SET	24	0.23438	0.0082954	0.16618	0.079214	GOMF_METALLOAMINOPEPTIDASE_ACTIVITY
CHANGOLKAR_H2AFY_TARGETS_UP	SET	46	0.16989	0.0083195	0.12069	0.079625	CHANGOLKAR_H2AFY_TARGETS_UP
GOBP_ASPARTATE_METABOLIC_PRO...	SET	7	0.50407	0.0096393	0.35815	0.07966	GOBP_ASPARTATE_METABOLIC_PROCESS
GOBP_POSITIVE_REGULATION_OF_...111	SET	15	0.28405	0.0079498	0.20196	0.079801	GOBP_POSITIVE_REGULATION_OF_CELLULAR_EXTRAVASATION
WP_OVERVIEW_OF_PROINFLAMMATO...	SET	117	0.12174	0.00949	0.086619	0.079956	WP_OVERVIEW_OF_PROINFLAMMATORY_AND_PROFIBROTIC_MEDIATORS
KEGG_TRYPTOPHAN_METABOLISM	SET	37	0.19996	0.0087843	0.14232	0.080018	KEGG_TRYPTOPHAN_METABOLISM
TAKADA_GASTRIC_CANCER_COPY_N...1	SET	29	0.23952	0.0093173	0.17062	0.080196	TAKADA_GASTRIC_CANCER_COPY_NUMBER_DN
GOBP_REGULATION_OF_INOSITOL_...2	SET	16	0.31164	0.0090079	0.22204	0.080238	GOBP_REGULATION_OF_INOSITOL_PHOSPHATE_BIOSYNTHETIC_PROCESS
GOCC_CYTOPLASMIC_SIDE_OF_MEM...	SET	185	0.082524	0.008075	0.058804	0.080261	GOCC_CYTOPLASMIC_SIDE_OF_MEMBRANE
GOMF_GALACTOSYLTRANSFERASE_A...	SET	29	0.19999	0.0077798	0.14253	0.080291	GOMF_GALACTOSYLTRANSFERASE_ACTIVITY
WP_ARYLAMINE_METABOLISM	SET	6	0.39744	0.0070367	0.28326	0.080299	WP_ARYLAMINE_METABOLISM
GOBP_ASCENDING_AORTA_DEVELOP...	SET	5	0.61322	0.0099113	0.43716	0.080356	GOBP_ASCENDING_AORTA_DEVELOPMENT
GOBP_BRANCH_ELONGATION_INVOL...	SET	4	0.65874	0.0095232	0.46963	0.080367	GOBP_BRANCH_ELONGATION_INVOLVED_IN_URETERIC_BUD_BRANCHING
MASSARWEH_TAMOXIFEN_RESISTAN...1	SET	222	0.079264	0.008488	0.056517	0.080394	MASSARWEH_TAMOXIFEN_RESISTANCE_DN
VANTVEER_BREAST_CANCER_ESR1_...2	SET	143	0.093413	0.0080451	0.066617	0.08043	VANTVEER_BREAST_CANCER_ESR1_UP
GOBP_REGULATION_OF_PEPTIDYL_...4	SET	22	0.2918	0.0098887	0.20815	0.080479	GOBP_REGULATION_OF_PEPTIDYL_SERINE_PHOSPHORYLATION_OF_STAT_PROTEIN
REACTOME_ACYL_CHAIN_REMODELL...5	SET	22	0.26617	0.0090202	0.18991	0.080534	REACTOME_ACYL_CHAIN_REMODELLING_OF_PS
GOBP_POSITIVE_REGULATION_OF_...639	SET	12	0.3998	0.010009	0.28533	0.080585	GOBP_POSITIVE_REGULATION_OF_PLATELET_AGGREGATION
GOBP_DNA_DAMAGE_RESPONSE_SIG...3	SET	18	0.2688	0.0082403	0.1919	0.080662	GOBP_DNA_DAMAGE_RESPONSE_SIGNAL_TRANSDUCTION_RESULTING_IN_TRANSCRIPTION
GOBP_POSITIVE_REGULATION_OF_...107	SET	51	0.16252	0.0083791	0.11604	0.080676	GOBP_POSITIVE_REGULATION_OF_CELLULAR_CARBOHYDRATE_METABOLIC_PROCESS
GOCC_SMN_COMPLEX	SET	9	0.38962	0.0084478	0.27833	0.080787	GOCC_SMN_COMPLEX
GOBP_PERIPHERAL_NERVOUS_SYST...4	SET	14	0.34229	0.0092552	0.24458	0.080842	GOBP_PERIPHERAL_NERVOUS_SYSTEM_NEURON_DIFFERENTIATION
GOMF_DIOXYGENASE_ACTIVITY	SET	85	0.11153	0.0074171	0.079712	0.080886	GOMF_DIOXYGENASE_ACTIVITY
KASLER_HDAC7_TARGETS_1_UP	SET	190	0.079469	0.0078794	0.056819	0.080969	KASLER_HDAC7_TARGETS_1_UP
FLORIO_NEOCORTEX_BASAL_RADIA...1	SET	184	0.084429	0.0082392	0.060396	0.081079	FLORIO_NEOCORTEX_BASAL_RADIAL_GLIA_DN
GOBP_POSITIVE_REGULATION_OF_...545	SET	12	0.36294	0.009086	0.25977	0.081194	GOBP_POSITIVE_REGULATION_OF_MYOBLAST_PROLIFERATION
GOBP_RNA_5_END_PROCESSING	SET	23	0.21415	0.0074199	0.15334	0.081284	GOBP_RNA_5_END_PROCESSING
GOMF_O_ACETYLTRANSFERASE_ACT...	SET	8	0.41771	0.0085391	0.29925	0.081385	GOMF_O_ACETYLTRANSFERASE_ACTIVITY
GOBP_POSITIVE_REGULATION_OF_...2	SET	11	0.37398	0.008964	0.26806	0.081499	GOBP_POSITIVE_REGULATION_OF_ACROSOME_REACTION
GOMF_OXIDOREDUCTASE_ACTIVITY...18	SET	4	0.55472	0.0080194	0.39768	0.081531	GOMF_OXIDOREDUCTASE_ACTIVITY_ACTING_ON_OTHER_NITROGENOUS_COMPOUNDS_AS_DONORS_CYTOCHROME_AS_ACCEPTOR
WP_ALANINE_AND_ASPARTATE_MET...	SET	12	0.33455	0.0083752	0.2399	0.08159	WP_ALANINE_AND_ASPARTATE_METABOLISM
GOBP_POSITIVE_REGULATION_OF_...164	SET	7	0.49275	0.0094228	0.35335	0.081591	GOBP_POSITIVE_REGULATION_OF_CHOLESTEROL_STORAGE
GROSS_HYPOXIA_VIA_HIF1A_ONLY	SET	8	0.42204	0.0086277	0.30265	0.081597	GROSS_HYPOXIA_VIA_HIF1A_ONLY
WP_CYTOPLASMIC_RIBOSOMAL_PRO...	SET	80	0.11539	0.0074453	0.08279	0.081707	WP_CYTOPLASMIC_RIBOSOMAL_PROTEINS
GOBP_REGULATION_OF_CHAPERONE...	SET	8	0.27874	0.0056982	0.2	0.081711	GOBP_REGULATION_OF_CHAPERONE_MEDIATED_AUTOPHAGY
GOMF_OXIDOREDUCTASE_ACTIVITY...32	SET	59	0.13393	0.0074253	0.096108	0.081738	GOMF_OXIDOREDUCTASE_ACTIVITY_ACTING_ON_THE_CH_CH_GROUP_OF_DONORS
GOBP_POSITIVE_REGULATION_OF_...806	SET	6	0.43645	0.0077273	0.31326	0.081778	GOBP_POSITIVE_REGULATION_OF_TOLL_LIKE_RECEPTOR_9_SIGNALING_PATHWAY
GOBP_FORMATION_OF_ANATOMICAL...	SET	7	0.32383	0.0061927	0.23252	0.081864	GOBP_FORMATION_OF_ANATOMICAL_BOUNDARY
GOMF_OXIDOREDUCTASE_ACTIVITY...7	SET	11	0.36026	0.0086353	0.25886	0.082008	GOMF_OXIDOREDUCTASE_ACTIVITY_ACTING_ON_CH_OR_CH2_GROUPS
GOBP_FATTY_ACID_DERIVATIVE_C...	SET	16	0.27324	0.0078979	0.19639	0.08207	GOBP_FATTY_ACID_DERIVATIVE_CATABOLIC_PROCESS
HUMMERICH_SKIN_CANCER_PROGRE...2	SET	84	0.12821	0.0084762	0.092195	0.08217	HUMMERICH_SKIN_CANCER_PROGRESSION_UP
REACTOME_REGULATION_OF_PTEN_...4	SET	66	0.12338	0.0072335	0.088812	0.082392	REACTOME_REGULATION_OF_PTEN_STABILITY_AND_ACTIVITY
KANG_CISPLATIN_RESISTANCE_DN	SET	8	0.4375	0.0089438	0.31497	0.082419	KANG_CISPLATIN_RESISTANCE_DN
GROSS_HYPOXIA_VIA_ELK3_AND_H...1	SET	101	0.11162	0.0080876	0.08041	0.082566	GROSS_HYPOXIA_VIA_ELK3_AND_HIF1A_DN
REACTOME_DOWNSTREAM_SIGNALIN...1	SET	78	0.11754	0.007489	0.084681	0.082575	REACTOME_DOWNSTREAM_SIGNALING_EVENTS_OF_B_CELL_RECEPTOR_BCR
SCHLESINGER_METHYLATED_DE_NO...	SET	82	0.13809	0.0090205	0.099505	0.082607	SCHLESINGER_METHYLATED_DE_NOVO_IN_CANCER
GOBP_SKELETAL_MUSCLE_TISSUE_...1	SET	8	0.42595	0.0087076	0.30697	0.082642	GOBP_SKELETAL_MUSCLE_TISSUE_GROWTH
REACTOME_TRANSPORT_TO_THE_GO...	SET	180	0.079763	0.0076997	0.057484	0.082642	REACTOME_TRANSPORT_TO_THE_GOLGI_AND_SUBSEQUENT_MODIFICATION
GOBP_SECOND_MESSENGER_MEDIAT...	SET	276	0.070083	0.008356	0.050514	0.082666	GOBP_SECOND_MESSENGER_MEDIATED_SIGNALING
GOBP_POSITIVE_REGULATION_OF_...563	SET	84	0.12757	0.0084335	0.091959	0.082696	GOBP_POSITIVE_REGULATION_OF_NEURON_DEATH
REACTOME_ACTIVATED_NTRK2_SIG...3	SET	7	0.47853	0.0091509	0.34517	0.082823	REACTOME_ACTIVATED_NTRK2_SIGNALS_THROUGH_FYN
REACTOME_METABOLISM_OF_STERO...2	SET	34	0.20091	0.0084614	0.14493	0.082843	REACTOME_METABOLISM_OF_STEROID_HORMONES
WOTTON_RUNX_TARGETS_UP	SET	20	0.24998	0.0080777	0.18035	0.082868	WOTTON_RUNX_TARGETS_UP
GOBP_REGULATION_OF_TOLL_LIKE...2	SET	10	0.3335	0.0076221	0.24066	0.082911	GOBP_REGULATION_OF_TOLL_LIKE_RECEPTOR_3_SIGNALING_PATHWAY
WP_SARSCOV2_ALTERING_ANGIOGE...	SET	4	0.61	0.0088186	0.44041	0.083026	WP_SARSCOV2_ALTERING_ANGIOGENESIS_VIA_NRP1
GOMF_STRUCTURAL_CONSTITUENT_...10	SET	5	0.58972	0.0095315	0.42605	0.083162	GOMF_STRUCTURAL_CONSTITUENT_OF_PRESYNAPTIC_ACTIVE_ZONE
GOMF_ANKYRIN_BINDING	SET	19	0.28101	0.0088507	0.20306	0.0832	GOMF_ANKYRIN_BINDING
GOBP_PEPTIDYL_LYSINE_METHYLA...	SET	110	0.10058	0.0076043	0.072701	0.083261	GOBP_PEPTIDYL_LYSINE_METHYLATION
GOBP_PROTEIN_LIPID_COMPLEX_A...	SET	28	0.21081	0.008058	0.15242	0.083331	GOBP_PROTEIN_LIPID_COMPLEX_ASSEMBLY
GOMF_UBIQUITIN_UBIQUITIN_LIG...	SET	13	0.316	0.0082338	0.22858	0.083428	GOMF_UBIQUITIN_UBIQUITIN_LIGASE_ACTIVITY
GOMF_OXIDOREDUCTASE_ACTIVITY...14	SET	9	0.34518	0.0074843	0.24972	0.083454	GOMF_OXIDOREDUCTASE_ACTIVITY_ACTING_ON_NAD_P_H_HEME_PROTEIN_AS_ACCEPTOR
WP_FARNESOID_X_RECEPTOR_PATH...	SET	19	0.25866	0.0081466	0.18715	0.083481	WP_FARNESOID_X_RECEPTOR_PATHWAY
GOBP_NEGATIVE_REGULATION_OF_...395	SET	7	0.45289	0.0086606	0.32769	0.083487	GOBP_NEGATIVE_REGULATION_OF_MEMBRANE_DEPOLARIZATION
DER_IFN_GAMMA_RESPONSE_DN	SET	10	0.3576	0.0081729	0.25881	0.08354	DER_IFN_GAMMA_RESPONSE_DN
REACTOME_ACTIVATION_OF_BAD_A...	SET	15	0.30579	0.0085584	0.22132	0.083547	REACTOME_ACTIVATION_OF_BAD_AND_TRANSLOCATION_TO_MITOCHONDRIA
GOBP_NCRNA_CATABOLIC_PROCESS	SET	45	0.1565	0.0075803	0.11329	0.083586	GOBP_NCRNA_CATABOLIC_PROCESS
GOBP_REGULATION_OF_ATTACHMEN...2	SET	18	0.25869	0.0079303	0.18729	0.083622	GOBP_REGULATION_OF_ATTACHMENT_OF_SPINDLE_MICROTUBULES_TO_KINETOCHORE
GOBP_REGULATION_OF_NEUTROPHI...3	SET	7	0.42964	0.0082161	0.31109	0.083633	GOBP_REGULATION_OF_NEUTROPHIL_DEGRANULATION
KEGG_PYRUVATE_METABOLISM	SET	38	0.19273	0.00858	0.13955	0.083637	KEGG_PYRUVATE_METABOLISM
GOBP_ANTIBODY_DEPENDENT_CELL...	SET	4	0.56436	0.0081587	0.40888	0.083764	GOBP_ANTIBODY_DEPENDENT_CELLULAR_CYTOTOXICITY
SMID_BREAST_CANCER_RELAPSE_I...5	SET	10	0.32374	0.007399	0.23458	0.083782	SMID_BREAST_CANCER_RELAPSE_IN_LIVER_DN
GOBP_MUSCLE_STRUCTURE_DEVELO...	SET	640	0.045472	0.0081758	0.032952	0.083809	GOBP_MUSCLE_STRUCTURE_DEVELOPMENT
GOMF_LIGASE_ACTIVITY_FORMING...1	SET	6	0.50784	0.0089912	0.36809	0.083856	GOMF_LIGASE_ACTIVITY_FORMING_CARBON_CARBON_BONDS
RASHI_RESPONSE_TO_IONIZING_R...6	SET	69	0.12885	0.0077235	0.093472	0.084031	RASHI_RESPONSE_TO_IONIZING_RADIATION_6
GEORGES_TARGETS_OF_MIR192_AN...	SET	846	0.039112	0.0080402	0.028378	0.084073	GEORGES_TARGETS_OF_MIR192_AND_MIR215
GOBP_REGULATION_OF_MEIOTIC_N...	SET	33	0.19236	0.0079815	0.13957	0.08408	GOBP_REGULATION_OF_MEIOTIC_NUCLEAR_DIVISION
REACTOME_GLYCOGEN_METABOLISM	SET	22	0.19268	0.0065297	0.13983	0.084104	REACTOME_GLYCOGEN_METABOLISM
GOBP_INTRACELLULAR_OXYGEN_HO...	SET	5	0.62852	0.010159	0.45616	0.084136	GOBP_INTRACELLULAR_OXYGEN_HOMEOSTASIS
KEGG_B_CELL_RECEPTOR_SIGNALI...	SET	73	0.13859	0.0085438	0.10061	0.084191	KEGG_B_CELL_RECEPTOR_SIGNALING_PATHWAY
WP_MESODERMAL_COMMITMENT_PAT...	SET	139	0.10031	0.0085186	0.072829	0.084205	WP_MESODERMAL_COMMITMENT_PATHWAY
REACTOME_RHO_GTPASES_ACTIVAT...10	SET	33	0.19329	0.00802	0.14033	0.084211	REACTOME_RHO_GTPASES_ACTIVATE_WASPS_AND_WAVES
GOBP_REGULATION_OF_POSTSYNAP...3	SET	11	0.35844	0.0085916	0.26034	0.084289	GOBP_REGULATION_OF_POSTSYNAPTIC_DENSITY_ASSEMBLY
GOBP_MYELOID_CELL_HOMEOSTASIS	SET	161	0.089515	0.0081764	0.065034	0.084351	GOBP_MYELOID_CELL_HOMEOSTASIS
GOMF_OXIDOREDUCTASE_ACTIVITY...8	SET	5	0.54212	0.0087621	0.394	0.084432	GOMF_OXIDOREDUCTASE_ACTIVITY_ACTING_ON_CH_OR_CH2_GROUPS_DISULFIDE_AS_ACCEPTOR
WP_HEPATITIS_B_INFECTION	SET	144	0.097759	0.0084485	0.071061	0.084466	WP_HEPATITIS_B_INFECTION
GOBP_FATTY_ACID_DERIVATIVE_M...	SET	67	0.13337	0.0078782	0.096957	0.084483	GOBP_FATTY_ACID_DERIVATIVE_METABOLIC_PROCESS
GOBP_NEGATIVE_REGULATION_OF_...612	SET	5	0.59529	0.0096214	0.433	0.084606	GOBP_NEGATIVE_REGULATION_OF_SMAD_PROTEIN_COMPLEX_ASSEMBLY
GOCC_ASTROCYTE_END_FOOT	SET	8	0.33524	0.0068532	0.2439	0.08465	GOCC_ASTROCYTE_END_FOOT
GOBP_GLYCOLIPID_TRANSPORT	SET	8	0.3634	0.0074289	0.26449	0.084739	GOBP_GLYCOLIPID_TRANSPORT
GOBP_POSITIVE_REGULATION_OF_...21	SET	25	0.23456	0.0084728	0.17073	0.08475	GOBP_POSITIVE_REGULATION_OF_ALPHA_BETA_T_CELL_PROLIFERATION
REACTOME_P75NTR_NEGATIVELY_R...	SET	6	0.43246	0.0076567	0.31481	0.084773	REACTOME_P75NTR_NEGATIVELY_REGULATES_CELL_CYCLE_VIA_SC1
REACTOME_SIGNALING_BY_FGFR4	SET	40	0.17445	0.0079679	0.12702	0.084811	REACTOME_SIGNALING_BY_FGFR4
REACTOME_INLB_MEDIATED_ENTRY...	SET	14	0.27014	0.0073044	0.1967	0.08483	REACTOME_INLB_MEDIATED_ENTRY_OF_LISTERIA_MONOCYTOGENES_INTO_HOST_CELL
GRAESSMANN_RESPONSE_TO_MC_AN...3	SET	81	0.11649	0.0075629	0.084927	0.085098	GRAESSMANN_RESPONSE_TO_MC_AND_SERUM_DEPRIVATION_DN
GOBP_REGULATION_OF_CELLULAR_...1	SET	12	0.32317	0.0080903	0.23561	0.085102	GOBP_REGULATION_OF_CELLULAR_AMINO_ACID_METABOLIC_PROCESS
WP_MAP3K1_ROLE_IN_PROMOTING_...	SET	16	0.29517	0.0085317	0.21532	0.085218	WP_MAP3K1_ROLE_IN_PROMOTING_AND_BLOCKING_GONADAL_DETERMINATION
WP_LIPID_METABOLISM_PATHWAY	SET	27	0.20446	0.0076747	0.14915	0.08522	WP_LIPID_METABOLISM_PATHWAY
GOCC_ENDOPLASMIC_RETICULUM_G...1	SET	125	0.096556	0.0077785	0.070484	0.085369	GOCC_ENDOPLASMIC_RETICULUM_GOLGI_INTERMEDIATE_COMPARTMENT
REACTOME_NOTCH1_INTRACELLULA...	SET	44	0.16093	0.0077082	0.11764	0.085657	REACTOME_NOTCH1_INTRACELLULAR_DOMAIN_REGULATES_TRANSCRIPTION
WP_ENDODERM_DIFFERENTIATION	SET	131	0.10366	0.0085474	0.075785	0.085697	WP_ENDODERM_DIFFERENTIATION
GOBP_REGULATION_OF_GLUCOSE_T...	SET	73	0.13128	0.008093	0.095991	0.085725	GOBP_REGULATION_OF_GLUCOSE_TRANSMEMBRANE_TRANSPORT
WP_MALIGNANT_PLEURAL_MESOTHE...	SET	420	0.056751	0.0083151	0.041497	0.085727	WP_MALIGNANT_PLEURAL_MESOTHELIOMA
GOBP_VERY_LOW_DENSITY_LIPOPR...1	SET	11	0.3497	0.0083821	0.25575	0.085768	GOBP_VERY_LOW_DENSITY_LIPOPROTEIN_PARTICLE_ASSEMBLY
GOBP_ORGANIC_HYDROXY_COMPOUN...1	SET	226	0.073621	0.0079536	0.053843	0.08577	GOBP_ORGANIC_HYDROXY_COMPOUND_BIOSYNTHETIC_PROCESS
WP_MIRNA_ROLE_IN_IMMUNE_RESP...	SET	31	0.19557	0.0078653	0.14303	0.085773	WP_MIRNA_ROLE_IN_IMMUNE_RESPONSE_IN_SEPSIS
GOBP_REGULATION_OF_CONNECTIV...	SET	5	0.53973	0.0087235	0.39491	0.085863	GOBP_REGULATION_OF_CONNECTIVE_TISSUE_REPLACEMENT
GOBP_CELLULAR_RESPONSE_TO_IN...1	SET	10	0.33441	0.0076428	0.24477	0.08594	GOBP_CELLULAR_RESPONSE_TO_INCREASED_OXYGEN_LEVELS
GOCC_MYOSIN_II_COMPLEX	SET	24	0.24178	0.0085574	0.17701	0.085997	GOCC_MYOSIN_II_COMPLEX
GOBP_LIPID_HOMEOSTASIS	SET	147	0.088946	0.007766	0.065153	0.086106	GOBP_LIPID_HOMEOSTASIS
GOBP_HINDLIMB_MORPHOGENESIS	SET	34	0.21445	0.0090318	0.15713	0.086159	GOBP_HINDLIMB_MORPHOGENESIS
GOBP_AMYLOID_PRECURSOR_PROTE...3	SET	68	0.13525	0.0080481	0.099113	0.086203	GOBP_AMYLOID_PRECURSOR_PROTEIN_METABOLIC_PROCESS
GOBP_ACINAR_CELL_DIFFERENTIA...	SET	5	0.55409	0.0089555	0.40609	0.086221	GOBP_ACINAR_CELL_DIFFERENTIATION
STAMBOLSKY_BOUND_BY_MUTATED_...	SET	16	0.32373	0.0093572	0.23727	0.086228	STAMBOLSKY_BOUND_BY_MUTATED_TP53
PID_UPA_UPAR_PATHWAY	SET	41	0.19166	0.0088623	0.14052	0.086302	PID_UPA_UPAR_PATHWAY
GOBP_SKELETAL_MUSCLE_FIBER_D...	SET	7	0.481	0.0091981	0.3527	0.086331	GOBP_SKELETAL_MUSCLE_FIBER_DIFFERENTIATION
REACTOME_TRANSLATION_OF_REPL...	SET	14	0.29209	0.0078978	0.21419	0.086345	REACTOME_TRANSLATION_OF_REPLICASE_AND_ASSEMBLY_OF_THE_REPLICATION_TRANSCRIPTION_COMPLEX
REACTOME_ESTROGEN_STIMULATED...	SET	6	0.40326	0.0071397	0.29579	0.086398	REACTOME_ESTROGEN_STIMULATED_SIGNALING_THROUGH_PRKCZ
GOBP_REGULATION_OF_PROTEIN_M...1	SET	66	0.13458	0.0078904	0.098725	0.086416	GOBP_REGULATION_OF_PROTEIN_MATURATION
MARSON_BOUND_BY_FOXP3_UNSTIM...	SET	1159	0.034056	0.0081236	0.024991	0.086492	MARSON_BOUND_BY_FOXP3_UNSTIMULATED
REACTOME_P75_NTR_RECEPTOR_ME...	SET	89	0.12158	0.0082724	0.08923	0.08652	REACTOME_P75_NTR_RECEPTOR_MEDIATED_SIGNALLING
JIANG_VHL_TARGETS	SET	84	0.11219	0.0074169	0.082352	0.086556	JIANG_VHL_TARGETS
REACTOME_INSULIN_RECEPTOR_SI...	SET	53	0.15865	0.0083378	0.11651	0.086655	REACTOME_INSULIN_RECEPTOR_SIGNALLING_CASCADE
GOLDRATH_HOMEOSTATIC_PROLIFE...	SET	142	0.091291	0.007835	0.067048	0.086674	GOLDRATH_HOMEOSTATIC_PROLIFERATION
REACTOME_ANTI_INFLAMMATORY_R...	SET	75	0.12959	0.0080972	0.095187	0.0867	REACTOME_ANTI_INFLAMMATORY_RESPONSE_FAVOURING_LEISHMANIA_PARASITE_INFECTION
GOBP_VESICLE_BUDDING_FROM_ME...	SET	79	0.1184	0.0075922	0.086972	0.086702	GOBP_VESICLE_BUDDING_FROM_MEMBRANE
GOBP_STRESS_INDUCED_PREMATUR...	SET	8	0.33302	0.0068079	0.24469	0.086764	GOBP_STRESS_INDUCED_PREMATURE_SENESCENCE
GOBP_POSITIVE_REGULATION_OF_...359	SET	6	0.38847	0.0068778	0.28545	0.086782	GOBP_POSITIVE_REGULATION_OF_HISTONE_DEACETYLASE_ACTIVITY
GOCC_PRESYNAPTIC_CYTOSKELETON	SET	10	0.40047	0.0091526	0.29431	0.086811	GOCC_PRESYNAPTIC_CYTOSKELETON
REACTOME_FORMATION_OF_SENESC...	SET	17	0.28664	0.0085401	0.21068	0.086838	REACTOME_FORMATION_OF_SENESCENCE_ASSOCIATED_HETEROCHROMATIN_FOCI_SAHF
GARGALOVIC_RESPONSE_TO_OXIDI...3	SET	60	0.14399	0.0080504	0.10584	0.086852	GARGALOVIC_RESPONSE_TO_OXIDIZED_PHOSPHOLIPIDS_BLUE_DN
GOBP_POLYSACCHARIDE_BIOSYNTH...	SET	66	0.13317	0.0078077	0.097896	0.086868	GOBP_POLYSACCHARIDE_BIOSYNTHETIC_PROCESS
REACTOME_RETROGRADE_NEUROTRO...	SET	14	0.2637	0.0071302	0.19388	0.086904	REACTOME_RETROGRADE_NEUROTROPHIN_SIGNALLING
GOBP_POSITIVE_REGULATION_OF_...227	SET	8	0.40657	0.0083114	0.29908	0.08702	GOBP_POSITIVE_REGULATION_OF_DNA_DEMETHYLATION
REACTOME_AUF1_HNRNP_D0_BINDS...	SET	53	0.13716	0.0072086	0.10091	0.08704	REACTOME_AUF1_HNRNP_D0_BINDS_AND_DESTABILIZES_MRNA
DEMAGALHAES_AGING_DN	SET	14	0.29838	0.008068	0.21963	0.087147	DEMAGALHAES_AGING_DN
REACTOME_TRANSCRIPTIONAL_REG...12	SET	30	0.20501	0.0081113	0.15093	0.087193	REACTOME_TRANSCRIPTIONAL_REGULATION_OF_PLURIPOTENT_STEM_CELLS
GOMF_CATALYTIC_ACTIVITY_ACTI...3	SET	21	0.2242	0.0074232	0.16507	0.087202	GOMF_CATALYTIC_ACTIVITY_ACTING_ON_A_RRNA
WP_GASTRIC_ACID_PRODUCTION	SET	11	0.36547	0.0087602	0.2692	0.087297	WP_GASTRIC_ACID_PRODUCTION
GOBP_POSITIVE_REGULATION_OF_...620	SET	104	0.11179	0.0082194	0.082361	0.087341	GOBP_POSITIVE_REGULATION_OF_PEPTIDYL_SERINE_PHOSPHORYLATION
GOMF_P_TYPE_ION_TRANSPORTER_...	SET	18	0.26951	0.0082621	0.19857	0.087356	GOMF_P_TYPE_ION_TRANSPORTER_ACTIVITY
GOBP_REGULATION_OF_IMMUNOGLO...	SET	72	0.12612	0.007722	0.092934	0.087377	GOBP_REGULATION_OF_IMMUNOGLOBULIN_PRODUCTION
ASGHARZADEH_NEUROBLASTOMA_PO...	SET	40	0.17627	0.0080508	0.12994	0.087465	ASGHARZADEH_NEUROBLASTOMA_POOR_SURVIVAL_DN
GOMF_PEPTIDYL_PROLINE_DIOXYG...	SET	11	0.27349	0.0065555	0.20162	0.087486	GOMF_PEPTIDYL_PROLINE_DIOXYGENASE_ACTIVITY
BERTUCCI_MEDULLARY_VS_DUCTAL...1	SET	163	0.091312	0.0083917	0.067333	0.087537	BERTUCCI_MEDULLARY_VS_DUCTAL_BREAST_CANCER_DN
KEGG_HEDGEHOG_SIGNALING_PATH...	SET	55	0.15885	0.0085039	0.11715	0.087573	KEGG_HEDGEHOG_SIGNALING_PATHWAY
KONDO_COLON_CANCER_HCP_WITH_...2	SET	3	0.74008	0.009266	0.54587	0.087592	KONDO_COLON_CANCER_HCP_WITH_H3K27ME3
GOMF_CYTOKINE_ACTIVITY	SET	217	0.08246	0.0087314	0.060827	0.087614	GOMF_CYTOKINE_ACTIVITY
WP_PRION_DISEASE_PATHWAY	SET	31	0.21594	0.0086847	0.15932	0.087653	WP_PRION_DISEASE_PATHWAY
REACTOME_SYNTHESIS_OF_LEUKOT...	SET	20	0.26124	0.0084415	0.1928	0.087716	REACTOME_SYNTHESIS_OF_LEUKOTRIENES_LT_AND_EOXINS_EX
GOBP_LEUKOCYTE_DEGRANULATION	SET	76	0.13015	0.0081858	0.096052	0.087725	GOBP_LEUKOCYTE_DEGRANULATION
REACTOME_BIOLOGICAL_OXIDATIO...	SET	212	0.083057	0.0086938	0.061311	0.087768	REACTOME_BIOLOGICAL_OXIDATIONS
REACTOME_EPHA_MEDIATED_GROWT...	SET	29	0.22533	0.0087654	0.16634	0.087777	REACTOME_EPHA_MEDIATED_GROWTH_CONE_COLLAPSE
GU_PDEF_TARGETS_UP	SET	69	0.14183	0.0085016	0.1048	0.087978	GU_PDEF_TARGETS_UP
GOBP_POSITIVE_REGULATION_OF_...36	SET	23	0.22291	0.0077235	0.16471	0.087986	GOBP_POSITIVE_REGULATION_OF_ANTIGEN_RECEPTOR_MEDIATED_SIGNALING_PATHWAY
GOBP_REGULATION_OF_ACROSOME_...	SET	17	0.29849	0.0088929	0.22063	0.088057	GOBP_REGULATION_OF_ACROSOME_REACTION
GOBP_TELENCEPHALON_DEVELOPME...	SET	257	0.072843	0.008385	0.053845	0.088064	GOBP_TELENCEPHALON_DEVELOPMENT
REACTOME_TGF_BETA_RECEPTOR_S...2	SET	16	0.28877	0.0083466	0.21349	0.0881	REACTOME_TGF_BETA_RECEPTOR_SIGNALING_IN_EMT_EPITHELIAL_TO_MESENCHYMAL_TRANSITION
GOBP_GASTRULATION	SET	181	0.08324	0.0080574	0.061558	0.088161	GOBP_GASTRULATION
WANG_CLIM2_TARGETS_DN	SET	170	0.078851	0.0073991	0.058315	0.088174	WANG_CLIM2_TARGETS_DN
CASTELLANO_HRAS_AND_NRAS_TAR...2	SET	5	0.62149	0.010045	0.45985	0.088275	CASTELLANO_HRAS_AND_NRAS_TARGETS_UP
GOBP_INTRINSIC_APOPTOTIC_SIG...2	SET	78	0.12181	0.0077612	0.090164	0.08836	GOBP_INTRINSIC_APOPTOTIC_SIGNALING_PATHWAY_BY_P53_CLASS_MEDIATOR
GOBP_NEGATIVE_REGULATION_OF_...166	SET	268	0.068271	0.0080229	0.050544	0.0884	GOBP_NEGATIVE_REGULATION_OF_CYTOKINE_PRODUCTION
WP_TGIF_DISRUPTION_OF_SHH_SI...	SET	9	0.36508	0.0079157	0.27028	0.088401	WP_TGIF_DISRUPTION_OF_SHH_SIGNALING
BOYLAN_MULTIPLE_MYELOMA_C_CL...2	SET	34	0.17971	0.0075686	0.13307	0.088429	BOYLAN_MULTIPLE_MYELOMA_C_CLUSTER_UP
REACTOME_INTRAFLAGELLAR_TRAN...	SET	53	0.14499	0.00762	0.10736	0.088432	REACTOME_INTRAFLAGELLAR_TRANSPORT
GOBP_SINGLE_STRANDED_VIRAL_R...	SET	20	0.3048	0.009849	0.22579	0.088527	GOBP_SINGLE_STRANDED_VIRAL_RNA_REPLICATION_VIA_DOUBLE_STRANDED_DNA_INTERMEDIATE
GOCC_BCL_2_FAMILY_PROTEIN_CO...	SET	10	0.35943	0.0082145	0.26628	0.088544	GOCC_BCL_2_FAMILY_PROTEIN_COMPLEX
GOMF_PEPTIDYL_PROLINE_4_DIOX...	SET	8	0.32238	0.0065904	0.23885	0.088559	GOMF_PEPTIDYL_PROLINE_4_DIOXYGENASE_ACTIVITY
ROZANOV_MMP14_CORRELATED	SET	10	0.35408	0.0080924	0.26239	0.088606	ROZANOV_MMP14_CORRELATED
REACTOME_PCP_CE_PATHWAY	SET	90	0.10634	0.0072757	0.07882	0.088654	REACTOME_PCP_CE_PATHWAY
GOMF_MRNA_3_UTR_BINDING	SET	93	0.10813	0.0075202	0.080152	0.088662	GOMF_MRNA_3_UTR_BINDING
VANHARANTA_UTERINE_FIBROID_W...2	SET	60	0.1375	0.0076874	0.10201	0.088862	VANHARANTA_UTERINE_FIBROID_WITH_7Q_DELETION_UP
GOBP_REGULATION_OF_CYTOPLASM...2	SET	26	0.19776	0.0072849	0.14674	0.088885	GOBP_REGULATION_OF_CYTOPLASMIC_TRANSLATION
GOBP_RENAL_WATER_ABSORPTION	SET	4	0.47394	0.0068516	0.35172	0.088921	GOBP_RENAL_WATER_ABSORPTION
GOBP_NEGATIVE_REGULATION_OF_...236	SET	34	0.17377	0.0073182	0.12901	0.089019	GOBP_NEGATIVE_REGULATION_OF_FATTY_ACID_METABOLIC_PROCESS
GOBP_TRANSITION_METAL_ION_TR...	SET	90	0.10864	0.0074331	0.08066	0.08902	GOBP_TRANSITION_METAL_ION_TRANSPORT
GOBP_REGULATION_OF_AMYLOID_P...	SET	40	0.17837	0.0081466	0.13246	0.08906	GOBP_REGULATION_OF_AMYLOID_PRECURSOR_PROTEIN_CATABOLIC_PROCESS
GOBP_DNA_MODIFICATION	SET	112	0.10186	0.0077702	0.075671	0.089141	GOBP_DNA_MODIFICATION
BIOCARTA_BTG2_PATHWAY	SET	11	0.31069	0.0074471	0.23096	0.089284	BIOCARTA_BTG2_PATHWAY
GOBP_SUGAR_MEDIATED_SIGNALIN...	SET	7	0.42941	0.0082116	0.31921	0.089288	GOBP_SUGAR_MEDIATED_SIGNALING_PATHWAY
ZEILSTRA_CD44_TARGETS_UP	SET	8	0.41483	0.0084803	0.30843	0.089325	ZEILSTRA_CD44_TARGETS_UP
GOCC_MLL3_4_COMPLEX	SET	9	0.28514	0.0061825	0.21206	0.089377	GOCC_MLL3_4_COMPLEX
GOBP_VASCULAR_ASSOCIATED_SMO...1	SET	8	0.37685	0.0077038	0.28026	0.089382	GOBP_VASCULAR_ASSOCIATED_SMOOTH_MUSCLE_CELL_APOPTOTIC_PROCESS
GOBP_PROTEIN_LOCALIZATION_TO...10	SET	6	0.368	0.0065155	0.27374	0.089429	GOBP_PROTEIN_LOCALIZATION_TO_CENP_A_CONTAINING_CHROMATIN
HOLLEMAN_DAUNORUBICIN_B_ALL_...2	SET	10	0.39384	0.0090011	0.29304	0.089486	HOLLEMAN_DAUNORUBICIN_B_ALL_UP
GOBP_ALDITOL_BIOSYNTHETIC_PR...	SET	5	0.44292	0.0071587	0.32959	0.089509	GOBP_ALDITOL_BIOSYNTHETIC_PROCESS
WP_MARKERS_OF_KIDNEY_CELL_LI...	SET	55	0.16159	0.0086509	0.12026	0.089542	WP_MARKERS_OF_KIDNEY_CELL_LINEAGE
GOCC_DENDRITE_MEMBRANE	SET	38	0.19132	0.0085175	0.14243	0.089595	GOCC_DENDRITE_MEMBRANE
GOBP_REGULATION_OF_ATPASE_CO...	SET	10	0.39026	0.0089192	0.2906	0.089656	GOBP_REGULATION_OF_ATPASE_COUPLED_CALCIUM_TRANSMEMBRANE_TRANSPORTER_ACTIVITY
GOMF_PROTEIN_TRANSMEMBRANE_T...	SET	22	0.21988	0.0074514	0.16377	0.089704	GOMF_PROTEIN_TRANSMEMBRANE_TRANSPORTER_ACTIVITY
BASSO_HAIRY_CELL_LEUKEMIA_UP	SET	77	0.13414	0.0084923	0.099925	0.089735	BASSO_HAIRY_CELL_LEUKEMIA_UP
BIOCARTA_TID_PATHWAY	SET	19	0.25791	0.0081231	0.19218	0.089795	BIOCARTA_TID_PATHWAY
GOCC_BETA_CATENIN_DESTRUCTIO...	SET	11	0.29223	0.0070045	0.21775	0.089801	GOCC_BETA_CATENIN_DESTRUCTION_COMPLEX
GOBP_CELLULAR_RESPONSE_TO_ZI...	SET	18	0.28929	0.0088687	0.21568	0.089914	GOBP_CELLULAR_RESPONSE_TO_ZINC_ION
GOBP_POSITIVE_REGULATION_OF_...399	SET	6	0.5382	0.0095287	0.40128	0.089935	GOBP_POSITIVE_REGULATION_OF_INTERLEUKIN_1_ALPHA_PRODUCTION
REACTOME_SEMA4D_MEDIATED_INH...	SET	8	0.3546	0.007249	0.26446	0.089993	REACTOME_SEMA4D_MEDIATED_INHIBITION_OF_CELL_ATTACHMENT_AND_MIGRATION
GOBP_REGULATION_OF_MITOCHOND...3	SET	5	0.47648	0.0077012	0.35546	0.090058	GOBP_REGULATION_OF_MITOCHONDRIAL_ELECTRON_TRANSPORT_NADH_TO_UBIQUINONE
KEGG_FRUCTOSE_AND_MANNOSE_ME...	SET	32	0.17198	0.0070271	0.12833	0.090107	KEGG_FRUCTOSE_AND_MANNOSE_METABOLISM
GOMF_SERINE_TYPE_CARBOXYPEPT...	SET	5	0.36825	0.005952	0.27481	0.090122	GOMF_SERINE_TYPE_CARBOXYPEPTIDASE_ACTIVITY
GOBP_ER_ASSOCIATED_MISFOLDED...	SET	12	0.28195	0.0070586	0.21044	0.090163	GOBP_ER_ASSOCIATED_MISFOLDED_PROTEIN_CATABOLIC_PROCESS
GOMF_MANNOSIDASE_ACTIVITY	SET	15	0.27674	0.0077453	0.20663	0.090246	GOMF_MANNOSIDASE_ACTIVITY
REACTOME_NCAM_SIGNALING_FOR_...	SET	62	0.14824	0.0084245	0.11074	0.090346	REACTOME_NCAM_SIGNALING_FOR_NEURITE_OUT_GROWTH
REACTOME_MAP3K8_TPL2_DEPENDE...	SET	15	0.24018	0.0067219	0.17942	0.09035	REACTOME_MAP3K8_TPL2_DEPENDENT_MAPK1_3_ACTIVATION
GOMF_VASCULAR_ENDOTHELIAL_GR...3	SET	7	0.49456	0.0094575	0.36946	0.090358	GOMF_VASCULAR_ENDOTHELIAL_GROWTH_FACTOR_RECEPTOR_ACTIVITY
GOBP_REGULATION_OF_CALCIUM_I...8	SET	18	0.27593	0.008459	0.20626	0.090494	GOBP_REGULATION_OF_CALCIUM_ION_TRANSPORT_INTO_CYTOSOL
GILMORE_CORE_NFKB_PATHWAY	SET	11	0.28507	0.006833	0.21311	0.090508	GILMORE_CORE_NFKB_PATHWAY
TURASHVILI_BREAST_LOBULAR_CA...1	SET	83	0.12284	0.0080729	0.091857	0.090565	TURASHVILI_BREAST_LOBULAR_CARCINOMA_VS_DUCTAL_NORMAL_DN
REACTOME_IRAK4_DEFICIENCY_TL...	SET	17	0.28909	0.008613	0.2162	0.090597	REACTOME_IRAK4_DEFICIENCY_TLR2_4
REACTOME_TRANSLATION_OF_SARS...2	SET	55	0.13587	0.0072736	0.10169	0.090766	REACTOME_TRANSLATION_OF_SARS_COV_2_STRUCTURAL_PROTEINS
GOMF_OXIDOREDUCTASE_ACTIVITY...5	SET	11	0.29746	0.00713	0.22268	0.090806	GOMF_OXIDOREDUCTASE_ACTIVITY_ACTING_ON_A_SULFUR_GROUP_OF_DONORS_OXYGEN_AS_ACCEPTOR
GOBP_REGULATION_OF_AMACRINE_...	SET	6	0.50975	0.0090251	0.38159	0.090808	GOBP_REGULATION_OF_AMACRINE_CELL_DIFFERENTIATION
GOBP_NAD_TRANSPORT	SET	4	0.59264	0.0085677	0.44365	0.090813	GOBP_NAD_TRANSPORT
REACTOME_PI_3K_CASCADE_FGFR3	SET	17	0.28892	0.0086079	0.21629	0.090818	REACTOME_PI_3K_CASCADE_FGFR3
GOMF_PROTEIN_KINASE_A_CATALY...	SET	13	0.29884	0.0077867	0.22379	0.090881	GOMF_PROTEIN_KINASE_A_CATALYTIC_SUBUNIT_BINDING
GOBP_HEAT_GENERATION	SET	17	0.30548	0.0091011	0.22878	0.090908	GOBP_HEAT_GENERATION
GOBP_GLOMERULAR_EPITHELIUM_D...	SET	24	0.23364	0.0082694	0.17504	0.09098	GOBP_GLOMERULAR_EPITHELIUM_DEVELOPMENT
PETRETTO_HEART_MASS_QTL_CIS_...1	SET	29	0.20318	0.0079037	0.15223	0.091005	PETRETTO_HEART_MASS_QTL_CIS_DN
REACTOME_ADAPTIVE_IMMUNE_SYS...	SET	727	0.040487	0.0077402	0.030344	0.091071	REACTOME_ADAPTIVE_IMMUNE_SYSTEM
GOBP_NEGATIVE_REGULATION_OF_...706	SET	8	0.41644	0.0085132	0.31226	0.091171	GOBP_NEGATIVE_REGULATION_OF_VASCULAR_ASSOCIATED_SMOOTH_MUSCLE_CELL_DIFFERENTIATION
GOBP_ALPHA_BETA_T_CELL_PROLI...	SET	45	0.16766	0.0081212	0.12573	0.091188	GOBP_ALPHA_BETA_T_CELL_PROLIFERATION
GOMF_GALACTOSIDE_BINDING	SET	6	0.49969	0.008847	0.37481	0.09124	GOMF_GALACTOSIDE_BINDING
WP_2Q37_COPY_NUMBER_VARIATIO...	SET	131	0.11131	0.0091781	0.083501	0.091275	WP_2Q37_COPY_NUMBER_VARIATION_SYNDROME
GOBP_PH_REDUCTION	SET	5	0.50009	0.0080828	0.37521	0.091303	GOBP_PH_REDUCTION
GOBP_MEIOSIS_II_CELL_CYCLE_P...	SET	13	0.28567	0.0074434	0.21443	0.0914	GOBP_MEIOSIS_II_CELL_CYCLE_PROCESS
GOBP_REGULATION_OF_METAPHASE...	SET	13	0.28924	0.0075365	0.21714	0.091429	GOBP_REGULATION_OF_METAPHASE_PLATE_CONGRESSION
WP_LEPTININSULIN_SIGNALING_O...	SET	16	0.29963	0.0086605	0.22495	0.09144	WP_LEPTININSULIN_SIGNALING_OVERLAP
[truncated: 15,011 more rows]

## Sheet: S7
Table S7: Genetic correlation between Df and cardiovascular traits and longevity
Genome-wide correlations	Df Meta-analysis
	rg	SE	P value
Coronary artery disease	-0.12	0.06	0.00355
Atherosclerosis	-0.24	0.03	0.0008
Myocardial infarction	-0.14	0.06	0.0025
Stroke	-0.23	0.09	0.0084
Hypertension	-0.11	0.04	0.0747
Parental longevity	0.12	0.06	0.0295
C-reactive protein	-0.13	0.05	0.004
Arterial stiffness	-0.08	0.08	0.316
Type 2 Diabetes	-0.03	0.07	0.6744
Peripheral artery disease	-0.14	0.07	0.056
Mean arterial pressure	-0.065	0.04	0.098
Bold results are significant genetic correlations

## Sheet: S8
Table S8: Two-Sample forward MR results of biomarkers on Df
EXPOSURE (BIOMARKER)	GENE	OLINK PANEL	POPULATION	OUTCOME	MR method	b	se	pval	Q	Q_pval	egger_intercept	egger_intercept_se	egger_intercept_pval	samplesize.exposure	Q_egger_intercept	Q_egger_intercept_pval	meta_analysis_tau2
IgG.Fc.receptor.II.b	FCGR2B	CVDII	EUROPEAN_LATIN_PERSIAN	RETINA_FRACTAL_DIMENSION_META_CLSA_GoDARTS_UKB_2022	Inverse variance weighted meta-analysis (Fixed effect)	0.000258777	5.27448e-05	9.28504e-07	0.943525	0.623902	NA	NA	NA	9150	NA	NA	0
ALPP	ALPP	ONCIII	EUROPEAN_LATIN_PERSIAN	RETINA_FRACTAL_DIMENSION_META_CLSA_GoDARTS_UKB_2022	Inverse variance weighted meta-analysis (Fixed effect)	-0.00054202	0.000121423	8.04868e-06	1.0192	0.600737	NA	NA	NA	9151	NA	NA	0
BST1	BST1	DEVE	EUROPEAN_LATIN_PERSIAN	RETINA_FRACTAL_DIMENSION_META_CLSA_GoDARTS_UKB_2022	Inverse variance weighted meta-analysis (Fixed effect)	0.000340169	7.75423e-05	1.14984e-05	0.0105801	0.994724	NA	NA	NA	9150	NA	NA	0
PD.L2	PDCD1LG2	CVDII	EUROPEAN_LATIN_PERSIAN	RETINA_FRACTAL_DIMENSION_META_CLSA_GoDARTS_UKB_2022	Inverse variance weighted meta-analysis (Fixed effect)	-0.00051247	0.000126604	5.16944e-05	0.224174	0.893966	NA	NA	NA	9150	NA	NA	0
IL16	IL16	CVDII	EUROPEAN_LATIN_PERSIAN	RETINA_FRACTAL_DIMENSION_META_CLSA_GoDARTS_UKB_2022	Inverse variance weighted meta-analysis (Fixed effect)	0.000463936	0.000117046	7.3795e-05	0.224953	0.893619	NA	NA	NA	9150	NA	NA	0
LILRB2	LILRB2	CMET	EUROPEAN_LATIN_PERSIAN	RETINA_FRACTAL_DIMENSION_META_CLSA_GoDARTS_UKB_2022	Inverse variance weighted meta-analysis (Fixed effect)	0.000285532	7.38043e-05	0.000109386	0.750919	0.686974	NA	NA	NA	9154	NA	NA	0
MMP12	MMP12	CVDII	EUROPEAN_LATIN_PERSIAN	RETINA_FRACTAL_DIMENSION_META_CLSA_GoDARTS_UKB_2022	Inverse variance weighted meta-analysis (Fixed effect)	0.000440004	0.000114419	0.000120277	0.189489	0.909605	NA	NA	NA	9150	NA	NA	0
PON2	PON2	ORG	EUROPEAN_LATIN_PERSIAN	RETINA_FRACTAL_DIMENSION_META_CLSA_GoDARTS_UKB_2022	Inverse variance weighted meta-analysis (Fixed effect)	0.000232686	6.06446e-05	0.000124604	0.180527	0.91369	NA	NA	NA	9150	NA	NA	0
DKKL1	DKKL1	CREG	EUROPEAN_LATIN_PERSIAN	RETINA_FRACTAL_DIMENSION_META_CLSA_GoDARTS_UKB_2022	Inverse variance weighted meta-analysis (Fixed effect)	-0.000195714	5.30271e-05	0.000223519	0.717191	0.698657	NA	NA	NA	9150	NA	NA	0
DKK3	DKK3	DEVE	EUROPEAN_LATIN_PERSIAN	RETINA_FRACTAL_DIMENSION_META_CLSA_GoDARTS_UKB_2022	Inverse variance weighted meta-analysis (Fixed effect)	0.000768874	0.00021234	0.00029351	1.01859	0.60092	NA	NA	NA	9150	NA	NA	0
CLEC6A	CLEC6A	IMRE	EUROPEAN_LATIN_PERSIAN	RETINA_FRACTAL_DIMENSION_META_CLSA_GoDARTS_UKB_2022	Inverse variance weighted meta-analysis (Fixed effect)	-0.000507847	0.000140855	0.000311602	0.325365	0.849861	NA	NA	NA	9150	NA	NA	0
KLK12	KLK12	CREG	EUROPEAN_LATIN_PERSIAN	RETINA_FRACTAL_DIMENSION_META_CLSA_GoDARTS_UKB_2022	Inverse variance weighted meta-analysis (Fixed effect)	-0.000286633	8.11481e-05	0.000412091	1.0084	0.603988	NA	NA	NA	9150	NA	NA	0
TCN2	TCN2	CMET	EUROPEAN_LATIN_PERSIAN	RETINA_FRACTAL_DIMENSION_META_CLSA_GoDARTS_UKB_2022	Inverse variance weighted meta-analysis (Fixed effect)	0.000299405	8.65035e-05	0.000537797	0.939254	0.625235	NA	NA	NA	9154	NA	NA	0
IL.17D	IL17D	CVDII	EUROPEAN_LATIN_PERSIAN	RETINA_FRACTAL_DIMENSION_META_CLSA_GoDARTS_UKB_2022	Inverse variance weighted meta-analysis (Fixed effect)	-0.000686822	0.000198762	0.00054926	0.349949	0.839478	NA	NA	NA	9150	NA	NA	0
PAEP	PAEP	NEUR_EXP	EUROPEAN_LATIN_PERSIAN	RETINA_FRACTAL_DIMENSION_META_CLSA_GoDARTS_UKB_2022	Inverse variance weighted meta-analysis (Fixed effect)	-0.000337589	0.000100049	0.000740233	1.12968	0.568451	NA	NA	NA	9151	NA	NA	0
PDGFRB	PDGFRB	DEVE	EUROPEAN_LATIN_PERSIAN	RETINA_FRACTAL_DIMENSION_META_CLSA_GoDARTS_UKB_2022	Inverse variance weighted meta-analysis (Fixed effect)	-0.000194413	5.76298e-05	0.000742229	1.39811	0.497054	NA	NA	NA	9150	NA	NA	0
MATN3	MATN3	NEURO	EUROPEAN_LATIN_PERSIAN	RETINA_FRACTAL_DIMENSION_META_CLSA_GoDARTS_UKB_2022	Inverse variance weighted meta-analysis (Fixed effect)	-0.0004139	0.000124966	0.000925973	1.26153	0.532185	NA	NA	NA	9140	NA	NA	0
Gal.9	LGALS9	CVDII	EUROPEAN_LATIN_PERSIAN	RETINA_FRACTAL_DIMENSION_META_CLSA_GoDARTS_UKB_2022	Inverse variance weighted meta-analysis (Fixed effect)	-0.000427134	0.000131033	0.00111514	0.00722392	0.996395	NA	NA	NA	9150	NA	NA	0
UNC5C	UNC5C	NEURO	EUROPEAN_LATIN_PERSIAN	RETINA_FRACTAL_DIMENSION_META_CLSA_GoDARTS_UKB_2022	Inverse variance weighted meta-analysis (Fixed effect)	-0.000730582	0.000224475	0.00113545	0.0545988	0.97307	NA	NA	NA	9140	NA	NA	0
BTN3A2	BTN3A2	IMRE	EUROPEAN_LATIN_PERSIAN	RETINA_FRACTAL_DIMENSION_META_CLSA_GoDARTS_UKB_2022	Inverse variance weighted meta-analysis (Fixed effect)	-0.000399205	0.000123669	0.00124658	0.15742	0.924308	NA	NA	NA	9150	NA	NA	0
PRTG	PRTG	NEURO	EUROPEAN_LATIN_PERSIAN	RETINA_FRACTAL_DIMENSION_META_CLSA_GoDARTS_UKB_2022	Inverse variance weighted meta-analysis (Fixed effect)	-0.000433572	0.000136262	0.00146312	1.76763	0.413204	NA	NA	NA	9140	NA	NA	0
PSP.D	SFTPD	CVDIII	EUROPEAN_LATIN_PERSIAN	RETINA_FRACTAL_DIMENSION_META_CLSA_GoDARTS_UKB_2022	Inverse variance weighted meta-analysis (Fixed effect)	-0.000234354	7.40079e-05	0.00154224	0.104032	0.949314	NA	NA	NA	8386	NA	NA	0
TNFRSF10A	TNFRSF10A	CREG	EUROPEAN_LATIN_PERSIAN	RETINA_FRACTAL_DIMENSION_META_CLSA_GoDARTS_UKB_2022	Inverse variance weighted meta-analysis (Fixed effect)	0.000320785	0.000104448	0.00213177	0.0514611	0.974598	NA	NA	NA	9150	NA	NA	0
CLEC10A	CLEC10A	NEURO	EUROPEAN_LATIN_PERSIAN	RETINA_FRACTAL_DIMENSION_META_CLSA_GoDARTS_UKB_2022	Inverse variance weighted meta-analysis (Fixed effect)	-0.00030014	9.94085e-05	0.00253394	5.89109	0.0525734	NA	NA	NA	9140	NA	NA	0
SPINK5	SPINK5	DEVE	EUROPEAN_LATIN_PERSIAN	RETINA_FRACTAL_DIMENSION_META_CLSA_GoDARTS_UKB_2022	Inverse variance weighted meta-analysis (Fixed effect)	0.000554666	0.000185288	0.00275772	0.210253	0.90021	NA	NA	NA	9150	NA	NA	0
sFRP.3	FRZB	NEURO	EUROPEAN_LATIN_PERSIAN	RETINA_FRACTAL_DIMENSION_META_CLSA_GoDARTS_UKB_2022	Inverse variance weighted meta-analysis (Fixed effect)	-0.000310568	0.000104874	0.00306295	0.232753	0.89014	NA	NA	NA	9140	NA	NA	0
TNFRSF10A	TNFRSF10A	CVDII	EUROPEAN_LATIN_PERSIAN	RETINA_FRACTAL_DIMENSION_META_CLSA_GoDARTS_UKB_2022	Inverse variance weighted meta-analysis (Fixed effect)	0.000395093	0.000134966	0.00341876	1.96412	0.374539	NA	NA	NA	9150	NA	NA	0
WFIKKN2	WFIKKN2	DEVE	EUROPEAN_LATIN_PERSIAN	RETINA_FRACTAL_DIMENSION_META_CLSA_GoDARTS_UKB_2022	Inverse variance weighted meta-analysis (Fixed effect)	-0.000335941	0.000116114	0.00381344	1.14934	0.56289	NA	NA	NA	9150	NA	NA	0
TFPI	TFPI	CVDIII	EUROPEAN_LATIN_PERSIAN	RETINA_FRACTAL_DIMENSION_META_CLSA_GoDARTS_UKB_2022	Inverse variance weighted meta-analysis (Fixed effect)	0.000376206	0.000133416	0.00480543	1.23649	0.538889	NA	NA	NA	8386	NA	NA	0
ENPP7	ENPP7	MET	EUROPEAN_LATIN_PERSIAN	RETINA_FRACTAL_DIMENSION_META_CLSA_GoDARTS_UKB_2022	Inverse variance weighted meta-analysis (Fixed effect)	0.000217091	7.73577e-05	0.00501102	0.796819	0.671387	NA	NA	NA	8672	NA	NA	0
IGFBP3	IGFBP3	CMET	EUROPEAN_LATIN_PERSIAN	RETINA_FRACTAL_DIMENSION_META_CLSA_GoDARTS_UKB_2022	Inverse variance weighted meta-analysis (Fixed effect)	0.000409007	0.000147681	0.00561365	1.35299	0.508395	NA	NA	NA	9154	NA	NA	0
CCL15	CCL15	CVDIII	EUROPEAN_LATIN_PERSIAN	RETINA_FRACTAL_DIMENSION_META_CLSA_GoDARTS_UKB_2022	Inverse variance weighted meta-analysis (Fixed effect)	0.000218778	8.00628e-05	0.00628399	1.16527	0.558425	NA	NA	NA	8386	NA	NA	0
TDGF1	TDGF1	NEUR_EXP	EUROPEAN_LATIN_PERSIAN	RETINA_FRACTAL_DIMENSION_META_CLSA_GoDARTS_UKB_2022	Inverse variance weighted meta-analysis (Fixed effect)	0.000165355	6.1087e-05	0.00679191	0.246992	0.883825	NA	NA	NA	9151	NA	NA	0
CA6	CA6	DEVE	EUROPEAN_LATIN_PERSIAN	RETINA_FRACTAL_DIMENSION_META_CLSA_GoDARTS_UKB_2022	Inverse variance weighted meta-analysis (Fixed effect)	-0.000244482	9.19198e-05	0.00782017	0.722846	0.696684	NA	NA	NA	9150	NA	NA	0
ENTPD6	ENTPD6	ORG	EUROPEAN_LATIN_PERSIAN	RETINA_FRACTAL_DIMENSION_META_CLSA_GoDARTS_UKB_2022	Inverse variance weighted meta-analysis (Fixed effect)	-0.000368194	0.000140383	0.00872147	0.305532	0.858331	NA	NA	NA	9150	NA	NA	0
GFR.alpha.1	GFRA1	NEURO	EUROPEAN_LATIN_PERSIAN	RETINA_FRACTAL_DIMENSION_META_CLSA_GoDARTS_UKB_2022	Inverse variance weighted meta-analysis (Fixed effect)	-0.00064727	0.000250039	0.00963461	4.22963	0.120656	NA	NA	NA	9140	NA	NA	0
IL12RB1	IL12RB1	IMRE	EUROPEAN_LATIN_PERSIAN	RETINA_FRACTAL_DIMENSION_META_CLSA_GoDARTS_UKB_2022	Inverse variance weighted meta-analysis (Fixed effect)	0.000385357	0.000149957	0.0101762	0.701229	0.704255	NA	NA	NA	9150	NA	NA	0
MMP.3	MMP3	CVDIII	EUROPEAN_LATIN_PERSIAN	RETINA_FRACTAL_DIMENSION_META_CLSA_GoDARTS_UKB_2022	Inverse variance weighted meta-analysis (Fixed effect)	-0.000288763	0.000113042	0.010635	0.126299	0.938803	NA	NA	NA	8386	NA	NA	0
TREM1	TREM1	IMRE	EUROPEAN_LATIN_PERSIAN	RETINA_FRACTAL_DIMENSION_META_CLSA_GoDARTS_UKB_2022	Inverse variance weighted meta-analysis (Fixed effect)	-0.000336888	0.000132381	0.0109331	0.156869	0.924563	NA	NA	NA	9150	NA	NA	0
MSMB	MSMB	DEVE	EUROPEAN_LATIN_PERSIAN	RETINA_FRACTAL_DIMENSION_META_CLSA_GoDARTS_UKB_2022	Inverse variance weighted meta-analysis (Fixed effect)	0.000263933	0.000104447	0.0115056	0.123151	0.940282	NA	NA	NA	9150	NA	NA	0
FGF.5	FGF5	INF	EUROPEAN_LATIN_PERSIAN	RETINA_FRACTAL_DIMENSION_META_CLSA_GoDARTS_UKB_2022	Inverse variance weighted meta-analysis (Fixed effect)	0.000475533	0.000188888	0.0118176	0.255715	0.879979	NA	NA	NA	8369	NA	NA	0
CPE	CPE	ONC	EUROPEAN_LATIN_PERSIAN	RETINA_FRACTAL_DIMENSION_META_CLSA_GoDARTS_UKB_2022	Inverse variance weighted meta-analysis (Fixed effect)	0.000616371	0.000247257	0.0126729	1.32243	0.516223	NA	NA	NA	8448	NA	NA	0
CNTN5	CNTN5	NEURO	EUROPEAN_LATIN_PERSIAN	RETINA_FRACTAL_DIMENSION_META_CLSA_GoDARTS_UKB_2022	Inverse variance weighted meta-analysis (Fixed effect)	0.000273253	0.000110009	0.012995	0.699223	0.704962	NA	NA	NA	9140	NA	NA	0
LAIR1	LAIR1	DEVE	EUROPEAN_LATIN_PERSIAN	RETINA_FRACTAL_DIMENSION_META_CLSA_GoDARTS_UKB_2022	Inverse variance weighted meta-analysis (Fixed effect)	0.000278589	0.000113206	0.0138589	0.291749	0.864266	NA	NA	NA	9150	NA	NA	0
SERPINA12	SERPINA12	CVDII	EUROPEAN_LATIN_PERSIAN	RETINA_FRACTAL_DIMENSION_META_CLSA_GoDARTS_UKB_2022	Inverse variance weighted meta-analysis (Fixed effect)	0.000181311	7.49704e-05	0.0155873	0.209878	0.90038	NA	NA	NA	9150	NA	NA	0
LEPR	LEPR	NEUR_EXP	EUROPEAN_LATIN_PERSIAN	RETINA_FRACTAL_DIMENSION_META_CLSA_GoDARTS_UKB_2022	Inverse variance weighted meta-analysis (Fixed effect)	0.00034059	0.000140921	0.0156541	0.195434	0.906906	NA	NA	NA	9151	NA	NA	0
NID2	NID2	DEVE	EUROPEAN_LATIN_PERSIAN	RETINA_FRACTAL_DIMENSION_META_CLSA_GoDARTS_UKB_2022	Inverse variance weighted meta-analysis (Fixed effect)	-0.00033552	0.000151182	0.0264654	0.603293	0.7396	NA	NA	NA	9150	NA	NA	0
BST2	BST2	NEUR_EXP	EUROPEAN_LATIN_PERSIAN	RETINA_FRACTAL_DIMENSION_META_CLSA_GoDARTS_UKB_2022	Inverse variance weighted meta-analysis (Fixed effect)	-0.000736406	0.000332419	0.0267399	1.96222	0.374894	NA	NA	NA	9151	NA	NA	0
ENTPD6	ENTPD6	CREG	EUROPEAN_LATIN_PERSIAN	RETINA_FRACTAL_DIMENSION_META_CLSA_GoDARTS_UKB_2022	Inverse variance weighted meta-analysis (Fixed effect)	-0.000343078	0.000157492	0.0293771	0.281719	0.868611	NA	NA	NA	9150	NA	NA	0
ALDH3A1	ALDH3A1	ORG	EUROPEAN_LATIN_PERSIAN	RETINA_FRACTAL_DIMENSION_META_CLSA_GoDARTS_UKB_2022	Inverse variance weighted meta-analysis (Fixed effect)	0.000290925	0.000134717	0.0308088	2.45219	0.293437	NA	NA	NA	9150	NA	NA	0
HNMT	HNMT	IMRE	EUROPEAN_LATIN_PERSIAN	RETINA_FRACTAL_DIMENSION_META_CLSA_GoDARTS_UKB_2022	Inverse variance weighted meta-analysis (Fixed effect)	-0.00027395	0.000127542	0.0317209	0.0631084	0.968938	NA	NA	NA	9150	NA	NA	0
CRISP2	CRISP2	CREG	EUROPEAN_LATIN_PERSIAN	RETINA_FRACTAL_DIMENSION_META_CLSA_GoDARTS_UKB_2022	Inverse variance weighted meta-analysis (Fixed effect)	-0.000177129	8.39949e-05	0.0349614	0.483405	0.78529	NA	NA	NA	9150	NA	NA	0
F7	F7	CMET	EUROPEAN_LATIN_PERSIAN	RETINA_FRACTAL_DIMENSION_META_CLSA_GoDARTS_UKB_2022	Inverse variance weighted meta-analysis (Fixed effect)	0.000289322	0.000137563	0.0354485	0.350401	0.839289	NA	NA	NA	9154	NA	NA	0
TNFRSF11A	TNFRSF11A	CVDII	EUROPEAN_LATIN_PERSIAN	RETINA_FRACTAL_DIMENSION_META_CLSA_GoDARTS_UKB_2022	Inverse variance weighted meta-analysis (Fixed effect)	-0.000316791	0.000151882	0.0369987	0.521294	0.770553	NA	NA	NA	9150	NA	NA	0
MGMT	MGMT	IMRE	EUROPEAN_LATIN_PERSIAN	RETINA_FRACTAL_DIMENSION_META_CLSA_GoDARTS_UKB_2022	Inverse variance weighted meta-analysis (Fixed effect)	0.000345662	0.000166898	0.0383492	0.655697	0.720472	NA	NA	NA	9150	NA	NA	0
CCL25	CCL25	INF	EUROPEAN_LATIN_PERSIAN	RETINA_FRACTAL_DIMENSION_META_CLSA_GoDARTS_UKB_2022	Inverse variance weighted meta-analysis (Fixed effect)	-0.000197895	9.56877e-05	0.0386274	0.0586646	0.971094	NA	NA	NA	8369	NA	NA	0
FR.gamma	FOLR3	ONC	EUROPEAN_LATIN_PERSIAN	RETINA_FRACTAL_DIMENSION_META_CLSA_GoDARTS_UKB_2022	Inverse variance weighted meta-analysis (Fixed effect)	0.000195694	9.49841e-05	0.0393719	1.98413	0.37081	NA	NA	NA	8448	NA	NA	0
UMOD	UMOD	CMET	EUROPEAN_LATIN_PERSIAN	RETINA_FRACTAL_DIMENSION_META_CLSA_GoDARTS_UKB_2022	Inverse variance weighted meta-analysis (Fixed effect)	0.000179872	8.75229e-05	0.0398652	0.0653829	0.967837	NA	NA	NA	9154	NA	NA	0
DCBLD2	DCBLD2	IMRE	EUROPEAN_LATIN_PERSIAN	RETINA_FRACTAL_DIMENSION_META_CLSA_GoDARTS_UKB_2022	Inverse variance weighted meta-analysis (Fixed effect)	-0.000444285	0.000216525	0.0401807	0.226757	0.892813	NA	NA	NA	9150	NA	NA	0
CSTB	CSTB	CVDIII	EUROPEAN_LATIN_PERSIAN	RETINA_FRACTAL_DIMENSION_META_CLSA_GoDARTS_UKB_2022	Inverse variance weighted meta-analysis (Fixed effect)	-0.000333778	0.000163681	0.0414307	0.558525	0.756341	NA	NA	NA	8386	NA	NA	0
Nr.CAM	NRCAM	NEURO	EUROPEAN_LATIN_PERSIAN	RETINA_FRACTAL_DIMENSION_META_CLSA_GoDARTS_UKB_2022	Inverse variance weighted meta-analysis (Fixed effect)	-0.000437907	0.000216718	0.0433178	0.252952	0.881195	NA	NA	NA	9140	NA	NA	0
LRIG1	LRIG1	MET	EUROPEAN_LATIN_PERSIAN	RETINA_FRACTAL_DIMENSION_META_CLSA_GoDARTS_UKB_2022	Inverse variance weighted meta-analysis (Fixed effect)	0.000286332	0.000141806	0.0434684	0.403318	0.817374	NA	NA	NA	8672	NA	NA	0
NINJ1	NINJ1	CREG	EUROPEAN_LATIN_PERSIAN	RETINA_FRACTAL_DIMENSION_META_CLSA_GoDARTS_UKB_2022	Inverse variance weighted meta-analysis (Fixed effect)	0.000333332	0.000165085	0.0434711	1.22582	0.541773	NA	NA	NA	9150	NA	NA	0
Gal.3	LGALS3	CVDIII	EUROPEAN_LATIN_PERSIAN	RETINA_FRACTAL_DIMENSION_META_CLSA_GoDARTS_UKB_2022	Inverse variance weighted meta-analysis (Fixed effect)	0.000253782	0.000126728	0.0452237	0.760524	0.683682	NA	NA	NA	8386	NA	NA	0
DLK.1	DLK1	CVDIII	EUROPEAN_LATIN_PERSIAN	RETINA_FRACTAL_DIMENSION_META_CLSA_GoDARTS_UKB_2022	Inverse variance weighted meta-analysis (Fixed effect)	-0.000362576	0.000181344	0.0455667	0.011441	0.994296	NA	NA	NA	8386	NA	NA	0
GDF.15	GDF15	CVDIII	EUROPEAN_LATIN_PERSIAN	RETINA_FRACTAL_DIMENSION_META_CLSA_GoDARTS_UKB_2022	Inverse variance weighted meta-analysis (Fixed effect)	0.000440478	0.000220638	0.0458919	0.109301	0.946816	NA	NA	NA	8386	NA	NA	0
TR.AP	ACP5	CVDIII	EUROPEAN_LATIN_PERSIAN	RETINA_FRACTAL_DIMENSION_META_CLSA_GoDARTS_UKB_2022	Inverse variance weighted meta-analysis (Fixed effect)	0.000402163	0.000204439	0.0491654	0.277797	0.870316	NA	NA	NA	8386	NA	NA	0
KLK10	KLK10	MET	EUROPEAN_LATIN_PERSIAN	RETINA_FRACTAL_DIMENSION_META_CLSA_GoDARTS_UKB_2022	Inverse variance weighted meta-analysis (Fixed effect)	-0.000198585	0.000101692	0.0508431	0.89088	0.640542	NA	NA	NA	8672	NA	NA	0
FUT3.FUT5	FUT5	DEVE	EUROPEAN_LATIN_PERSIAN	RETINA_FRACTAL_DIMENSION_META_CLSA_GoDARTS_UKB_2022	Inverse variance weighted meta-analysis (Fixed effect)	0.000252418	0.00013146	0.0548438	0.837426	0.657893	NA	NA	NA	9150	NA	NA	0
ADAM.23	ADAM23	NEURO	EUROPEAN_LATIN_PERSIAN	RETINA_FRACTAL_DIMENSION_META_CLSA_GoDARTS_UKB_2022	Inverse variance weighted meta-analysis (Fixed effect)	0.000178687	9.34232e-05	0.0557917	1.622	0.444414	NA	NA	NA	9140	NA	NA	0
MYOC	MYOC	DEVE	EUROPEAN_LATIN_PERSIAN	RETINA_FRACTAL_DIMENSION_META_CLSA_GoDARTS_UKB_2022	Inverse variance weighted meta-analysis (Fixed effect)	0.000335265	0.000176484	0.0574734	0.139593	0.932584	NA	NA	NA	9150	NA	NA	0
DPEP1	DPEP1	NEUR_EXP	EUROPEAN_LATIN_PERSIAN	RETINA_FRACTAL_DIMENSION_META_CLSA_GoDARTS_UKB_2022	Inverse variance weighted meta-analysis (Fixed effect)	0.000143836	7.72676e-05	0.0626695	0.551044	0.759176	NA	NA	NA	9151	NA	NA	0
CA12	CA12	ORG	EUROPEAN_LATIN_PERSIAN	RETINA_FRACTAL_DIMENSION_META_CLSA_GoDARTS_UKB_2022	Inverse variance weighted meta-analysis (Fixed effect)	-0.000515171	0.000280364	0.0661352	0.0684029	0.966377	NA	NA	NA	9150	NA	NA	0
N2DL.2	ULBP2	NEURO	EUROPEAN_LATIN_PERSIAN	RETINA_FRACTAL_DIMENSION_META_CLSA_GoDARTS_UKB_2022	Inverse variance weighted meta-analysis (Fixed effect)	0.000179973	9.84862e-05	0.0676409	0.286033	0.86674	NA	NA	NA	9140	NA	NA	0
CD70	CD70	ONC	EUROPEAN_LATIN_PERSIAN	RETINA_FRACTAL_DIMENSION_META_CLSA_GoDARTS_UKB_2022	Inverse variance weighted meta-analysis (Fixed effect)	-0.000125873	6.92944e-05	0.0692938	0.207888	0.901276	NA	NA	NA	8448	NA	NA	0
CD6	CD6	INF	EUROPEAN_LATIN_PERSIAN	RETINA_FRACTAL_DIMENSION_META_CLSA_GoDARTS_UKB_2022	Inverse variance weighted meta-analysis (Fixed effect)	0.000165582	9.16744e-05	0.0708886	0.228024	0.892247	NA	NA	NA	8369	NA	NA	0
AOC3	AOC3	CMET	EUROPEAN_LATIN_PERSIAN	RETINA_FRACTAL_DIMENSION_META_CLSA_GoDARTS_UKB_2022	Inverse variance weighted meta-analysis (Fixed effect)	-0.000296068	0.000164292	0.0715326	0.111742	0.945661	NA	NA	NA	9154	NA	NA	0
ADAM15	ADAM15	NEUR_EXP	EUROPEAN_LATIN_PERSIAN	RETINA_FRACTAL_DIMENSION_META_CLSA_GoDARTS_UKB_2022	Inverse variance weighted meta-analysis (Fixed effect)	0.000144566	8.02818e-05	0.0717462	4.91191	0.0857812	NA	NA	NA	9151	NA	NA	0
DDC	DDC	MET	EUROPEAN_LATIN_PERSIAN	RETINA_FRACTAL_DIMENSION_META_CLSA_GoDARTS_UKB_2022	Inverse variance weighted meta-analysis (Fixed effect)	0.000397607	0.000221384	0.0724938	0.0700707	0.965571	NA	NA	NA	8672	NA	NA	0
NQO2	NQO2	MET	EUROPEAN_LATIN_PERSIAN	RETINA_FRACTAL_DIMENSION_META_CLSA_GoDARTS_UKB_2022	Inverse variance weighted meta-analysis (Fixed effect)	0.000263575	0.000147425	0.0737999	0.50204	0.778007	NA	NA	NA	8672	NA	NA	0
CD300E	CD300E	ONCIII	EUROPEAN_LATIN_PERSIAN	RETINA_FRACTAL_DIMENSION_META_CLSA_GoDARTS_UKB_2022	Inverse variance weighted meta-analysis (Fixed effect)	0.000275773	0.000154932	0.0750824	0.457649	0.795468	NA	NA	NA	9151	NA	NA	0
TMPRSS5	TMPRSS5	NEURO	EUROPEAN_LATIN_PERSIAN	RETINA_FRACTAL_DIMENSION_META_CLSA_GoDARTS_UKB_2022	Inverse variance weighted meta-analysis (Fixed effect)	-0.00013199	7.44937e-05	0.0764228	1.32644	0.515191	NA	NA	NA	9140	NA	NA	0
LY9	LY9	ONC	EUROPEAN_LATIN_PERSIAN	RETINA_FRACTAL_DIMENSION_META_CLSA_GoDARTS_UKB_2022	Inverse variance weighted meta-analysis (Fixed effect)	0.000249995	0.000141555	0.077385	0.202821	0.903562	NA	NA	NA	8448	NA	NA	0
CCL14	CCL14	CMET	EUROPEAN_LATIN_PERSIAN	RETINA_FRACTAL_DIMENSION_META_CLSA_GoDARTS_UKB_2022	Inverse variance weighted meta-analysis (Fixed effect)	0.000252884	0.000143639	0.0783147	0.0517038	0.974479	NA	NA	NA	9154	NA	NA	0
TRAIL.R2	TNFRSF10B	CVDII	EUROPEAN_LATIN_PERSIAN	RETINA_FRACTAL_DIMENSION_META_CLSA_GoDARTS_UKB_2022	Inverse variance weighted meta-analysis (Fixed effect)	-0.000331416	0.000189167	0.079778	1.54335	0.462239	NA	NA	NA	9150	NA	NA	0
CCL24	CCL24	CVDIII	EUROPEAN_LATIN_PERSIAN	RETINA_FRACTAL_DIMENSION_META_CLSA_GoDARTS_UKB_2022	Inverse variance weighted meta-analysis (Fixed effect)	0.000108227	6.18705e-05	0.0802482	0.441712	0.801832	NA	NA	NA	8386	NA	NA	0
CFHR5	CFHR5	CMET	EUROPEAN_LATIN_PERSIAN	RETINA_FRACTAL_DIMENSION_META_CLSA_GoDARTS_UKB_2022	Inverse variance weighted meta-analysis (Fixed effect)	0.000359902	0.000205833	0.0803752	2.91354	0.232988	NA	NA	NA	9154	NA	NA	0
CD40	CD40	INF	EUROPEAN_LATIN_PERSIAN	RETINA_FRACTAL_DIMENSION_META_CLSA_GoDARTS_UKB_2022	Inverse variance weighted meta-analysis (Fixed effect)	0.000348524	0.000199731	0.080991	4.59164	0.100679	NA	NA	NA	8369	NA	NA	0
FUT3.FUT5	FUT3	DEVE	EUROPEAN_LATIN_PERSIAN	RETINA_FRACTAL_DIMENSION_META_CLSA_GoDARTS_UKB_2022	Inverse variance weighted meta-analysis (Fixed effect)	0.000223067	0.000129434	0.0848163	0.780783	0.676792	NA	NA	NA	9150	NA	NA	0
VEGFR.2	KDR	ONC	EUROPEAN_LATIN_PERSIAN	RETINA_FRACTAL_DIMENSION_META_CLSA_GoDARTS_UKB_2022	Inverse variance weighted meta-analysis (Fixed effect)	-0.000251321	0.000146512	0.0862799	0.341124	0.843191	NA	NA	NA	8448	NA	NA	0
SERPINA9	SERPINA9	ORG	EUROPEAN_LATIN_PERSIAN	RETINA_FRACTAL_DIMENSION_META_CLSA_GoDARTS_UKB_2022	Inverse variance weighted meta-analysis (Fixed effect)	0.000169237	9.92012e-05	0.0880094	0.613653	0.735778	NA	NA	NA	9150	NA	NA	0
FCGR2A	FCGR2A	CMET	EUROPEAN_LATIN_PERSIAN	RETINA_FRACTAL_DIMENSION_META_CLSA_GoDARTS_UKB_2022	Inverse variance weighted meta-analysis (Fixed effect)	0.000124241	7.39035e-05	0.092739	1.39659	0.497434	NA	NA	NA	9154	NA	NA	0
CRNN	CRNN	ONC	EUROPEAN_LATIN_PERSIAN	RETINA_FRACTAL_DIMENSION_META_CLSA_GoDARTS_UKB_2022	Inverse variance weighted meta-analysis (Fixed effect)	0.000170092	0.000104476	0.103513	0.5042	0.777167	NA	NA	NA	8448	NA	NA	0
FCER2	FCER2	DEVE	EUROPEAN_LATIN_PERSIAN	RETINA_FRACTAL_DIMENSION_META_CLSA_GoDARTS_UKB_2022	Inverse variance weighted meta-analysis (Fixed effect)	0.000306663	0.000189655	0.105887	0.199775	0.904939	NA	NA	NA	9150	NA	NA	0
IL.27	EBI3	CVDII	EUROPEAN_LATIN_PERSIAN	RETINA_FRACTAL_DIMENSION_META_CLSA_GoDARTS_UKB_2022	Inverse variance weighted meta-analysis (Fixed effect)	0.000111811	6.91917e-05	0.106104	0.129452	0.937324	NA	NA	NA	9150	NA	NA	0
CTSS	CTSS	NEURO	EUROPEAN_LATIN_PERSIAN	RETINA_FRACTAL_DIMENSION_META_CLSA_GoDARTS_UKB_2022	Inverse variance weighted meta-analysis (Fixed effect)	0.00023891	0.000149299	0.109551	0.998358	0.607029	NA	NA	NA	9140	NA	NA	0
LGMN	LGMN	DEVE	EUROPEAN_LATIN_PERSIAN	RETINA_FRACTAL_DIMENSION_META_CLSA_GoDARTS_UKB_2022	Inverse variance weighted meta-analysis (Fixed effect)	0.000355644	0.000224595	0.113309	0.279752	0.869466	NA	NA	NA	9150	NA	NA	0
IL32	IL32	NEUR_EXP	EUROPEAN_LATIN_PERSIAN	RETINA_FRACTAL_DIMENSION_META_CLSA_GoDARTS_UKB_2022	Inverse variance weighted meta-analysis (Fixed effect)	-0.000342628	0.000216917	0.114213	0.428898	0.806986	NA	NA	NA	9151	NA	NA	0
DCBLD2	DCBLD2	CREG	EUROPEAN_LATIN_PERSIAN	RETINA_FRACTAL_DIMENSION_META_CLSA_GoDARTS_UKB_2022	Inverse variance weighted meta-analysis (Fixed effect)	-0.00033785	0.000215798	0.117447	0.0213774	0.989368	NA	NA	NA	9150	NA	NA	0
KIM1	HAVCR1	CVDII	EUROPEAN_LATIN_PERSIAN	RETINA_FRACTAL_DIMENSION_META_CLSA_GoDARTS_UKB_2022	Inverse variance weighted meta-analysis (Fixed effect)	-0.000268784	0.000173955	0.122313	1.66497	0.434967	NA	NA	NA	9150	NA	NA	0
CHIT1	CHIT1	CVDIII	EUROPEAN_LATIN_PERSIAN	RETINA_FRACTAL_DIMENSION_META_CLSA_GoDARTS_UKB_2022	Inverse variance weighted meta-analysis (Fixed effect)	-0.000106339	6.91929e-05	0.124332	1.13795	0.566105	NA	NA	NA	8386	NA	NA	0
GALNT10	GALNT10	ORG	EUROPEAN_LATIN_PERSIAN	RETINA_FRACTAL_DIMENSION_META_CLSA_GoDARTS_UKB_2022	Inverse variance weighted meta-analysis (Fixed effect)	0.000275897	0.000180283	0.125929	1.89906	0.386922	NA	NA	NA	9150	NA	NA	0
CNTN4	CNTN4	DEVE	EUROPEAN_LATIN_PERSIAN	RETINA_FRACTAL_DIMENSION_META_CLSA_GoDARTS_UKB_2022	Inverse variance weighted meta-analysis (Fixed effect)	-0.00027206	0.00017889	0.128306	0.142935	0.931026	NA	NA	NA	9150	NA	NA	0
CLEC4D	CLEC4D	IMRE	EUROPEAN_LATIN_PERSIAN	RETINA_FRACTAL_DIMENSION_META_CLSA_GoDARTS_UKB_2022	Inverse variance weighted meta-analysis (Fixed effect)	0.000177069	0.000118979	0.136687	1.15901	0.560177	NA	NA	NA	9150	NA	NA	0
TACSTD2	TACSTD2	CREG	EUROPEAN_LATIN_PERSIAN	RETINA_FRACTAL_DIMENSION_META_CLSA_GoDARTS_UKB_2022	Inverse variance weighted meta-analysis (Fixed effect)	0.000134653	9.19081e-05	0.142899	0.337227	0.844835	NA	NA	NA	9150	NA	NA	0
CCL23	CCL23	INF	EUROPEAN_LATIN_PERSIAN	RETINA_FRACTAL_DIMENSION_META_CLSA_GoDARTS_UKB_2022	Inverse variance weighted meta-analysis (Fixed effect)	-0.000214643	0.000147246	0.144918	0.492253	0.781823	NA	NA	NA	8369	NA	NA	0
[truncated: 455 more rows]

## Sheet: S9
Table S9: Two-Sample forward MR results of biomarkers on Df, stratifed by diabetes status (individuals without diabetes)
[truncated: 423 more rows]

[truncated: 11 more sheets: S10, S11, S12, S13, S14, S15, S16, S17, S18, S19, S20]
